# Supplementary material for: Investigating the miRNA-mRNA interactome of human trabecular meshwork cells treated with TGF-β1 provides insights into the pathogenesis of pseudoexfoliation glaucoma
Source: PLoS One. 2025 Jan 30;20(1):e0318125. doi: 10.1371/journal.pone.0318125 (PMC11781692; doi:10.1371/journal.pone.0318125)
Supplement: S1 Table — This table contains altered biological processes, the genes within these processes and what miRNAs may be regulating these genes. (XLSX) [file pone.0318125.s003.xlsx]

## Sheet: Sheet1
clusters	genes	mirs
regulation signal transduction	XBP1,CITED2,IRS1,LMO3,ITGB3,EMP2,SORBS1,ERFE,PKD2,TPD52L1,TXNDC15,TGFBR1,SFRP1,ESM1,NPTN,RSPO3,ITGAV,MAML3,ITGA5,GAS6,LIMS2,MYORG	hsa-miR-101-3p,hsa-miR-10401-5p,hsa-miR-122-5p,hsa-miR-125a-3p,hsa-miR-1275,hsa-miR-139-3p,hsa-miR-139-5p,hsa-miR-142-3p,hsa-miR-142-5p,hsa-miR-146a-5p,hsa-miR-146b-5p,hsa-miR-181a-2-3p,hsa-miR-181a-5p,hsa-miR-181b-5p,hsa-miR-182-5p,hsa-miR-183-5p,hsa-miR-18a-5p,hsa-miR-19b-3p,hsa-miR-204-5p,hsa-miR-20a-5p,hsa-miR-21-5p,hsa-miR-218-5p,hsa-miR-223-3p,hsa-miR-26a-5p,hsa-miR-29c-5p,hsa-miR-3065-3p,h…
actinin binding	CSRP2,CSRP1,PPARG,PKD2,PDLIM4	hsa-miR-1-3p,hsa-miR-101-3p,hsa-miR-183-5p,hsa-miR-335-5p,hsa-miR-378a-5p,hsa-miR-502-3p,hsa-miR-543
branched chain amino acid catabolism	ACADSB,ALDH3A2,ALDH6A1,ALDH7A1,HIBADH,MCCC2,OXCT1,HIBADH,ALDH6A1,MCCC2,PPM1K,ACADSB,MCCC2,ALDH6A1,HIBADH,ACADSB	hsa-let-7e-5p,hsa-miR-10395-5p,hsa-miR-125a-3p,hsa-miR-129-5p,hsa-miR-142-5p,hsa-miR-146a-5p,hsa-miR-182-5p,hsa-miR-210-3p,hsa-miR-24-2-5p,hsa-miR-3679-5p,hsa-miR-432-5p,hsa-miR-451a,hsa-miR-6724-5p
lipid storage	ITGB3,ITGAV,PPARG,TTC39B	hsa-miR-1275,hsa-miR-146b-5p,hsa-miR-181a-5p,hsa-miR-182-5p,hsa-miR-204-5p,hsa-miR-218-5p,hsa-miR-3065-3p,hsa-miR-30b-5p,hsa-miR-340-5p
tissue morphogenesis ; wound healing	BMP4,TGFBR3,CITED2,NOG,ZFPM2,TGFBR1,SMAD7,PKD2,TGFBR1,SMAD7,VEGFA,STRA6,TGFBR3,TGFBR1,VEGFA,BMP4,NOG,PKD2,TGFBR1,STRA6,SMAD7,VEGFA,BMP4,TGFBR3,ACTC1,ANKRD1,TGFBR3,CDH2,LOX,COL4A1,LAMA1,ID1,TGFBR1,STRA6,SMAD7,VEGFA,DSP,TGFBR3,NOG,TPM1,PKP2,NRG1,ZFPM2,TGFBR1,SMAD7,TGFBR3,CITED2,NOG,ZFPM2,TGFBR1,STRA6,SMAD7,DSP,TGFBR3,NOG,TGFBR1,TGFBR3,NOG,NRG1,TGFBR1,TGFBR3,ACTC1,NOG,HTR2B,ANKRD1,ALPK2,TGFBR1,VEGFA…	hsa-let-7e-5p,hsa-miR-1-3p,hsa-miR-101-3p,hsa-miR-122-5p,hsa-miR-1275,hsa-miR-129-5p,hsa-miR-139-3p,hsa-miR-142-3p,hsa-miR-142-5p,hsa-miR-146b-5p,hsa-miR-15a-5p,hsa-miR-181a-2-3p,hsa-miR-181a-5p,hsa-miR-181b-5p,hsa-miR-182-5p,hsa-miR-183-5p,hsa-miR-184,hsa-miR-18a-5p,hsa-miR-195-5p,hsa-miR-19a-3p,hsa-miR-19b-3p,hsa-miR-204-5p,hsa-miR-20a-5p,hsa-miR-21-5p,hsa-miR-210-3p,hsa-miR-218-5p,hsa-miR-24-2…
Ras protein transduction	EPS8,KANK2,LRRC59,OPHN1,DENND4C,RAPGEF1,ARHGEF2,EPHB2,NGF	hsa-miR-122-5p,hsa-miR-1275,hsa-miR-129-5p,hsa-miR-139-3p,hsa-miR-142-3p,hsa-miR-146a-5p,hsa-miR-146b-3p,hsa-miR-181a-5p,hsa-miR-181b-5p,hsa-miR-182-5p,hsa-miR-184,hsa-miR-204-5p,hsa-miR-218-5p,hsa-miR-23a-5p,hsa-miR-3065-5p,hsa-miR-362-5p,hsa-miR-412-5p,hsa-miR-432-5p,hsa-miR-502-3p,hsa-miR-543,hsa-miR-642a-5p,hsa-miR-744-5p
regulation of cell-cell adhesion	ADAM19,CITED2,PLAUR,PIEZO1,PLPP3,FSTL3,SMAD7	hsa-miR-122-5p,hsa-miR-1275,hsa-miR-142-3p,hsa-miR-15a-5p,hsa-miR-181a-2-3p,hsa-miR-181a-5p,hsa-miR-181b-5p,hsa-miR-182-5p,hsa-miR-195-5p,hsa-miR-204-5p,hsa-miR-20a-5p,hsa-miR-21-5p,hsa-miR-210-3p,hsa-miR-26a-5p,hsa-miR-29a-3p,hsa-miR-29b-3p,hsa-miR-29c-3p,hsa-miR-30b-5p,hsa-miR-335-5p,hsa-miR-495-3p,hsa-miR-99a-5p
endothelial cell migration	DPP4,PLEKHG5,ID1,EMP2,LOXL2,VEGFA	hsa-miR-1-3p,hsa-miR-101-3p,hsa-miR-139-5p,hsa-miR-146b-5p,hsa-miR-15a-5p,hsa-miR-195-5p,hsa-miR-20a-5p,hsa-miR-21-5p,hsa-miR-218-5p,hsa-miR-26a-5p,hsa-miR-29a-3p,hsa-miR-29b-3p,hsa-miR-29c-3p,hsa-miR-335-5p,hsa-miR-378a-3p,hsa-miR-432-5p,hsa-miR-532-5p,hsa-miR-642a-5p,hsa-miR-708-5p
response to growth factor	TGFBR3,SFRP1,ITGB5,ID1,PDE3A,ANKRD1,LTBP2,FURIN,LEFTY2,TGFBR1,SMAD7,MAGI2,RAPGEF1,NGF,SPHK1,MAGI2,TGFBR1,SMAD7,VEGFA,BMP4,SFRP1,HAS1,PDE3A,ANKRD1,RAPGEF1,GAS1,LGMN	hsa-let-7e-5p,hsa-miR-1-3p,hsa-miR-101-3p,hsa-miR-1275,hsa-miR-139-5p,hsa-miR-142-5p,hsa-miR-146a-5p,hsa-miR-146b-5p,hsa-miR-15a-5p,hsa-miR-181a-5p,hsa-miR-183-5p,hsa-miR-184,hsa-miR-195-5p,hsa-miR-204-5p,hsa-miR-20a-5p,hsa-miR-21-5p,hsa-miR-210-3p,hsa-miR-24-2-5p,hsa-miR-29a-3p,hsa-miR-29b-3p,hsa-miR-29c-3p,hsa-miR-3065-3p,hsa-miR-335-3p,hsa-miR-335-5p,hsa-miR-362-5p,hsa-miR-378a-3p,hsa-miR-378a…
ECM remodelling	COL4A1,COL4A2,COL4A4,ITGA2,ITGA5,ITGAV,ITGB3,ITGB5,LAMA1,LAMA5,SV2A,THBS2,VCAN,COL4A4,ITGB5,LAMA1,SERPINE1,SPARC,COL5A1,LAMA5,COL4A2,ITGAV,NCAM1,ITGA2,COL4A1,COL5A2,ITGB3,FBN2,LAMA5,SPARC,ECM2,ITGB5,COL14A1,LAMA1,ELN,ITGB3,SERPINE1,FURIN,ITGAE,ICAM1,MMP24,ITGAV,ADAMTS6,POSTN,ITGA2,APLP1,TGFBR1,ADAM19,VCAN,COL4A2,LOX,COL5A1,MMP15,COL4A1,SMOC1,COL4A4,PXDN,ADAM12,COL5A2,TGFBI,ITGA5,RECK,DDR2,FBN1,CO…	hsa-let-7e-5p,hsa-miR-1-3p,hsa-miR-101-3p,hsa-miR-10395-3p,hsa-miR-1179,hsa-miR-122-5p,hsa-miR-125a-3p,hsa-miR-1275,hsa-miR-129-5p,hsa-miR-1294,hsa-miR-1307-3p,hsa-miR-139-3p,hsa-miR-139-5p,hsa-miR-142-3p,hsa-miR-146a-5p,hsa-miR-146b-3p,hsa-miR-146b-5p,hsa-miR-15a-5p,hsa-miR-181a-2-3p,hsa-miR-181a-5p,hsa-miR-181b-3p,hsa-miR-181b-5p,hsa-miR-182-5p,hsa-miR-183-5p,hsa-miR-184,hsa-miR-18a-5p,hsa-miR-…
aldehyde dehydrogenase activity	ALDH3A2,ALDH7A1,P4HA1,P4HA2,PYCR1,SAT1,SRM,ALDH3A2,ALDH3B1,ALDH1L2,ALDH7A1	hsa-miR-1179,hsa-miR-125a-3p,hsa-miR-15a-5p,hsa-miR-24-2-5p,hsa-miR-30b-5p,hsa-miR-335-5p,hsa-miR-3679-5p,hsa-miR-452-3p,hsa-miR-502-3p
cGMP signalling	HTR2B,IRAG1,PDE3A,APOE,AQP1,HTR2B,IRAG1,PDE3A,AKAP6,APOE,PDE7B,AQP1	hsa-let-7e-5p,hsa-miR-10395-3p,hsa-miR-1275,hsa-miR-1294,hsa-miR-139-5p,hsa-miR-181a-5p,hsa-miR-182-5p,hsa-miR-183-5p,hsa-miR-495-3p,hsa-miR-543
nitric oxide signalling	GUCY1A1,FPR1,APOE,AGT,LAT2,CHRM3,GUCY1A1,SPHK1,RCAN2,HTR2B,FPR1,APOE,AGT	hsa-miR-10401-3p,hsa-miR-122-5p,hsa-miR-139-3p,hsa-miR-142-5p,hsa-miR-181a-5p,hsa-miR-181b-5p,hsa-miR-182-5p,hsa-miR-210-3p,hsa-miR-24-2-5p,hsa-miR-26a-5p,hsa-miR-378a-5p,hsa-miR-412-5p,hsa-miR-6716-3p,hsa-miR-99b-5p
bleb assembly	P2RX7,EMP1,EMP2	hsa-miR-125a-3p,hsa-miR-1275,hsa-miR-129-5p,hsa-miR-1294,hsa-miR-139-5p,hsa-miR-432-5p,hsa-miR-642a-5p,hsa-miR-708-5p,hsa-miR-99b-3p
actin binding	SPTBN5,TPM2,TPM1,MICAL2,SORBS1,SYNE2,MTSS1,NCALD,EPS8,SCIN,MLPH,CALD1,LCP1,MYOZ1,UTRN,MYH10,PDLIM4,PDLIM7	hsa-let-7e-5p,hsa-miR-1-3p,hsa-miR-1275,hsa-miR-129-5p,hsa-miR-142-5p,hsa-miR-146b-5p,hsa-miR-15a-5p,hsa-miR-181a-2-3p,hsa-miR-181a-5p,hsa-miR-181b-5p,hsa-miR-182-5p,hsa-miR-184,hsa-miR-195-5p,hsa-miR-19a-3p,hsa-miR-19b-3p,hsa-miR-20a-5p,hsa-miR-21-5p,hsa-miR-210-3p,hsa-miR-218-5p,hsa-miR-223-3p,hsa-miR-29a-3p,hsa-miR-29b-3p,hsa-miR-3065-3p,hsa-miR-30b-5p,hsa-miR-335-5p,hsa-miR-340-5p,hsa-miR-543…
striated muscle cell differentiation	HDAC5,NRG1,HDAC9	hsa-miR-122-5p,hsa-miR-129-5p,hsa-miR-146a-5p,hsa-miR-182-5p,hsa-miR-18a-5p,hsa-miR-378a-3p,hsa-miR-495-3p,hsa-miR-532-5p,hsa-miR-6529-5p
oxidative stress	GPX3,ALDH3B1,TPM1,GPX8,PYCR1,NOX4,ATP13A2,PKD2,SOD2,PPARGC1A,CPEB2,SOD3,GPX3,ALDH3B1,GPX8,PYCR1,NOX4,ATP13A2,PKD2,SOD2,PPARGC1A,CPEB2,SOD3	hsa-let-7e-5p,hsa-miR-125a-3p,hsa-miR-183-5p,hsa-miR-21-5p,hsa-miR-210-3p,hsa-miR-24-2-5p,hsa-miR-29a-3p,hsa-miR-29b-3p,hsa-miR-3065-5p,hsa-miR-30b-5p,hsa-miR-340-5p,hsa-miR-3679-5p,hsa-miR-543,hsa-miR-744-5p,hsa-miR-99a-5p,hsa-miR-99b-3p
coagulation and complement ; nitric oxide	PLAUR,RAB27B,PPP2R5A,PPP2R5B,IRAG1,P2RX7,SERPINE1,VEGFA,SPARC,PLAU,PDE11A,SERPINE2,TUBB2A,ITGAV,PRKG2,PDE5A,SLC16A3,LEFTY2,RHOB,MANF,KCNMB1,SERPING1,VEGFC,DGKI,TAGLN2,ITGA5,KIF26B,GUCY1A1,ITGA2,F2RL2,ZFPM2,TNFRSF10D,A2M,THBD,GAS6,ADRA2C,PROS1,FAM3C,MAFK,ITGB3,THBD,SERPINE2,SERPINE1,APOE,RAB27B,SERPINE1,VEGFA,SPARC,LEFTY2,MANF,SERPING1,VEGFC,TAGLN2,A2M,GAS6,PROS1,FAM3C,ITGB3,THBD,SERPINE2,PLAU,SER…	hsa-miR-1-3p,hsa-miR-101-3p,hsa-miR-10401-5p,hsa-miR-122-5p,hsa-miR-125a-3p,hsa-miR-1275,hsa-miR-129-5p,hsa-miR-1294,hsa-miR-139-3p,hsa-miR-139-5p,hsa-miR-142-5p,hsa-miR-146a-5p,hsa-miR-146b-3p,hsa-miR-146b-5p,hsa-miR-15a-5p,hsa-miR-181a-2-3p,hsa-miR-181a-5p,hsa-miR-181b-5p,hsa-miR-182-5p,hsa-miR-183-5p,hsa-miR-184,hsa-miR-18a-5p,hsa-miR-195-5p,hsa-miR-19a-3p,hsa-miR-19b-3p,hsa-miR-204-5p,hsa-miR…
cardiomyopathy	CDH2,DES,DSP,ITGA2,ITGA5,ITGAV,ITGB3,ITGB5,LAMA1,LMNA,PKP2,SGCG,ACTC1,ADCY7,AGT,DES,ITGA2,ITGA5,ITGAV,ITGB3,ITGB5,LAMA1,LMNA,SGCG,TPM1,TPM2,ACTC1,AGT,DES,ITGA2,ITGA5,ITGAV,ITGB3,ITGB5,LAMA1,LMNA,SGCG,TPM1,TPM2	hsa-let-7e-5p,hsa-miR-1-3p,hsa-miR-1275,hsa-miR-146b-5p,hsa-miR-15a-5p,hsa-miR-181a-5p,hsa-miR-181b-5p,hsa-miR-195-5p,hsa-miR-19a-3p,hsa-miR-19b-3p,hsa-miR-204-5p,hsa-miR-20a-5p,hsa-miR-21-5p,hsa-miR-218-5p,hsa-miR-26a-5p,hsa-miR-29a-3p,hsa-miR-29b-3p,hsa-miR-3065-3p,hsa-miR-30b-5p,hsa-miR-335-3p,hsa-miR-335-5p,hsa-miR-340-5p,hsa-miR-378a-3p,hsa-miR-412-5p,hsa-miR-452-3p,hsa-miR-532-5p,hsa-miR-67…
gland development	TGFBR3,XBP1,CITED2,PKD2,TGFBR3,XBP1,CITED2,PKD2,E2F7,TGFBR3,XBP1,TG,CITED2,NRG1,PKD2,TGFBR1,STRA6	hsa-let-7e-5p,hsa-miR-101-3p,hsa-miR-122-5p,hsa-miR-1275,hsa-miR-142-3p,hsa-miR-146b-5p,hsa-miR-15a-5p,hsa-miR-181a-2-3p,hsa-miR-181a-5p,hsa-miR-182-5p,hsa-miR-183-5p,hsa-miR-18a-5p,hsa-miR-195-5p,hsa-miR-204-5p,hsa-miR-20a-5p,hsa-miR-24-2-5p,hsa-miR-26a-5p,hsa-miR-29a-3p,hsa-miR-29b-3p,hsa-miR-29c-3p,hsa-miR-30b-5p,hsa-miR-335-5p,hsa-miR-340-5p,hsa-miR-362-5p,hsa-miR-378a-3p,hsa-miR-378a-5p,hsa-…
lipoprotein transport	VMP1,PPARG,ZDHHC17	hsa-miR-1-3p,hsa-miR-1179,hsa-miR-146b-5p,hsa-miR-19a-3p,hsa-miR-19b-3p,hsa-miR-20a-5p,hsa-miR-29a-3p,hsa-miR-30b-5p,hsa-miR-340-5p,hsa-miR-548a-3p,hsa-miR-660-5p
glycosaminoglycan synthesis	HS3ST3B1,NDST1,VCAN,B4GALT1,HAS1,CSGALNACT2,UST,XYLT1,CHSY3,B4GALT7,GPC6,HS3ST2,HS3ST3B1,NDST1,HAS1,XYLT1,B4GALT7,GPC6,HS3ST2,B4GALT7,VCAN,NDST1,B4GALT1,XYLT1,HAS1,UST,HS3ST2,HS3ST3B1,SLC26A2,CSGALNACT2,GPC6,CHSY3,B4GALT7,EXTL1,HS3ST2,HS3ST3B1,NDST1,XYLT1	hsa-miR-1-3p,hsa-miR-101-3p,hsa-miR-1179,hsa-miR-122-5p,hsa-miR-146b-5p,hsa-miR-15a-5p,hsa-miR-18a-5p,hsa-miR-195-5p,hsa-miR-19a-3p,hsa-miR-19b-3p,hsa-miR-21-5p,hsa-miR-218-5p,hsa-miR-26a-5p,hsa-miR-29a-3p,hsa-miR-29b-3p,hsa-miR-29c-3p,hsa-miR-30b-5p,hsa-miR-335-3p,hsa-miR-362-5p,hsa-miR-378a-3p,hsa-miR-660-5p,hsa-miR-99a-5p,hsa-miR-99b-5p
epithelial to mesenchymal transition	ACHE,XBP1,FOXD1,CADM1,VDR,SERPINE1,NOG,HTR2B,PTN,INHBA,AXIN2,PLAAT4,PRLR,AGT,TGFBR1,VEGFA,LOXL2,BMP4,FABP5,APOE,GAS6,PPARGC1A,ODAPH,BMP4,NOG,AGT,VEGFA,GREM1,PHLDB1,SFRP1,AXIN2,TGFBR1,VASN,LOXL2,SMAD7,BMP4,WNT5B,NOG,LIF,AGT,VEGFA,ACHE,CHRM3,IGSF8,ANKLE2,PTN,PKD2,SCIN,CDH2,OPHN1,MBP,EPHB2,MYLIP,ARNT2,NOG,APLP1,LSAMP,NRG1,GFRA1,NAV1,INHBA,NGF,DCLK1,TGFBR1,VEGFA,ALDH3A2,VCAN,TPP1,SCN2A,NPR3,DKK1,HDAC…	hsa-let-7e-5p,hsa-miR-1-3p,hsa-miR-101-3p,hsa-miR-10395-5p,hsa-miR-10401-3p,hsa-miR-122-5p,hsa-miR-125a-3p,hsa-miR-1275,hsa-miR-129-5p,hsa-miR-1307-3p,hsa-miR-139-3p,hsa-miR-142-5p,hsa-miR-146a-5p,hsa-miR-146b-3p,hsa-miR-146b-5p,hsa-miR-15a-5p,hsa-miR-181a-2-3p,hsa-miR-181a-5p,hsa-miR-181b-5p,hsa-miR-182-5p,hsa-miR-183-5p,hsa-miR-184,hsa-miR-18a-5p,hsa-miR-195-5p,hsa-miR-19a-3p,hsa-miR-19b-3p,hsa…
renal tubule development	COL4A1,PKD2,MTSS1	hsa-miR-146b-5p,hsa-miR-182-5p,hsa-miR-183-5p,hsa-miR-20a-5p,hsa-miR-21-5p,hsa-miR-218-5p,hsa-miR-223-3p,hsa-miR-29a-3p,hsa-miR-29b-3p,hsa-miR-29c-3p,hsa-miR-543,hsa-miR-99a-5p
regulation of cell migration	HDAC5,CARD10,PTGS2,HDAC9,VEGFA	hsa-miR-1-3p,hsa-miR-101-3p,hsa-miR-122-5p,hsa-miR-129-5p,hsa-miR-146a-5p,hsa-miR-146b-5p,hsa-miR-15a-5p,hsa-miR-181a-5p,hsa-miR-181b-5p,hsa-miR-182-5p,hsa-miR-195-5p,hsa-miR-204-5p,hsa-miR-20a-5p,hsa-miR-21-5p,hsa-miR-26a-5p,hsa-miR-29a-3p,hsa-miR-29b-3p,hsa-miR-29c-3p,hsa-miR-335-5p,hsa-miR-378a-3p,hsa-miR-495-3p,hsa-miR-532-5p,hsa-miR-6529-5p
blood circulation	GUCY1A1,HTR7,ACTC1,ELN,TBC1D8,SERPING1,SGCG	hsa-miR-122-5p,hsa-miR-195-5p,hsa-miR-29a-3p,hsa-miR-29b-3p,hsa-miR-29c-3p,hsa-miR-29c-5p,hsa-miR-30b-5p,hsa-miR-335-5p,hsa-miR-340-5p,hsa-miR-452-3p,hsa-miR-99b-5p
protein kinase C binding	DSP,HDAC5,IRS1,CAVIN2,PKP2,ITGAV,HDAC9	hsa-miR-122-5p,hsa-miR-1275,hsa-miR-129-5p,hsa-miR-146a-5p,hsa-miR-146b-5p,hsa-miR-181a-5p,hsa-miR-181b-5p,hsa-miR-182-5p,hsa-miR-218-5p,hsa-miR-340-5p,hsa-miR-3679-5p,hsa-miR-432-5p,hsa-miR-495-3p,hsa-miR-6529-5p,hsa-miR-744-5p
muscle tissue development	BMP4,CSRP2,CSRP1,STRA6	hsa-miR-1-3p,hsa-miR-101-3p,hsa-miR-378a-5p,hsa-miR-502-3p
potassium channel activity	KCNK6,KCND1,KCNT2,KCNA1,KCNMB1,KCNC4,GRIK2,PKD2,KCNK3,AQP1	hsa-miR-183-5p,hsa-miR-195-5p,hsa-miR-204-5p,hsa-miR-20a-5p,hsa-miR-218-5p,hsa-miR-543,hsa-miR-548a-3p
unfolded protein response	HERPUD1,PPP2R5B,DNAJB11,KDELR3,FKBP14,SERP1,SSR1,DNAJB9,SRPRB,HYOU1,EXTL1,LMNA,TPP1,STARD4,APOE,AGT,PPP2R5B,DNAJB11,KDELR3,FKBP14,SERP1,SSR1,DNAJB9,SRPRB,HYOU1,EXTL1,LMNA,TPP1,CKAP4,DAD1,DNAJB11,EDEM3,HERPUD1,HSPA2,HYOU1,MAN1C1,MOGS,SEC61G,SSR1,SSR3,XBP1,POMT2,PLAUR,VCAN,RAB27B,ADAMTS6,HERPUD1,EIF4B,PPP2R5B,FSTL3,PABPC1,LMCD1,B4GALT1,ACHE,DNAJB11,AARS1,TSPAN15,KDELR3,EEF1A2,SMAD7,STAG2,CTSH,RAB2A…	hsa-let-7e-5p,hsa-miR-1-3p,hsa-miR-101-3p,hsa-miR-10401-3p,hsa-miR-10401-5p,hsa-miR-1179,hsa-miR-122-5p,hsa-miR-125a-3p,hsa-miR-1275,hsa-miR-129-5p,hsa-miR-1307-3p,hsa-miR-139-5p,hsa-miR-146a-5p,hsa-miR-146b-3p,hsa-miR-146b-5p,hsa-miR-15a-5p,hsa-miR-181a-5p,hsa-miR-181b-5p,hsa-miR-182-5p,hsa-miR-183-5p,hsa-miR-184,hsa-miR-18a-5p,hsa-miR-195-5p,hsa-miR-19a-3p,hsa-miR-19b-3p,hsa-miR-204-5p,hsa-miR-…
bone resorption	RAB3D,ACP5,TPP1	hsa-let-7e-5p,hsa-miR-744-5p
natural killer cell differentiation	NFIL3,TOX,PBX1	hsa-let-7e-5p,hsa-miR-122-5p,hsa-miR-125a-3p,hsa-miR-129-5p,hsa-miR-139-5p,hsa-miR-142-5p,hsa-miR-181a-5p,hsa-miR-181b-5p,hsa-miR-182-5p,hsa-miR-183-5p,hsa-miR-210-3p,hsa-miR-223-3p,hsa-miR-3065-5p,hsa-miR-543
protein phosphorylation	GREM1,BMP4,RBPMS,SNX25,NOG,PMEPA1,INHBA,DKK1,LEFTY2,TGFBR1,SMAD7,RASSF2,GPNMB,PPP2R5B,PPP2R5A,CALM2,VEGFA,ITGB3,RASSF2,GPNMB,NPTN,LEFTY2,NIBAN1,IL11,RBPMS,SPHK1,LIMK2,LIF,PLAUR,VEGFC,INHBA,AXIN2,NGF,AGT,TGFBR1,VEGFA,BMP4,ARHGEF2,FAM20A,ITGA5,GAS6,CALM2,DDR2,NIBAN1,ANKLE2,NNMT,ITGB3,LIMK2,PLAUR,VEGFC,PPP2R5A,AXIN2,VEGFA,BMP4,GPNMB,NPTN,FAM20A,GAS6,CALM2,IGFBP3,PPP2R5B,PPP2R5A,CALM2,GREM1,RASSF2,GP…	hsa-let-7e-5p,hsa-miR-1-3p,hsa-miR-101-3p,hsa-miR-122-5p,hsa-miR-125a-3p,hsa-miR-1275,hsa-miR-142-3p,hsa-miR-146a-5p,hsa-miR-146b-3p,hsa-miR-146b-5p,hsa-miR-15a-5p,hsa-miR-181b-5p,hsa-miR-182-5p,hsa-miR-184,hsa-miR-18a-5p,hsa-miR-195-5p,hsa-miR-19a-3p,hsa-miR-19b-3p,hsa-miR-204-5p,hsa-miR-20a-5p,hsa-miR-21-5p,hsa-miR-210-3p,hsa-miR-2116-5p,hsa-miR-218-5p,hsa-miR-23a-5p,hsa-miR-26a-5p,hsa-miR-29a-…
amyloid precursor catabolism	BIN1,FLOT2,APOE,PICALM	hsa-miR-1-3p,hsa-miR-1179,hsa-miR-125a-3p,hsa-miR-146a-5p,hsa-miR-181a-2-3p,hsa-miR-204-5p,hsa-miR-30b-5p,hsa-miR-660-5p,hsa-miR-744-5p
phagosome	ATP6V0B,ATP6V1G1,C1R,DYNC2H1,ITGA2,ITGA5,ITGAV,ITGB3,ITGB5,SEC61G,THBS2,TLR4,TUBB2A	hsa-let-7e-5p,hsa-miR-1-3p,hsa-miR-101-3p,hsa-miR-1307-3p,hsa-miR-146b-5p,hsa-miR-15a-5p,hsa-miR-182-5p,hsa-miR-195-5p,hsa-miR-19a-3p,hsa-miR-19b-3p,hsa-miR-204-5p,hsa-miR-20a-5p,hsa-miR-210-3p,hsa-miR-218-5p,hsa-miR-26a-5p,hsa-miR-29b-3p,hsa-miR-29c-3p,hsa-miR-30b-5p,hsa-miR-335-3p,hsa-miR-335-5p,hsa-miR-340-5p,hsa-miR-362-5p,hsa-miR-378a-3p,hsa-miR-378c,hsa-miR-502-5p,hsa-miR-532-5p,hsa-miR-744…
limb development	GREM1,SMOC1,NOG,MAP3K20,DKK1	hsa-miR-1-3p,hsa-miR-122-5p,hsa-miR-125a-3p,hsa-miR-181a-5p,hsa-miR-19a-3p,hsa-miR-19b-3p,hsa-miR-204-5p,hsa-miR-20a-5p,hsa-miR-2116-5p,hsa-miR-218-5p,hsa-miR-335-3p,hsa-miR-335-5p,hsa-miR-340-5p,hsa-miR-362-5p,hsa-miR-378a-3p,hsa-miR-378a-5p,hsa-miR-378c,hsa-miR-502-5p,hsa-miR-651-5p,hsa-miR-660-5p,hsa-miR-9985
cell motility	SFRP1,RAP2B,CITED2,SERPINE1,MAGI2,TPM1,NOG,RECK,ARPIN,SMAD7,RHOB,DPP4,SEMA7A,SEMA3C,SEMA3B,NRG1,SEMA7A,SERPINE2,SEMA3C,CITED2,SERPINE1,SEMA3B,SYNE2,AMOT,GPNMB,PLAU,LMNA,CTSH,EPHB2,ARPIN,PLXNA3,NTNG1,XBP1,WNT5B,SPHK1,MAGI2,TPM1,NOG,SOD2,TGFBR1,RHOB,VEGFA,SMAD7,SFRP1,RAP2B,RECK,HBEGF,XBP1,SEMA7A,CAVIN1,WNT5B,SEMA3C,SPHK1,SEMA3B,SOD2,SYNE2,TGFBR1,VEGFA,GPNMB,PLAU,CTSH,EPHB2,HBEGF,CITED2,IGFBP3,SERPI…	hsa-let-7e-5p,hsa-miR-1-3p,hsa-miR-101-3p,hsa-miR-10401-5p,hsa-miR-122-5p,hsa-miR-125a-3p,hsa-miR-1275,hsa-miR-139-5p,hsa-miR-142-3p,hsa-miR-142-5p,hsa-miR-146a-5p,hsa-miR-146b-3p,hsa-miR-146b-5p,hsa-miR-15a-5p,hsa-miR-181a-2-3p,hsa-miR-181a-5p,hsa-miR-182-5p,hsa-miR-18a-5p,hsa-miR-195-5p,hsa-miR-19a-3p,hsa-miR-19b-3p,hsa-miR-204-5p,hsa-miR-20a-5p,hsa-miR-21-5p,hsa-miR-210-3p,hsa-miR-218-5p,hsa-m…
myofibril assembly	CSRP2,ACTC1,ITGB5,CSRP1,EPB41L2,TPM1,LMOD1,ANKRD1,SORBS1,MYOZ1,CDC42BPA,MYH10,CSRP2,ACTC1,CSRP1,TPM1,LMOD1,ANKRD1,MYOZ1,CSRP2,CSRP1,TPM1,ANKRD1,MYOZ1	hsa-miR-1-3p,hsa-miR-101-3p,hsa-miR-1275,hsa-miR-1294,hsa-miR-142-5p,hsa-miR-181a-5p,hsa-miR-181b-5p,hsa-miR-182-5p,hsa-miR-21-5p,hsa-miR-223-3p,hsa-miR-29a-3p,hsa-miR-29b-3p,hsa-miR-3065-3p,hsa-miR-3065-5p,hsa-miR-30b-5p,hsa-miR-335-3p,hsa-miR-335-5p,hsa-miR-340-5p,hsa-miR-378a-5p,hsa-miR-452-3p,hsa-miR-495-3p,hsa-miR-502-3p,hsa-miR-6716-3p,hsa-miR-6724-5p
endopeptidase inhibition	SERPINE2,SERPINE1,TFPI2,SERPINH1,SERPING1,FURIN,A2M,AGT,SERPINE2,SERPINE1,SERPINH1,SERPING1,FURIN,ATP13A2,AGT,PSMB8,PICALM,PLAUR,SERPINE1,PLAU,SERPINE2,SERPINE2,BIN1,PROS1,SERPINE1,TFPI2,SERPINH1,SERPING1,FURIN,A2M,NGF,RECK,AGT	hsa-miR-1-3p,hsa-miR-1179,hsa-miR-122-5p,hsa-miR-146b-3p,hsa-miR-15a-5p,hsa-miR-181b-5p,hsa-miR-195-5p,hsa-miR-19a-3p,hsa-miR-19b-3p,hsa-miR-204-5p,hsa-miR-20a-5p,hsa-miR-218-5p,hsa-miR-29a-3p,hsa-miR-29b-3p,hsa-miR-29c-3p,hsa-miR-30b-5p,hsa-miR-335-5p,hsa-miR-378a-3p,hsa-miR-378a-5p,hsa-miR-412-5p,hsa-miR-660-5p,hsa-miR-6716-3p,hsa-miR-744-5p,hsa-miR-99a-5p
detection mechanical stimulus	CDH2,PIEZO1,PKD1L2,PKD2	hsa-miR-1-3p,hsa-miR-181b-3p,hsa-miR-183-5p,hsa-miR-195-5p,hsa-miR-204-5p,hsa-miR-218-5p,hsa-miR-26a-5p,hsa-miR-543
eye morphogenesis	COL5A1,COL5A2,STRA6,FBN2,LAMA1,STRA6,VEGFA,FBN1,FBN2,COL5A1,COL5A2,VEGFA,FBN1,FBN2,SALL2,COL5A1,LAMA1,SMOC1,COL5A2,PBX1,STRA6,FBN1	hsa-let-7e-5p,hsa-miR-1-3p,hsa-miR-101-3p,hsa-miR-125a-3p,hsa-miR-15a-5p,hsa-miR-181a-5p,hsa-miR-181b-5p,hsa-miR-195-5p,hsa-miR-19a-3p,hsa-miR-19b-3p,hsa-miR-204-5p,hsa-miR-20a-5p,hsa-miR-21-5p,hsa-miR-210-3p,hsa-miR-218-5p,hsa-miR-26a-5p,hsa-miR-29a-3p,hsa-miR-29b-3p,hsa-miR-29c-3p,hsa-miR-335-5p,hsa-miR-340-5p,hsa-miR-378a-3p,hsa-miR-378c,hsa-miR-502-3p,hsa-miR-532-5p,hsa-miR-543,hsa-miR-660-5p
T cell mediated cytotoxicity	CADM1,CTSH,EMP2,MICA	hsa-miR-101-3p,hsa-miR-10401-5p,hsa-miR-139-5p,hsa-miR-146b-5p,hsa-miR-15a-5p,hsa-miR-204-5p,hsa-miR-20a-5p,hsa-miR-21-5p,hsa-miR-23a-5p,hsa-miR-26a-5p,hsa-miR-432-5p,hsa-miR-6529-5p,hsa-miR-660-5p,hsa-miR-708-5p
pos.regulation of Wnt pathway	SFRP1,WNT5B,RSPO3,PLEKHA4,DKK1,RSPO3,PLEKHA4,DKK1	hsa-miR-1-3p,hsa-miR-1275,hsa-miR-146a-5p,hsa-miR-335-5p,hsa-miR-362-5p,hsa-miR-378a-5p,hsa-miR-502-5p,hsa-miR-651-5p,hsa-miR-660-5p,hsa-miR-6724-5p,hsa-miR-744-5p
TGFb and BMP pathway	GREM1,GREM2,NOG,RBPMS2,PPARG,SKIL,FSTL3,SMAD7,FBN1,FBN2,GREM1,GREM2,NOG,FBN1,BMP4,FBN1,GREM1,GREM2,ID1,ID3,INHBA,LEFTY2,NOG,SMAD7,TGFBR1,MAGI2,NOG,DKK1,VASN,TGFBR1,SMAD7,FSTL3,GREM1,SNX25,RBPMS2,PMEPA1,PPARG,SKIL,GREM1,GREM2,NOG,NIBAN1,IGFBP3,NOG,DKK1,SMAD7,GREM1,SFRP1,RASSF2,SNX25,PMEPA1,EPHB2,PLPP3,CALM2,FBN2,SNX25,PMEPA1,SKIL,TGFBR1,VASN,SMAD7,FBN1,GREM1,SNX25,NOG,PMEPA1,DKK1,SMAD7,GREM1,BMP4,…	hsa-miR-1-3p,hsa-miR-101-3p,hsa-miR-1275,hsa-miR-139-5p,hsa-miR-142-5p,hsa-miR-146a-5p,hsa-miR-146b-3p,hsa-miR-146b-5p,hsa-miR-15a-5p,hsa-miR-181a-5p,hsa-miR-181b-5p,hsa-miR-18a-5p,hsa-miR-195-5p,hsa-miR-19a-3p,hsa-miR-19b-3p,hsa-miR-204-5p,hsa-miR-20a-5p,hsa-miR-21-5p,hsa-miR-210-3p,hsa-miR-2116-5p,hsa-miR-218-5p,hsa-miR-26a-5p,hsa-miR-29a-3p,hsa-miR-29b-3p,hsa-miR-29c-3p,hsa-miR-30b-5p,hsa-miR-…
apoptosis	MTCH1,ANKLE2,CITED2,HTR2B,FHL2,AQP1,ABR,BABAM2,TFPT,RASSF2,SCIN,RPS6KA2,MAP3K20,ANKRD1,CTSH,CTSB,XBP1,GADD45B,TNFRSF12A,SPHK1,IGFBP3,PLEKHG5,DAPK3,PLAUR,PNMA2,NGF,DKK1,PRLR,AGT,TNFRSF10D,RHOB,VEGFA,BMP4,GREM1,SFRP1,TP53I3,BIN1,GAS1,ANGPTL4,ALPK2,ARHGEF2,GAS6,MTCH1,GADD45B,TNFRSF12A,IGFBP3,PLEKHG5,DAPK3,PNMA2,NGF,RHOB,BMP4,ABR,TFPT,SFRP1,RASSF2,SCIN,BIN1,RPS6KA2,ANKRD1,MAP3K20,ARHGEF2,MTCH1,GADD45…	hsa-let-7e-5p,hsa-miR-1-3p,hsa-miR-101-3p,hsa-miR-10395-3p,hsa-miR-10395-5p,hsa-miR-10401-5p,hsa-miR-122-5p,hsa-miR-125a-3p,hsa-miR-1275,hsa-miR-129-5p,hsa-miR-1307-3p,hsa-miR-139-3p,hsa-miR-142-3p,hsa-miR-146a-5p,hsa-miR-146b-3p,hsa-miR-146b-5p,hsa-miR-15a-5p,hsa-miR-181a-2-3p,hsa-miR-181a-5p,hsa-miR-181b-5p,hsa-miR-182-5p,hsa-miR-183-5p,hsa-miR-184,hsa-miR-18a-5p,hsa-miR-195-5p,hsa-miR-19a-3p,h…
muscle cell differentiation	HDAC5,XBP1,FZD7,DKK1	hsa-miR-1-3p,hsa-miR-146a-5p,hsa-miR-335-5p,hsa-miR-362-5p,hsa-miR-495-3p,hsa-miR-502-5p,hsa-miR-532-5p,hsa-miR-651-5p
endothelial cell migration ; angiogenesis	XBP1,HSPB6,SPHK1,SERPINE1,ADAM12,CTSH,VEGFC,ANGPTL4,ITGA5,AQP1,RHOB,VEGFA,XBP1,HSPB6,SPHK1,SERPINE1,ADAM12,CTSH,VEGFC,ANGPTL4,AQP1,RHOB,VEGFA,XBP1,SPARC,HSPB6,CEMIP2,SPHK1,SERPINE1,VEGFC,EMP2,THBS2,AQP1,RHOB,VEGFA,AMOT,SFRP1,GPNMB,COL4A2,ADAM12,CTSH,PPARG,ANGPTL4,GREM1,BMP4,ESM1,RSPO3,VEGFC,RECK,E2F7,LOXL2,VEGFA,STAT5A,BMP4,SPARC,ITGB3,ATOH8,PLPP3,AGT,RHOB,VEGFA,LGMN,BMP4,SPARC,ITGB3,ATOH8,EMP2,P…	hsa-let-7e-5p,hsa-miR-1-3p,hsa-miR-101-3p,hsa-miR-10401-5p,hsa-miR-1275,hsa-miR-1307-3p,hsa-miR-139-5p,hsa-miR-146a-5p,hsa-miR-146b-5p,hsa-miR-15a-5p,hsa-miR-181a-5p,hsa-miR-181b-5p,hsa-miR-182-5p,hsa-miR-195-5p,hsa-miR-19a-3p,hsa-miR-19b-3p,hsa-miR-204-5p,hsa-miR-20a-5p,hsa-miR-21-5p,hsa-miR-210-3p,hsa-miR-2116-5p,hsa-miR-218-5p,hsa-miR-223-3p,hsa-miR-23a-5p,hsa-miR-26a-5p,hsa-miR-29a-3p,hsa-miR…
regulation of long term synaptic potentiation	CALB2,PTN,APOE,EPHB2,LGMN	hsa-miR-146b-3p,hsa-miR-204-5p,hsa-miR-218-5p,hsa-miR-30b-5p,hsa-miR-502-3p
kidney/lung development	BMP4,WNT7B,STRA6,BMP4,FOXD1,WNT7B,CTSH,PKD2,KANK2,BMP4,MME,CTSH,TGFBR1,AGT,STRA6,VEGFA	hsa-miR-1-3p,hsa-miR-101-3p,hsa-miR-10401-5p,hsa-miR-122-5p,hsa-miR-129-5p,hsa-miR-139-3p,hsa-miR-146b-5p,hsa-miR-15a-5p,hsa-miR-181a-5p,hsa-miR-181b-5p,hsa-miR-183-5p,hsa-miR-195-5p,hsa-miR-19a-3p,hsa-miR-19b-3p,hsa-miR-204-5p,hsa-miR-20a-5p,hsa-miR-21-5p,hsa-miR-23a-5p,hsa-miR-29a-3p,hsa-miR-29b-3p,hsa-miR-29c-3p,hsa-miR-30b-5p,hsa-miR-335-5p,hsa-miR-362-5p,hsa-miR-378a-3p,hsa-miR-378a-5p,hsa-m…
AGE-RAGE ; hippo ; focal adhesion	CAMK2D,EIF4B,FZD6,FZD7,HBEGF,ITGA2,ITGA5,ITGAV,ITGB3,ITGB5,PLAU,PLAUR,PPP1R12B,TLR4,VEGFA,WNT2B,WNT5B,WNT7B,AXIN2,BMP4,FZD6,FZD7,GADD45B,WNT2B,WNT5B,WNT7B,COL4A1,COL4A2,COL4A4,ITGA2,ITGA5,ITGAV,ITGB3,ITGB5,LAMA1,LAMA5,PPP1R12B,RAPGEF1,THBS2,VEGFA,VEGFC,AXIN2,BMP4,FZD6,FZD7,ID1,ID3,INHBA,LEFTY2,LIF,SKIL,WNT2B,WNT5B,WNT7B,XBP1,WNT2B,WNT5B,TENM4,FZD7,WNT7B,INHBA,PBX1,TGFBR1,MANF,VEGFA,OPHN1,ATOH8,AN…	hsa-let-7e-5p,hsa-miR-1-3p,hsa-miR-101-3p,hsa-miR-10395-3p,hsa-miR-10395-5p,hsa-miR-122-5p,hsa-miR-125a-3p,hsa-miR-1275,hsa-miR-129-5p,hsa-miR-1294,hsa-miR-1307-3p,hsa-miR-139-3p,hsa-miR-139-5p,hsa-miR-142-5p,hsa-miR-146a-5p,hsa-miR-146b-5p,hsa-miR-15a-5p,hsa-miR-181a-2-3p,hsa-miR-181a-5p,hsa-miR-181b-5p,hsa-miR-182-5p,hsa-miR-183-5p,hsa-miR-18a-5p,hsa-miR-195-5p,hsa-miR-19a-3p,hsa-miR-19b-3p,hsa…
fibroblast proliferation ; G1/S	IL11,CFH,FZD7,ICAM1,TENM4,IRS1,CITED2,HTR2B,AKAP6,PTN,DPP4,ESM1,SERTAD1,PPP1R13L,LMNA,SSR1,CTSH,ITGAV,IL12A,S1PR3,CCN2,IL11,XBP1,FZD7,SPHK1,TPM1,LIF,TBC1D8,VEGFC,EMP2,NRG1,AXIN2,DKK1,PRLR,TGFBR1,VEGFA,P2RX7,BMP4,GREM1,SFRP1,EPGN,KITLG,GAS6,TLR4,LGMN,HBEGF,SERPINE1,VEGFC,IL12A,PTN,GAS6,VEGFA,LGMN,IL11,ITGB3,LIF,AGT,VEGFA,GREM1,GPRC5B,DLG3,NOX4,IL12A,ARHGEF2,ITGA5,GAS6,KANK2,GPNMB,CDKN2A,CDK2AP2,PK…	hsa-let-7e-5p,hsa-miR-1-3p,hsa-miR-101-3p,hsa-miR-10395-5p,hsa-miR-10401-5p,hsa-miR-1179,hsa-miR-122-5p,hsa-miR-125a-3p,hsa-miR-1275,hsa-miR-129-5p,hsa-miR-1307-3p,hsa-miR-139-3p,hsa-miR-139-5p,hsa-miR-142-3p,hsa-miR-142-5p,hsa-miR-146a-5p,hsa-miR-146b-3p,hsa-miR-146b-5p,hsa-miR-15a-5p,hsa-miR-181a-2-3p,hsa-miR-181a-5p,hsa-miR-181b-3p,hsa-miR-181b-5p,hsa-miR-182-5p,hsa-miR-183-5p,hsa-miR-184,hsa-…
neuron differentiation	PHLDB1,LIF,EMP2,NREP,NGF,TGFBR1,SMAD7,GREM1,SCIN,BIN1,PPP1R13L,SMOC1,FLOT2,CCN2,FBN2,XBP1,WNT7B,IGFBP3,LMO3,PTN,AXIN2,ADRA2C,NGF,AGT,TGFBR1,LOXL2,BMP4,SFRP1,GPRC5B,KITLG,ZEB1,BRINP1,CDH2,PPP1R13L,PPARG,CCN2,ARHGEF2,DDR2,GPRC5B,ZEB1,BRINP1,BIN1,ARHGEF2,NREP,ADRA2C,NGF,DKK1,GPRC5B,BRINP1,ZEB1,ARHGEF2,ADRA2C,NGF	hsa-miR-1-3p,hsa-miR-101-3p,hsa-miR-122-5p,hsa-miR-125a-3p,hsa-miR-1275,hsa-miR-129-5p,hsa-miR-139-5p,hsa-miR-142-3p,hsa-miR-142-5p,hsa-miR-146a-5p,hsa-miR-146b-5p,hsa-miR-15a-5p,hsa-miR-181a-2-3p,hsa-miR-181a-5p,hsa-miR-181b-5p,hsa-miR-182-5p,hsa-miR-183-5p,hsa-miR-184,hsa-miR-18a-5p,hsa-miR-195-5p,hsa-miR-19a-3p,hsa-miR-19b-3p,hsa-miR-204-5p,hsa-miR-20a-5p,hsa-miR-21-5p,hsa-miR-2116-5p,hsa-miR-…
RHO GTPase ; L1CAM	CNTN1,PKP2,CLTCL1,PABPC1,RPS6KA2,COL4A4,DLG3,DSP,LAMA1,TBL1X,PTGDS,CNTNAP1,PPARGC1A,COL5A1,PLXNA3,PPARG,MYH10,EPHB2,COL4A2,SCN2A,TUBB2A,SPTBN5,ITGAV,SEMA7A,FURIN,LEFTY2,RHOB,SH3KBP1,NCAM1,GFRA1,UTRN,ITGA5,IVL,ITGA2,ANGPTL4,ZFPM2,CDH2,PSMD2,LIMK2,PBX1,COL4A1,MAML3,PDLIM7,MBP,COL5A2,PSMB8,KRTAP2-3,ITGB3,H2BC8,EPHB6,NTNG1,LAMA5,SPTBN5,SEMA7A,SEMA3C,SH3KBP1,LAMA1,SEMA3B,GFRA1,ZDHHC17,OPHN1,ANOS1,NPTN…	hsa-let-7e-5p,hsa-miR-1-3p,hsa-miR-101-3p,hsa-miR-1179,hsa-miR-122-5p,hsa-miR-125a-3p,hsa-miR-1275,hsa-miR-1307-3p,hsa-miR-139-3p,hsa-miR-139-5p,hsa-miR-142-5p,hsa-miR-146a-5p,hsa-miR-146b-3p,hsa-miR-146b-5p,hsa-miR-15a-5p,hsa-miR-181a-2-3p,hsa-miR-181a-5p,hsa-miR-181b-5p,hsa-miR-182-5p,hsa-miR-183-5p,hsa-miR-184,hsa-miR-18a-5p,hsa-miR-195-5p,hsa-miR-19a-3p,hsa-miR-19b-3p,hsa-miR-204-5p,hsa-miR-2…
chordate embryonic development	ARNT2,WNT7B,NOG,XYLT1,PKD2,TGFBR1,VEGFA	hsa-let-7e-5p,hsa-miR-1-3p,hsa-miR-101-3p,hsa-miR-146b-5p,hsa-miR-15a-5p,hsa-miR-181a-2-3p,hsa-miR-181a-5p,hsa-miR-181b-5p,hsa-miR-183-5p,hsa-miR-195-5p,hsa-miR-19a-3p,hsa-miR-19b-3p,hsa-miR-204-5p,hsa-miR-20a-5p,hsa-miR-21-5p,hsa-miR-29a-3p,hsa-miR-29b-3p,hsa-miR-29c-3p,hsa-miR-335-5p,hsa-miR-340-5p,hsa-miR-362-5p,hsa-miR-378a-3p,hsa-miR-378a-5p,hsa-miR-502-3p,hsa-miR-502-5p,hsa-miR-532-5p,hsa-m…
cellular response to hypoxia	SFRP1,TBL2,LMNA,HYOU1,PTGS2,SCN2A,CPEB2,AQP1,VEGFA	hsa-let-7e-5p,hsa-miR-1-3p,hsa-miR-101-3p,hsa-miR-1275,hsa-miR-146a-5p,hsa-miR-146b-5p,hsa-miR-15a-5p,hsa-miR-181a-2-3p,hsa-miR-182-5p,hsa-miR-183-5p,hsa-miR-195-5p,hsa-miR-204-5p,hsa-miR-20a-5p,hsa-miR-21-5p,hsa-miR-210-3p,hsa-miR-26a-5p,hsa-miR-29a-3p,hsa-miR-29b-3p,hsa-miR-29c-3p,hsa-miR-3065-5p,hsa-miR-335-5p,hsa-miR-378a-3p,hsa-miR-495-3p,hsa-miR-502-5p,hsa-miR-532-5p,hsa-miR-660-5p,hsa-miR-…
