# Supplementary material for: Investigating the miRNA-mRNA interactome of human trabecular meshwork cells treated with TGF-β1 provides insights into the pathogenesis of pseudoexfoliation glaucoma
Source: PLoS One. 2025 Jan 30;20(1):e0318125. doi: 10.1371/journal.pone.0318125 (PMC11781692; doi:10.1371/journal.pone.0318125)
Supplement: S2 Table — This file contains all miRNA-gene interactions. (XLSX) [file pone.0318125.s004.xlsx]

## Sheet: iact_ALL
miRNA	gene.Symbol	cor.sam	q	db	db.sum	gene.and.mir.de	evidence.exper	score	mir.log2cpm	iact.padj	iact.pval	invFC	q.mirtarbase	q.targetscan.default	q.targetscan.noncons	q.tarbase	q.mirwalk	q.mirdip	gene.ID	gene.log2FC	gene.log2cpm	gene.pval	gene.padj	mir.log2FC	mir.pval	mir.padj
hsa-let-7e-5p	SCMH1	-0.48	0.9	x100000	1	FALSE	TRUE	4.55	12.98	0.0461	0.0209	TRUE	0.9	0	0	0	0	0	ENSG00000010803	-0.464214	9.19816	0.0189883	0.169894	0.526102	0.00193429	0.0301121
hsa-let-7e-5p	IKZF2	-0.93	0.99	x000101	2	TRUE	TRUE	5.96	12.98	0.024	0.0038	TRUE	0	0	0	0.9	0	0.985636	ENSG00000030419	-0.866454	6.46294	0.0018675	0.0393091	0.526102	0.00193429	0.0301121
hsa-let-7e-5p	SPEG	-0.11	1	x000011	2	FALSE	FALSE	2.81	12.98	0.0489	0.0236	TRUE	0	0	0	0	1	0.982885	ENSG00000072195	-0.413592	12.6923	0.0217048	0.184069	0.526102	0.00193429	0.0301121
hsa-let-7e-5p	SREBF1	-0.43	0.9	x100000	1	FALSE	TRUE	4.46	12.98	0.037	0.0134	TRUE	0.9	0	0	0	0	0	ENSG00000072310	-0.927565	11.1483	0.0114529	0.124608	0.526102	0.00193429	0.0301121
hsa-let-7e-5p	PPP1R12B	-0.4	1	x000011	2	TRUE	FALSE	3.9	12.98	0.02	0.00194	TRUE	0	0	0	0	1	0.983706	ENSG00000077157	-1.79036	11.6478	1.02723e-06	0.000129733	0.526102	0.00193429	0.0301121
hsa-let-7e-5p	ZFHX4	-0.85	0.98	x000101	2	TRUE	TRUE	5.79	12.98	0.0205	0.00218	TRUE	0	0	0	0.9	0	0.981804	ENSG00000091656	-0.693364	9.93063	0.000241842	0.00963453	0.526102	0.00193429	0.0301121
hsa-let-7e-5p	NEFM	-0.54	0.99	x010001	2	TRUE	FALSE	4.17	12.98	0.0205	0.00232	TRUE	0	0.88	0	0	0	0.986137	ENSG00000104722	-1.81668	7.73017	0.000388421	0.0130193	0.526102	0.00193429	0.0301121
hsa-let-7e-5p	PPARGC1A	-0.27	1	x000011	2	TRUE	FALSE	3.63	12.98	0.0223	0.00312	TRUE	0	0	0	0	1	0.986447	ENSG00000109819	-1.54143	7.02683	0.00118995	0.0297616	0.526102	0.00193429	0.0301121
hsa-let-7e-5p	ANGPTL2	-0.59	0.99	x010001	2	FALSE	FALSE	3.78	12.98	0.0268	0.00547	TRUE	0	0.8	0	0	0	0.985101	ENSG00000136859	-0.766616	10.3595	0.00353127	0.0596979	0.526102	0.00193429	0.0301121
hsa-let-7e-5p	C1RL	-0.77	0.9	x100000	1	FALSE	TRUE	5.14	12.98	0.049	0.0237	TRUE	0.9	0	0	0	0	0	ENSG00000139178	-0.550996	9.15197	0.0218058	0.184804	0.526102	0.00193429	0.0301121
hsa-let-7e-5p	COL6A1	-0.66	0.9	x100000	1	FALSE	TRUE	4.91	12.98	0.0486	0.0234	TRUE	0.9	0	0	0	0	0	ENSG00000142156	-0.632124	14.6033	0.0214742	0.182956	0.526102	0.00193429	0.0301121
hsa-let-7e-5p	AKAP6	-0.51	0.99	x010001	2	TRUE	FALSE	4.11	12.98	0.0233	0.00347	TRUE	0	0.89	0	0	0	0.985297	ENSG00000151320	-1.26111	7.71757	0.00153902	0.0345997	0.526102	0.00193429	0.0301121
hsa-let-7e-5p	RICTOR	-0.8	0.99	x010001	2	FALSE	FALSE	4.2	12.98	0.0288	0.00736	TRUE	0	0.88	0	0	0	0.985534	ENSG00000164327	-0.522042	8.6082	0.00542133	0.0774163	0.526102	0.00193429	0.0301121
hsa-let-7e-5p	SUCLG2	-0.49	0.99	x010001	2	TRUE	FALSE	4.08	12.98	0.0221	0.00306	TRUE	0	0.87	0	0	0	0.98644	ENSG00000172340	-0.513275	10.0425	0.00112367	0.0286071	0.526102	0.00193429	0.0301121
hsa-let-7e-5p	BNC2	-0.81	0.98	x000011	2	TRUE	FALSE	4.71	12.98	0.0205	0.0023	TRUE	0	0	0	0	0.923077	0.984733	ENSG00000173068	-0.705183	8.94164	0.000363198	0.0126384	0.526102	0.00193429	0.0301121
hsa-let-7e-5p	SLC9A9	-0.64	0.98	x010001	2	FALSE	FALSE	3.87	12.98	0.037	0.0133	TRUE	0	0.82	0	0	0	0.983781	ENSG00000181804	-0.865125	7.63522	0.0113826	0.124284	0.526102	0.00193429	0.0301121
hsa-let-7e-5p	COL4A6	-0.35	0.99	x010001	2	FALSE	FALSE	3.3	12.98	0.038	0.014	TRUE	0	0.86	0	0	0	0.986078	ENSG00000197565	-0.414964	9.07206	0.0120984	0.128378	0.526102	0.00193429	0.0301121
hsa-let-7e-5p	RPL12	-0.07	0.9	x100000	1	FALSE	TRUE	3.73	12.98	0.0491	0.0238	TRUE	0.9	0	0	0	0	0	ENSG00000197958	-0.30713	13.588	0.0218831	0.184852	0.526102	0.00193429	0.0301121
hsa-let-7e-5p	IPO9	-0.31	0.99	x100001	2	FALSE	TRUE	4.21	12.98	0.029	0.00751	TRUE	0.9	0	0	0	0	0.985012	ENSG00000198700	-0.341006	10.731	0.00557441	0.0786725	0.526102	0.00193429	0.0301121
hsa-let-7e-5p	CEBPD	-0.49	0.98	x010001	2	FALSE	FALSE	3.57	12.98	0.0461	0.021	TRUE	0	0.9	0	0	0	0.981615	ENSG00000221869	-0.749795	8.80199	0.019027	0.169894	0.526102	0.00193429	0.0301121
hsa-let-7e-5p	RASL10B	-0.53	0.98	x000011	2	FALSE	FALSE	3.65	12.98	0.0268	0.00553	TRUE	0	0	0	0	0.923077	0.984401	ENSG00000270885	-0.68073	8.57875	0.00359726	0.060496	0.526102	0.00193429	0.0301121
hsa-miR-1-3p	B4GALT1	-0.6	0.9	x100000	1	FALSE	TRUE	3.49	6.49	0.048	0.0226	TRUE	0.9	0	0	0	0	0	ENSG00000086062	1.01193	12.0508	2.16844e-07	3.58127e-05	-0.63275	0.0226192	0.153279
hsa-miR-1-3p	IL11	-0.5	0.99	x100000	1	FALSE	TRUE	3.3	6.49	0.0495	0.0242	TRUE	0.99	0	0	0	0	0	ENSG00000095752	2.91287	9.07372	0.00153288	0.034522	-0.63275	0.0226192	0.153279
hsa-miR-1-3p	SSR1	-0.75	0.99	x100001	2	FALSE	TRUE	3.8	6.49	0.0486	0.0232	TRUE	0.9	0	0	0	0	0.986433	ENSG00000124783	0.486262	11.741	0.000608717	0.018068	-0.63275	0.0226192	0.153279
hsa-miR-1-3p	HS3ST3B1	-0.8	0.99	x010001	2	FALSE	FALSE	2.9	6.49	0.048	0.0226	TRUE	0	0.98	0	0	0	0.986151	ENSG00000125430	2.65084	7.18615	3.54401e-06	0.000371171	-0.63275	0.0226192	0.153279
hsa-miR-1-3p	NT5E	-0.91	0.9	x100000	1	FALSE	TRUE	4.11	6.49	0.0499	0.0247	TRUE	0.9	0	0	0	0	0	ENSG00000135318	0.557526	13.0257	0.00211515	0.0427745	-0.63275	0.0226192	0.153279
hsa-miR-1-3p	LCP1	-0.47	0.9	x100000	1	FALSE	TRUE	3.24	6.49	0.0498	0.0245	TRUE	0.9	0	0	0	0	0	ENSG00000136167	2.02759	7.94629	0.00184736	0.0389488	-0.63275	0.0226192	0.153279
hsa-miR-1-3p	TLR4	-0.44	0.9	x100000	1	FALSE	TRUE	3.17	6.49	0.0499	0.0247	TRUE	0.9	0	0	0	0	0	ENSG00000136869	0.788893	11.0027	0.00206092	0.0420742	-0.63275	0.0226192	0.153279
hsa-miR-1-3p	P3H4	-0.74	0.9	x100000	1	FALSE	TRUE	3.77	6.49	0.048	0.0226	TRUE	0.9	0	0	0	0	0	ENSG00000141696	0.82591	10.7204	3.77421e-06	0.000385868	-0.63275	0.0226192	0.153279
hsa-miR-1-3p	CSRP1	0.09	0.9	x100000	1	FALSE	TRUE	2.47	6.49	0.0495	0.0241	TRUE	0.9	0	0	0	0	0	ENSG00000159176	0.805275	13.3333	0.00152493	0.0344635	-0.63275	0.0226192	0.153279
hsa-miR-1-3p	PEA15	0	0.98	x010001	2	FALSE	FALSE	1.3	6.49	0.0496	0.0243	TRUE	0	0.91	0	0	0	0.977371	ENSG00000162734	0.757544	14.6776	0.0017044	0.0367157	-0.63275	0.0226192	0.153279
hsa-miR-1-3p	FBN1	-0.82	0.9	x100000	1	FALSE	TRUE	3.93	6.49	0.048	0.0226	TRUE	0.9	0	0	0	0	0	ENSG00000166147	0.960913	13.0751	4.4485e-06	0.000430869	-0.63275	0.0226192	0.153279
hsa-miR-1-3p	SEC11C	-0.24	0.9	x100000	1	FALSE	TRUE	2.78	6.49	0.0486	0.0233	TRUE	0.9	0	0	0	0	0	ENSG00000166562	0.794983	10.1102	0.000715048	0.0203789	-0.63275	0.0226192	0.153279
hsa-miR-1-3p	ANGPTL4	-0.42	0.9	x100000	1	FALSE	TRUE	3.14	6.49	0.048	0.0226	TRUE	0.9	0	0	0	0	0	ENSG00000167772	4.22147	9.72339	1.59408e-07	3.01984e-05	-0.63275	0.0226192	0.153279
hsa-miR-1-3p	CDH2	-0.46	0.9	x100000	1	FALSE	TRUE	3.22	6.49	0.048	0.0226	TRUE	0.9	0	0	0	0	0	ENSG00000170558	1.88493	12.1918	3.84262e-09	1.20733e-06	-0.63275	0.0226192	0.153279
hsa-miR-1-3p	DPY19L1	-0.28	0.9	x100000	1	FALSE	TRUE	2.85	6.49	0.0484	0.0229	TRUE	0.9	0	0	0	0	0	ENSG00000173852	0.520689	10.1144	0.000317095	0.0115642	-0.63275	0.0226192	0.153279
hsa-miR-1-3p	S100A16	-0.82	0.9	x100000	1	FALSE	TRUE	3.94	6.49	0.0486	0.0234	TRUE	0.9	0	0	0	0	0	ENSG00000188643	0.60474	12.1866	0.000785047	0.0218045	-0.63275	0.0226192	0.153279
hsa-miR-101-3p	VCAN	-0.82	0.99	x000101	2	TRUE	TRUE	5.33	10.88	0.0177	0.000957	TRUE	0	0	0	0.9	0	0.985873	ENSG00000038427	3.05214	11.1604	0.000525888	0.0162069	-0.69332	0.000431368	0.0103528
hsa-miR-101-3p	SEL1L	-0.67	0.97	x000101	2	FALSE	TRUE	4.52	10.88	0.0404	0.0158	TRUE	0	0	0	0.9	0	0.971716	ENSG00000071537	0.358789	11.5677	0.0154088	0.149695	-0.69332	0.000431368	0.0103528
hsa-miR-101-3p	PTGS2	-0.6	0.99	x100001	2	TRUE	TRUE	4.87	10.88	0.0145	0.000511	TRUE	0.99	0	0	0	0	0.968058	ENSG00000073756	1.23908	11.235	8.00656e-05	0.0041927	-0.69332	0.000431368	0.0103528
hsa-miR-101-3p	TM9SF3	-0.78	0.98	x000101	2	TRUE	TRUE	5.24	10.88	0.0184	0.00151	TRUE	0	0	0	0.9	0	0.98056	ENSG00000077147	0.454447	12.4211	0.00107378	0.0276649	-0.69332	0.000431368	0.0103528
hsa-miR-101-3p	FKBP14	-0.56	0.9	x100000	1	TRUE	TRUE	4.81	10.88	0.0169	0.000714	TRUE	0.9	0	0	0	0	0	ENSG00000106080	0.720088	10.2028	0.00028303	0.0108576	-0.69332	0.000431368	0.0103528
hsa-miR-101-3p	SLC19A2	-0.74	0.99	x000101	2	FALSE	TRUE	4.66	10.88	0.0262	0.0051	TRUE	0	0	0	0.9	0	0.986425	ENSG00000117479	0.894418	8.80366	0.004672	0.0709725	-0.69332	0.000431368	0.0103528
hsa-miR-101-3p	POMP	-0.69	0.98	x000101	2	FALSE	TRUE	4.56	10.88	0.0239	0.00375	TRUE	0	0	0	0.9	0	0.979075	ENSG00000132963	0.39165	11.4014	0.00331787	0.0571647	-0.69332	0.000431368	0.0103528
hsa-miR-101-3p	RAB1A	-0.72	0.98	x000101	2	FALSE	TRUE	4.62	10.88	0.0329	0.00984	TRUE	0	0	0	0.9	0	0.981144	ENSG00000138069	0.331347	12.2201	0.00940568	0.109552	-0.69332	0.000431368	0.0103528
hsa-miR-101-3p	VEGFC	-0.62	0.99	x100000	1	TRUE	TRUE	4.92	10.88	0.0205	0.00244	TRUE	0.99	0	0	0	0	0	ENSG00000150630	1.09876	8.35145	0.00200408	0.0411819	-0.69332	0.000431368	0.0103528
hsa-miR-101-3p	GARRE1	-0.55	0.98	x000011	2	FALSE	FALSE	3.28	10.88	0.0486	0.0234	TRUE	0	0	0	0	0.923077	0.978546	ENSG00000166398	0.465893	9.71385	0.0229954	0.190256	-0.69332	0.000431368	0.0103528
hsa-miR-101-3p	HDGFL3	-0.52	0.99	x000101	2	FALSE	TRUE	4.22	10.88	0.0485	0.0232	TRUE	0	0	0	0.9	0	0.986433	ENSG00000166503	0.454206	9.7643	0.0227459	0.189407	-0.69332	0.000431368	0.0103528
hsa-miR-101-3p	HSP90B1	-0.7	0.9	x100000	1	FALSE	TRUE	4.58	10.88	0.0483	0.0229	TRUE	0.9	0	0	0	0	0	ENSG00000166598	0.651896	13.6793	0.0224734	0.188111	-0.69332	0.000431368	0.0103528
hsa-miR-101-3p	MAP2K1	-0.69	0.9	x100000	1	FALSE	TRUE	4.56	10.88	0.0295	0.00776	TRUE	0.9	0	0	0	0	0	ENSG00000169032	0.512035	10.4949	0.0073288	0.0939399	-0.69332	0.000431368	0.0103528
hsa-miR-101-3p	CSRP2	-0.09	0.97	x000101	2	TRUE	TRUE	3.85	10.88	0.0134	0.000431	TRUE	0	0	0	0.9	0	0.966722	ENSG00000175183	0.985628	10.0488	3.19251e-09	1.05451e-06	-0.69332	0.000431368	0.0103528
hsa-miR-101-3p	RNF152	-0.73	0.9	x100000	1	FALSE	TRUE	4.65	10.88	0.0236	0.00361	TRUE	0.9	0	0	0	0	0	ENSG00000176641	1.33493	7.59052	0.00317668	0.0557933	-0.69332	0.000431368	0.0103528
hsa-miR-101-3p	TAF13	-0.68	0.9	x100000	1	TRUE	TRUE	5.04	10.88	0.0147	0.000531	TRUE	0.9	0	0	0	0	0	ENSG00000197780	0.881017	10.5455	9.97684e-05	0.00496223	-0.69332	0.000431368	0.0103528
hsa-miR-101-3p	MAFK	-0.28	0.98	x000101	2	TRUE	TRUE	4.23	10.88	0.0222	0.00309	TRUE	0	0	0	0.9	0	0.984781	ENSG00000198517	0.435908	10.4595	0.00265956	0.0497249	-0.69332	0.000431368	0.0103528
hsa-miR-101-3p	TENM3	-0.78	0.99	x000101	2	FALSE	TRUE	4.73	10.88	0.0359	0.0121	TRUE	0	0	0	0.9	0	0.985288	ENSG00000218336	0.429626	9.84913	0.0116871	0.125862	-0.69332	0.000431368	0.0103528
hsa-miR-10395-3p	CTSB	-0.45	0.99	x000011	2	TRUE	FALSE	2.82	7.12	0.0212	0.00282	TRUE	0	0	0	0	0.923077	0.986045	ENSG00000164733	-0.56246	15.4218	0.00125431	0.0303153	1.2375	0.00156733	0.0265525
hsa-miR-10395-3p	PDE7B	-0.24	0.99	x000011	2	TRUE	FALSE	2.4	7.12	0.02	0.00193	TRUE	0	0	0	0	0.923077	0.986314	ENSG00000171408	-1.21626	8.09467	0.000365947	0.0126384	1.2375	0.00156733	0.0265525
hsa-miR-10395-5p	FMO4	-0.59	1	x000011	2	FALSE	FALSE	2.61	7.12	0.0278	0.00636	TRUE	0	0	0	0	1	0.986865	ENSG00000076258	-1.04487	6.86842	0.00487662	0.0729624	1.23871	0.00148276	0.0258809
hsa-miR-10395-5p	KAT6A	-0.5	0.99	x000011	2	FALSE	FALSE	2.43	7.12	0.0329	0.00983	TRUE	0	0	0	0	0.923077	0.986447	ENSG00000083168	-0.415713	8.98536	0.00834964	0.101953	1.23871	0.00148276	0.0258809
hsa-miR-10395-5p	PRLR	-0.81	1	x000011	2	TRUE	FALSE	3.53	7.12	0.0205	0.00235	TRUE	0	0	0	0	1	0.985764	ENSG00000113494	-1.75362	4.71088	0.000871764	0.0234939	1.23871	0.00148276	0.0258809
hsa-miR-10395-5p	PPM1K	-0.71	1	x000011	2	TRUE	FALSE	3.34	7.12	0.0198	0.00187	TRUE	0	0	0	0	1	0.98544	ENSG00000163644	-0.627507	9.91279	0.000384942	0.0130187	1.23871	0.00148276	0.0258809
hsa-miR-10401-3p	ANK1	-0.72	0.99	x000011	2	FALSE	FALSE	2.27	4.18	0.0337	0.0105	TRUE	0	0	0	0	0.923077	0.985789	ENSG00000029534	-0.787509	8.90808	0.00588154	0.0815565	0.75446	0.00464106	0.0501859
hsa-miR-10401-3p	CBX7	-0.9	1	x000011	2	FALSE	FALSE	2.63	4.18	0.0286	0.0072	TRUE	0	0	0	0	1	0.983751	ENSG00000100307	-0.634514	9.11889	0.00255929	0.0485549	0.75446	0.00464106	0.0501859
hsa-miR-10401-3p	NEK9	-0.9	1	x000011	2	FALSE	FALSE	2.63	4.18	0.037	0.0133	TRUE	0	0	0	0	1	0.987207	ENSG00000119638	-0.512331	11.0042	0.00864794	0.104115	0.75446	0.00464106	0.0501859
hsa-miR-10401-3p	CHRM3	-0.85	0.98	x000011	2	FALSE	FALSE	2.53	4.18	0.0261	0.00484	TRUE	0	0	0	0	0.923077	0.981711	ENSG00000133019	-1.03906	8.45582	0.000196167	0.00825824	0.75446	0.00464106	0.0501859
hsa-miR-10401-3p	CARHSP1	-0.65	1	x000011	2	FALSE	FALSE	2.13	4.18	0.0261	0.00497	TRUE	0	0	0	0	1	0.986125	ENSG00000153048	-0.491676	9.9107	0.000327586	0.0118206	0.75446	0.00464106	0.0501859
hsa-miR-10401-3p	ARHGAP35	-0.81	1	x000011	2	FALSE	FALSE	2.46	4.18	0.046	0.0208	TRUE	0	0	0	0	1	0.985979	ENSG00000160007	-0.405047	11.7483	0.0161598	0.154342	0.75446	0.00464106	0.0501859
hsa-miR-10401-3p	SYNE3	-0.66	1	x000011	2	FALSE	FALSE	2.15	4.18	0.0257	0.00465	TRUE	0	0	0	0	1	0.984812	ENSG00000176438	-1.95729	8.59337	6.06011e-06	0.000549763	0.75446	0.00464106	0.0501859
hsa-miR-10401-3p	RASL10B	-0.52	0.98	x000011	2	FALSE	FALSE	1.88	4.18	0.0303	0.00824	TRUE	0	0	0	0	0.923077	0.983466	ENSG00000270885	-0.68073	8.57875	0.00359726	0.060496	0.75446	0.00464106	0.0501859
hsa-miR-10401-5p	ANK1	-0.7	0.98	x000011	2	FALSE	FALSE	1.85	2.23	0.0396	0.0152	TRUE	0	0	0	0	0.923077	0.981958	ENSG00000029534	-0.787509	8.90808	0.00588154	0.0815565	1.08705	0.00929959	0.0776314
hsa-miR-10401-5p	SYNGR1	-0.72	0.98	x000011	2	FALSE	FALSE	1.89	2.23	0.0339	0.0107	TRUE	0	0	0	0	0.923077	0.97985	ENSG00000100321	-0.564334	11.2528	0.00141713	0.0329522	1.08705	0.00929959	0.0776314
hsa-miR-10401-5p	PLTP	-0.79	1	x000011	2	FALSE	FALSE	2.02	2.23	0.0321	0.00931	TRUE	0	0	0	0	1	0.980074	ENSG00000100979	-1.35315	11.8053	5.75764e-06	0.000529785	1.08705	0.00929959	0.0776314
hsa-miR-10401-5p	VWA8	-0.23	1	x000011	2	FALSE	FALSE	0.91	2.23	0.037	0.0134	TRUE	0	0	0	0	1	0.985509	ENSG00000102763	-0.492162	8.51401	0.00405461	0.0654331	1.08705	0.00929959	0.0776314
hsa-miR-10401-5p	CTSH	-0.41	0.98	x000011	2	FALSE	FALSE	1.26	2.23	0.0337	0.0105	TRUE	0	0	0	0	0.923077	0.983573	ENSG00000103811	-0.7326	8.89999	0.00120224	0.0298405	1.08705	0.00929959	0.0776314
hsa-miR-10401-5p	MAN1C1	-0.64	0.98	x000011	2	FALSE	FALSE	1.72	2.23	0.0339	0.0107	TRUE	0	0	0	0	0.923077	0.984976	ENSG00000117643	-1.08171	10.5271	0.00135521	0.0319739	1.08705	0.00929959	0.0776314
hsa-miR-10401-5p	CTSD	-0.76	1	x000011	2	FALSE	FALSE	1.96	2.23	0.0438	0.0186	TRUE	0	0	0	0	1	0.981242	ENSG00000117984	-0.492722	13.6893	0.00926305	0.109191	1.08705	0.00929959	0.0776314
hsa-miR-10401-5p	TRAPPC9	-0.79	1	x000011	2	FALSE	FALSE	2.02	2.23	0.0402	0.0156	TRUE	0	0	0	0	1	0.982955	ENSG00000167632	-0.472003	9.40201	0.00634131	0.0858075	1.08705	0.00929959	0.0776314
hsa-miR-10401-5p	ERFE	-0.44	0.98	x000011	2	FALSE	FALSE	1.33	2.23	0.0322	0.00938	TRUE	0	0	0	0	0.948718	0.981715	ENSG00000178752	-1.14977	7.38477	8.11832e-05	0.00423401	1.08705	0.00929959	0.0776314
hsa-miR-10401-5p	OSBP2	-0.05	0.98	x000011	2	FALSE	FALSE	0.54	2.23	0.0363	0.0126	TRUE	0	0	0	0	0.923077	0.983343	ENSG00000184792	-0.56771	7.66612	0.00330964	0.0571647	1.08705	0.00929959	0.0776314
hsa-miR-10401-5p	S1PR3	-0.4	0.98	x000011	2	FALSE	FALSE	1.24	2.23	0.0321	0.0093	TRUE	0	0	0	0	0.923077	0.983545	ENSG00000213694	-1.27099	8.29338	4.1493e-09	1.27265e-06	1.08705	0.00929959	0.0776314
hsa-miR-1179	B4GALT7	-0.75	0.98	x001001	2	FALSE	FALSE	1.94	2.25	0.026	0.00481	TRUE	0	0	0.95	0	0	0.981713	ENSG00000027847	0.576729	10.2536	8.41966e-05	0.00432991	-0.749759	0.00472684	0.0501859
hsa-miR-1179	PICALM	-0.65	0.99	x001001	2	FALSE	FALSE	1.74	2.25	0.0268	0.00549	TRUE	0	0	0.98	0	0	0.985976	ENSG00000073921	0.629401	12.7141	0.000763728	0.0213413	-0.749759	0.00472684	0.0501859
hsa-miR-1179	SHB	-0.46	0.99	x001001	2	FALSE	FALSE	1.37	2.25	0.0355	0.0118	TRUE	0	0	0.92	0	0	0.986396	ENSG00000107338	0.414658	9.07568	0.00703519	0.0913581	-0.749759	0.00472684	0.0501859
hsa-miR-1179	SARAF	-0.67	0.99	x001001	2	FALSE	FALSE	1.79	2.25	0.0273	0.00584	TRUE	0	0	0.99	0	0	0.983634	ENSG00000133872	0.426928	12.2248	0.00111524	0.0285258	-0.749759	0.00472684	0.0501859
hsa-miR-1179	IL1RN	-0.42	0.97	x001001	2	FALSE	FALSE	1.29	2.25	0.0315	0.00897	TRUE	0	0	0.95	0	0	0.96976	ENSG00000136689	1.30938	5.98895	0.00424628	0.0674483	-0.749759	0.00472684	0.0501859
hsa-miR-1179	OSBPL10	-0.6	0.99	x001001	2	FALSE	FALSE	1.65	2.25	0.0278	0.0062	TRUE	0	0	0.93	0	0	0.986149	ENSG00000144645	0.55476	9.15951	0.00147436	0.0338201	-0.749759	0.00472684	0.0501859
hsa-miR-1179	HDAC8	-0.98	0.99	x001001	2	FALSE	FALSE	2.41	2.25	0.0328	0.00979	TRUE	0	0	0.95	0	0	0.986374	ENSG00000147099	0.675709	6.91914	0.00505905	0.0743109	-0.749759	0.00472684	0.0501859
hsa-miR-1179	SYVN1	-0.85	0.98	x001001	2	FALSE	FALSE	2.15	2.25	0.0305	0.00839	TRUE	0	0	0.96	0	0	0.976223	ENSG00000162298	0.38751	10.2308	0.00366758	0.0611992	-0.749759	0.00472684	0.0501859
hsa-miR-1179	DACT1	-0.29	0.97	x001001	2	FALSE	FALSE	1.03	2.25	0.0331	0.00997	TRUE	0	0	0.97	0	0	0.972814	ENSG00000165617	1.45199	8.02663	0.00524073	0.0764565	-0.749759	0.00472684	0.0501859
hsa-miR-1179	PARM1	-0.01	0.99	x000011	2	FALSE	FALSE	0.47	2.25	0.0261	0.00495	TRUE	0	0	0	0	0.923077	0.986454	ENSG00000169116	0.963959	9.2351	0.000220563	0.00896308	-0.749759	0.00472684	0.0501859
hsa-miR-1179	NUDT4	-0.16	1	x000011	2	FALSE	FALSE	0.76	2.25	0.0292	0.00762	TRUE	0	0	0	0	1	0.967447	ENSG00000173598	0.585985	11.9336	0.00289811	0.0523306	-0.749759	0.00472684	0.0501859
hsa-miR-1179	TMEM167A	-0.74	0.98	x001001	2	FALSE	FALSE	1.93	2.25	0.0286	0.00696	TRUE	0	0	0.95	0	0	0.975567	ENSG00000174695	0.580934	10.8604	0.00223219	0.0446508	-0.749759	0.00472684	0.0501859
hsa-miR-1179	LYSMD3	-0.58	0.98	x001001	2	FALSE	FALSE	1.61	2.25	0.0413	0.0167	TRUE	0	0	0.98	0	0	0.971697	ENSG00000176018	0.39948	8.93797	0.0119558	0.127671	-0.749759	0.00472684	0.0501859
hsa-miR-1179	PAWR	0.09	0.98	x100001	2	FALSE	TRUE	1.63	2.25	0.0463	0.0212	TRUE	0.9	0	0	0	0	0.979297	ENSG00000177425	0.56366	11.219	0.0164298	0.155168	-0.749759	0.00472684	0.0501859
hsa-miR-122-5p	ETV1	-0.56	1	x000011	2	FALSE	FALSE	2.72	8.01	0.0262	0.00511	TRUE	0	0	0	0	1	0.985889	ENSG00000006468	-0.739767	8.389	0.00510741	0.0749359	3.88951	1.66488e-17	9.58969e-15
hsa-miR-122-5p	IKZF2	-0.91	1	x000011	2	TRUE	FALSE	3.92	8.01	0.0198	0.00187	TRUE	0	0	0	0	1	0.984242	ENSG00000030419	-0.866454	6.46294	0.0018675	0.0393091	3.88951	1.66488e-17	9.58969e-15
hsa-miR-122-5p	SOAT1	-0.16	0.99	x000101	2	FALSE	TRUE	2.93	8.01	0.0373	0.0136	TRUE	0	0	0	0.9	0	0.985684	ENSG00000057252	-0.399314	9.8043	0.0135678	0.138276	3.88951	1.66488e-17	9.58969e-15
hsa-miR-122-5p	MYO9A	-0.86	0.99	x010001	2	FALSE	FALSE	3.31	8.01	0.0359	0.0121	TRUE	0	0.88	0	0	0	0.985685	ENSG00000066933	-0.378987	8.87357	0.0120555	0.128135	3.88951	1.66488e-17	9.58969e-15
hsa-miR-122-5p	RUNX1T1	-0.29	1	x000011	2	FALSE	FALSE	2.18	8.01	0.0255	0.00457	TRUE	0	0	0	0	1	0.984913	ENSG00000079102	-1.26555	6.11937	0.00456927	0.0699897	3.88951	1.66488e-17	9.58969e-15
hsa-miR-122-5p	PATZ1	-0.67	0.9	x100000	1	TRUE	TRUE	4.44	8.01	0.0208	0.00261	TRUE	0.9	0	0	0	0	0	ENSG00000100105	-0.643255	8.25323	0.00261458	0.0490978	3.88951	1.66488e-17	9.58969e-15
hsa-miR-122-5p	SYNGR1	-0.86	0.99	x000011	2	TRUE	FALSE	3.82	8.01	0.0183	0.00142	TRUE	0	0	0	0	0.923077	0.985948	ENSG00000100321	-0.564334	11.2528	0.00141713	0.0329522	3.88951	1.66488e-17	9.58969e-15
hsa-miR-122-5p	FOXRED2	-0.53	1	x000011	2	TRUE	FALSE	3.16	8.01	0.00138	2.66e-06	TRUE	0	0	0	0	1	0.98634	ENSG00000100350	-0.846015	9.73168	2.65552e-06	0.00029238	3.88951	1.66488e-17	9.58969e-15
hsa-miR-122-5p	ZNF106	-0.66	0.9	x100000	1	TRUE	TRUE	4.41	8.01	0.0113	0.000169	TRUE	0.9	0	0	0	0	0	ENSG00000103994	-0.549506	11.8272	0.000169475	0.00737561	3.88951	1.66488e-17	9.58969e-15
hsa-miR-122-5p	UST	-0.55	1	x000011	2	TRUE	FALSE	3.21	8.01	0.0205	0.00233	TRUE	0	0	0	0	1	0.986113	ENSG00000111962	-0.685592	10.6052	0.00232719	0.046025	3.88951	1.66488e-17	9.58969e-15
hsa-miR-122-5p	GPD2	-0.96	0.99	x001001	2	FALSE	FALSE	3.53	8.01	0.0253	0.00443	TRUE	0	0	0.99	0	0	0.985616	ENSG00000115159	-0.528125	9.05113	0.00443043	0.0688952	3.88951	1.66488e-17	9.58969e-15
hsa-miR-122-5p	BHLHE41	-0.7	0.99	x010001	2	FALSE	FALSE	3	8.01	0.0415	0.0169	TRUE	0	0.84	0	0	0	0.98605	ENSG00000123095	-0.584367	10.4052	0.0168524	0.157886	3.88951	1.66488e-17	9.58969e-15
hsa-miR-122-5p	GSTM3	-0.13	0.9	x100000	1	FALSE	TRUE	2.86	8.01	0.0335	0.0102	TRUE	0.9	0	0	0	0	0	ENSG00000134202	-0.375204	10.3625	0.0101969	0.115326	3.88951	1.66488e-17	9.58969e-15
hsa-miR-122-5p	MAP3K12	-0.8	0.99	x001001	2	TRUE	FALSE	3.71	8.01	0.0202	0.002	TRUE	0	0	0.99	0	0	0.985024	ENSG00000139625	-0.776593	9.68911	0.00200443	0.0411819	3.88951	1.66488e-17	9.58969e-15
hsa-miR-122-5p	LPP	-0.63	1	x000011	2	FALSE	FALSE	2.86	8.01	0.0286	0.00716	TRUE	0	0	0	0	1	0.993072	ENSG00000145012	-0.402054	11.1604	0.0071578	0.0924708	3.88951	1.66488e-17	9.58969e-15
hsa-miR-122-5p	CAMK2D	-0.96	0.99	x000011	2	TRUE	FALSE	4.02	8.01	0.0049	4.93e-05	TRUE	0	0	0	0	0.923077	0.985709	ENSG00000145349	-0.767531	12.0072	4.92773e-05	0.00283389	3.88951	1.66488e-17	9.58969e-15
hsa-miR-122-5p	CREB5	0.01	0.99	x000011	2	FALSE	FALSE	1.62	8.01	0.0286	0.0069	TRUE	0	0	0	0	0.961538	0.985335	ENSG00000146592	-0.823184	6.75407	0.0068959	0.0906216	3.88951	1.66488e-17	9.58969e-15
hsa-miR-122-5p	HMGA2	-0.12	1	x000011	2	FALSE	FALSE	1.85	8.01	0.0486	0.0233	TRUE	0	0	0	0	1	0.985506	ENSG00000149948	-0.413585	9.6958	0.0233135	0.191901	3.88951	1.66488e-17	9.58969e-15
hsa-miR-122-5p	NMT2	-0.58	0.99	x000011	2	FALSE	FALSE	2.76	8.01	0.046	0.0208	TRUE	0	0	0	0	0.923077	0.985916	ENSG00000152465	-0.617991	9.38347	0.0208244	0.179319	3.88951	1.66488e-17	9.58969e-15
hsa-miR-122-5p	MBNL1	-0.83	1	x000011	2	FALSE	FALSE	3.26	8.01	0.0365	0.0128	TRUE	0	0	0	0	1	0.986102	ENSG00000152601	-0.327587	11.6809	0.0127955	0.133792	3.88951	1.66488e-17	9.58969e-15
hsa-miR-122-5p	GRAMD2B	-0.33	0.99	x010001	2	FALSE	FALSE	2.27	8.01	0.0367	0.013	TRUE	0	0.98	0	0	0	0.986282	ENSG00000155324	-0.442973	9.57095	0.0130256	0.135101	3.88951	1.66488e-17	9.58969e-15
hsa-miR-122-5p	FBXO32	-0.46	0.99	x000011	2	TRUE	FALSE	3.03	8.01	0.02	0.00195	TRUE	0	0	0	0	0.923077	0.986355	ENSG00000156804	-1.06051	12.5244	0.00195258	0.0406607	3.88951	1.66488e-17	9.58969e-15
hsa-miR-122-5p	ABR	-0.74	0.99	x000011	2	TRUE	FALSE	3.58	8.01	0.0134	0.000378	TRUE	0	0	0	0	0.923077	0.985616	ENSG00000159842	-0.591441	12.2699	0.000378469	0.0129666	3.88951	1.66488e-17	9.58969e-15
hsa-miR-122-5p	ICA1L	-0.79	1	x000011	2	FALSE	FALSE	3.19	8.01	0.0212	0.00278	TRUE	0	0	0	0	1	0.986347	ENSG00000163596	-0.680191	7.44989	0.002776	0.0511632	3.88951	1.66488e-17	9.58969e-15
hsa-miR-122-5p	GUCY1A1	-0.17	0.99	x001001	2	TRUE	FALSE	2.44	8.01	0.0209	0.00262	TRUE	0	0	0.92	0	0	0.986303	ENSG00000164116	-1.11611	11.9335	0.00262323	0.0491885	3.88951	1.66488e-17	9.58969e-15
hsa-miR-122-5p	ABCA1	-0.13	0.99	x000011	2	FALSE	FALSE	1.87	8.01	0.0344	0.0111	TRUE	0	0	0	0	0.961538	0.985668	ENSG00000165029	-0.544854	9.92358	0.011068	0.122133	3.88951	1.66488e-17	9.58969e-15
hsa-miR-122-5p	MAPRE2	-0.79	0.99	x000011	2	FALSE	FALSE	3.18	8.01	0.0499	0.0246	TRUE	0	0	0	0	0.948718	0.985739	ENSG00000166974	-0.548997	10.5982	0.0245766	0.198992	3.88951	1.66488e-17	9.58969e-15
hsa-miR-122-5p	ZEB2	-0.26	0.99	x000101	2	FALSE	TRUE	3.12	8.01	0.0232	0.00344	TRUE	0	0	0	0.9	0	0.98611	ENSG00000169554	-0.491224	10.0095	0.00344436	0.0586908	3.88951	1.66488e-17	9.58969e-15
hsa-miR-122-5p	KLF13	-0.89	0.99	x000011	2	FALSE	FALSE	3.39	8.01	0.0321	0.00928	TRUE	0	0	0	0	0.923077	0.986015	ENSG00000169926	-0.432248	9.87505	0.00928032	0.109191	3.88951	1.66488e-17	9.58969e-15
hsa-miR-122-5p	SIK2	-0.83	0.9	x100000	1	FALSE	TRUE	4.27	8.01	0.0338	0.0106	TRUE	0.9	0	0	0	0	0	ENSG00000170145	-0.43748	9.66313	0.0105846	0.118257	3.88951	1.66488e-17	9.58969e-15
hsa-miR-122-5p	DMXL1	-0.75	0.99	x100001	2	FALSE	TRUE	4.09	8.01	0.0359	0.0121	TRUE	0.9	0	0	0	0	0.986156	ENSG00000172869	-0.412705	9.36489	0.0120668	0.128149	3.88951	1.66488e-17	9.58969e-15
hsa-miR-122-5p	BNC2	-0.88	0.99	x000101	2	TRUE	TRUE	4.87	8.01	0.0134	0.000363	TRUE	0	0	0	0.9	0	0.985274	ENSG00000173068	-0.705183	8.94164	0.000363198	0.0126384	3.88951	1.66488e-17	9.58969e-15
hsa-miR-122-5p	A2M	-0.51	0.9	x100000	1	TRUE	TRUE	4.13	8.01	1.67e-06	1.06e-09	TRUE	0.9	0	0	0	0	0	ENSG00000175899	-2.41244	11.9776	1.05716e-09	3.68063e-07	3.88951	1.66488e-17	9.58969e-15
hsa-miR-122-5p	TMTC2	-0.9	0.99	x001001	2	FALSE	FALSE	3.41	8.01	0.0408	0.0163	TRUE	0	0	0.96	0	0	0.986074	ENSG00000179104	-0.585501	6.77316	0.0162588	0.154342	3.88951	1.66488e-17	9.58969e-15
hsa-miR-122-5p	GPC6	-0.58	0.99	x000011	2	TRUE	FALSE	3.26	8.01	0.0134	0.000323	TRUE	0	0	0	0	0.923077	0.985538	ENSG00000183098	-0.846188	7.69521	0.000322856	0.0116827	3.88951	1.66488e-17	9.58969e-15
hsa-miR-122-5p	ZNF395	-0.65	0.99	x100000	1	FALSE	TRUE	3.91	8.01	0.034	0.0109	TRUE	0.99	0	0	0	0	0	ENSG00000186918	-0.700072	8.2821	0.0108523	0.120412	3.88951	1.66488e-17	9.58969e-15
hsa-miR-122-5p	SF3B3	-0.77	0.99	x000011	2	FALSE	FALSE	3.14	8.01	0.0413	0.0167	TRUE	0	0	0	0	0.923077	0.986041	ENSG00000189091	-0.293138	11.2512	0.0166554	0.156381	3.88951	1.66488e-17	9.58969e-15
hsa-miR-122-5p	PPTC7	-0.8	0.99	x001001	2	FALSE	FALSE	3.2	8.01	0.0346	0.0112	TRUE	0	0	0.98	0	0	0.986436	ENSG00000196850	-0.417368	8.56468	0.011213	0.122933	3.88951	1.66488e-17	9.58969e-15
hsa-miR-122-5p	KANK2	-0.6	1	x000011	2	TRUE	FALSE	3.3	8.01	0.00715	8.62e-05	TRUE	0	0	0	0	1	0.98538	ENSG00000197256	-0.80381	12.825	8.61569e-05	0.00435245	3.88951	1.66488e-17	9.58969e-15
hsa-miR-122-5p	IPO9	-0.65	1	x000011	2	FALSE	FALSE	2.9	8.01	0.0268	0.00557	TRUE	0	0	0	0	1	0.986322	ENSG00000198700	-0.341006	10.731	0.00557441	0.0786725	3.88951	1.66488e-17	9.58969e-15
hsa-miR-122-5p	TOX	-0.94	0.99	x000011	2	TRUE	FALSE	3.98	8.01	0.00238	9.67e-06	TRUE	0	0	0	0	0.961538	0.98644	ENSG00000198846	-1.17582	6.83557	9.67231e-06	0.000803863	3.88951	1.66488e-17	9.58969e-15
hsa-miR-122-5p	VGLL3	-0.55	0.99	x000011	2	FALSE	FALSE	2.71	8.01	0.0243	0.00407	TRUE	0	0	0	0	0.923077	0.98607	ENSG00000206538	-0.66532	10.6124	0.00406662	0.0654828	3.88951	1.66488e-17	9.58969e-15
hsa-miR-122-5p	RASSF5	-0.35	0.99	x000011	2	FALSE	FALSE	2.31	8.01	0.0306	0.00847	TRUE	0	0	0	0	0.923077	0.986157	ENSG00000266094	-0.978522	6.63766	0.00847238	0.103084	3.88951	1.66488e-17	9.58969e-15
hsa-miR-125a-3p	SYT7	-0.29	1	x000011	2	FALSE	FALSE	1.53	4.77	0.0261	0.00493	TRUE	0	0	0	0	1	0.984257	ENSG00000011347	-1.14909	6.26686	0.0027188	0.0503962	0.643708	0.00221042	0.0310537
hsa-miR-125a-3p	H6PD	-0.77	0.98	x000011	2	FALSE	FALSE	2.5	4.77	0.0407	0.0162	TRUE	0	0	0	0	0.961538	0.982662	ENSG00000049239	-0.480544	10.8519	0.0139776	0.140561	0.643708	0.00221042	0.0310537
hsa-miR-125a-3p	USP13	-0.41	0.99	x000011	2	FALSE	FALSE	1.77	4.77	0.0286	0.00707	TRUE	0	0	0	0	0.923077	0.986567	ENSG00000058056	-0.457982	8.38542	0.00485644	0.072745	0.643708	0.00221042	0.0310537
hsa-miR-125a-3p	FOSL2	-0.78	0.98	x000011	2	FALSE	FALSE	2.52	4.77	0.0379	0.0139	TRUE	0	0	0	0	0.923077	0.984442	ENSG00000075426	-0.390299	11.3942	0.0117312	0.125862	0.643708	0.00221042	0.0310537
hsa-miR-125a-3p	MAP3K20	-0.16	1	x000011	2	TRUE	FALSE	1.76	4.77	0.021	0.00272	TRUE	0	0	0	0	1	0.984373	ENSG00000091436	-0.660987	11.9364	0.000513238	0.0159757	0.643708	0.00221042	0.0310537
hsa-miR-125a-3p	FOXRED2	-0.34	0.98	x000011	2	TRUE	FALSE	2.14	4.77	0.0205	0.00221	TRUE	0	0	0	0	0.923077	0.98464	ENSG00000100350	-0.846015	9.73168	2.65552e-06	0.00029238	0.643708	0.00221042	0.0310537
hsa-miR-125a-3p	FBXO31	-0.35	1	x000011	2	FALSE	FALSE	1.66	4.77	0.0412	0.0166	TRUE	0	0	0	0	1	0.983594	ENSG00000103264	-0.403556	9.97725	0.0143804	0.142737	0.643708	0.00221042	0.0310537
hsa-miR-125a-3p	CLUAP1	-0.25	0.9	x100000	1	FALSE	TRUE	2.45	4.77	0.0471	0.0217	TRUE	0.9	0	0	0	0	0	ENSG00000103351	-0.444728	8.24845	0.0195294	0.171961	0.643708	0.00221042	0.0310537
hsa-miR-125a-3p	ZNF106	-0.53	1	x000011	2	TRUE	FALSE	2.52	4.77	0.0205	0.00238	TRUE	0	0	0	0	1	0.984165	ENSG00000103994	-0.549506	11.8272	0.000169475	0.00737561	0.643708	0.00221042	0.0310537
hsa-miR-125a-3p	AGFG2	-0.5	1	x000011	2	FALSE	FALSE	1.95	4.77	0.041	0.0165	TRUE	0	0	0	0	1	0.984209	ENSG00000106351	-0.408019	9.25949	0.0142601	0.142301	0.643708	0.00221042	0.0310537
hsa-miR-125a-3p	PPARGC1A	-0.19	0.99	x000011	2	TRUE	FALSE	1.83	4.77	0.0231	0.0034	TRUE	0	0	0	0	0.923077	0.985537	ENSG00000109819	-1.54143	7.02683	0.00118995	0.0297616	0.643708	0.00221042	0.0310537
hsa-miR-125a-3p	ASIC1	-0.66	1	x000011	2	TRUE	FALSE	2.78	4.77	0.024	0.00378	TRUE	0	0	0	0	1	0.981527	ENSG00000110881	-0.858762	8.12263	0.00156972	0.0349847	0.643708	0.00221042	0.0310537
hsa-miR-125a-3p	ATP6V1A	-0.65	0.99	x000011	2	FALSE	FALSE	2.24	4.77	0.046	0.0208	TRUE	0	0	0	0	0.923077	0.986011	ENSG00000114573	-0.401879	11.8468	0.0186387	0.168258	0.643708	0.00221042	0.0310537
hsa-miR-125a-3p	PRRX1	-0.27	0.99	x001001	2	TRUE	FALSE	2	4.77	0.021	0.00265	TRUE	0	0	0.98	0	0	0.985539	ENSG00000116132	-0.528443	12.8852	0.000443399	0.0143876	0.643708	0.00221042	0.0310537
hsa-miR-125a-3p	C1orf21	-0.52	1	x000011	2	TRUE	FALSE	2.5	4.77	0.0234	0.00351	TRUE	0	0	0	0	1	0.985078	ENSG00000116667	-0.525734	10.4263	0.00129636	0.031098	0.643708	0.00221042	0.0310537
hsa-miR-125a-3p	CDK18	-0.23	1	x000011	2	FALSE	FALSE	1.41	4.77	0.0457	0.0204	TRUE	0	0	0	0	1	0.985108	ENSG00000117266	-0.708554	8.93867	0.018171	0.165627	0.643708	0.00221042	0.0310537
hsa-miR-125a-3p	NEK9	-0.2	1	x000011	2	FALSE	FALSE	1.35	4.77	0.034	0.0109	TRUE	0	0	0	0	1	0.985532	ENSG00000119638	-0.512331	11.0042	0.00864794	0.104115	0.643708	0.00221042	0.0310537
hsa-miR-125a-3p	TBC1D5	-0.3	1	x000011	2	FALSE	FALSE	1.55	4.77	0.0273	0.00585	TRUE	0	0	0	0	1	0.98564	ENSG00000131374	-0.550213	10.1996	0.00363576	0.0609646	0.643708	0.00221042	0.0310537
hsa-miR-125a-3p	FLOT2	-0.64	1	x000011	2	TRUE	FALSE	2.73	4.77	0.0212	0.0028	TRUE	0	0	0	0	1	0.983727	ENSG00000132589	-0.390229	11.3313	0.000586973	0.0175438	0.643708	0.00221042	0.0310537
hsa-miR-125a-3p	DCLK1	-0.6	1	x000011	2	TRUE	FALSE	2.66	4.77	0.0205	0.00221	TRUE	0	0	0	0	1	0.986258	ENSG00000133083	-2.09547	7.89202	3.47079e-17	6.38725e-14	0.643708	0.00221042	0.0310537
hsa-miR-125a-3p	HMGA1	-0.25	0.9	x100000	1	FALSE	TRUE	2.45	4.77	0.0378	0.0139	TRUE	0.9	0	0	0	0	0	ENSG00000137309	-0.647142	12.1376	0.0116517	0.125815	0.643708	0.00221042	0.0310537
hsa-miR-125a-3p	MAP3K12	-0.51	0.99	x001001	2	TRUE	FALSE	2.46	4.77	0.0249	0.00421	TRUE	0	0	0.99	0	0	0.985668	ENSG00000139625	-0.776593	9.68911	0.00200443	0.0411819	0.643708	0.00221042	0.0310537
hsa-miR-125a-3p	LPP	-0.24	1	x000011	2	FALSE	FALSE	1.43	4.77	0.0321	0.00937	TRUE	0	0	0	0	1	0.983957	ENSG00000145012	-0.402054	11.1604	0.0071578	0.0924708	0.643708	0.00221042	0.0310537
hsa-miR-125a-3p	NCAM1	-0.34	1	x000011	2	TRUE	FALSE	2.13	4.77	0.0205	0.00242	TRUE	0	0	0	0	1	0.98381	ENSG00000149294	-0.490654	11.3481	0.000207886	0.0085833	0.643708	0.00221042	0.0310537
hsa-miR-125a-3p	GFRA1	-0.93	1	x000011	2	TRUE	FALSE	3.31	4.77	0.0205	0.00247	TRUE	0	0	0	0	1	0.985727	ENSG00000151892	-1.24096	9.31978	0.000257409	0.0100908	0.643708	0.00221042	0.0310537
hsa-miR-125a-3p	PSD3	-0.8	1	x000011	2	FALSE	FALSE	2.56	4.77	0.0398	0.0153	TRUE	0	0	0	0	1	0.986297	ENSG00000156011	-0.782016	10.5939	0.0130974	0.135353	0.643708	0.00221042	0.0310537
hsa-miR-125a-3p	WASF2	-0.21	1	x000011	2	FALSE	FALSE	1.37	4.77	0.0362	0.0124	TRUE	0	0	0	0	1	0.984945	ENSG00000158195	-0.401409	11.0787	0.0101716	0.115141	0.643708	0.00221042	0.0310537
hsa-miR-125a-3p	ABRAXAS1	-0.27	0.99	x001001	2	FALSE	FALSE	1.5	4.77	0.0437	0.0185	TRUE	0	0	0.96	0	0	0.986026	ENSG00000163322	-0.617963	7.66067	0.0162895	0.154342	0.643708	0.00221042	0.0310537
hsa-miR-125a-3p	AMOTL1	-0.52	1	x000011	2	FALSE	FALSE	2	4.77	0.0435	0.0184	TRUE	0	0	0	0	1	0.986559	ENSG00000166025	-0.358876	11.2007	0.0162043	0.154342	0.643708	0.00221042	0.0310537
hsa-miR-125a-3p	SMAD3	-0.47	1	x000011	2	FALSE	FALSE	1.9	4.77	0.0321	0.00919	TRUE	0	0	0	0	1	0.985383	ENSG00000166949	-0.734617	11.3221	0.0069826	0.091227	0.643708	0.00221042	0.0310537
hsa-miR-125a-3p	ZEB2	-0.38	0.99	x000011	2	FALSE	FALSE	1.71	4.77	0.0269	0.00565	TRUE	0	0	0	0	0.923077	0.985677	ENSG00000169554	-0.491224	10.0095	0.00344436	0.0586908	0.643708	0.00221042	0.0310537
hsa-miR-125a-3p	SIK2	-0.63	0.98	x000011	2	FALSE	FALSE	2.22	4.77	0.0365	0.0128	TRUE	0	0	0	0	0.923077	0.984817	ENSG00000170145	-0.43748	9.66313	0.0105846	0.118257	0.643708	0.00221042	0.0310537
hsa-miR-125a-3p	CRTAP	-0.37	1	x000011	2	FALSE	FALSE	1.7	4.77	0.0283	0.00667	TRUE	0	0	0	0	1	0.985027	ENSG00000170275	-0.46346	13.0726	0.00446263	0.06893	0.643708	0.00221042	0.0310537
hsa-miR-125a-3p	LRRC20	-0.79	1	x000011	2	TRUE	FALSE	3.02	4.77	0.0221	0.00305	TRUE	0	0	0	0	1	0.981027	ENSG00000172731	-0.92011	8.74807	0.000842459	0.0228957	0.643708	0.00221042	0.0310537
hsa-miR-125a-3p	BNC2	-0.58	1	x000011	2	TRUE	FALSE	2.62	4.77	0.0206	0.00257	TRUE	0	0	0	0	1	0.985494	ENSG00000173068	-0.705183	8.94164	0.000363198	0.0126384	0.643708	0.00221042	0.0310537
hsa-miR-125a-3p	RAP2B	-0.42	0.99	x000011	2	TRUE	FALSE	2.3	4.77	0.0205	0.00244	TRUE	0	0	0	0	0.923077	0.985688	ENSG00000181467	-0.750109	10.7679	0.000233728	0.00940901	0.643708	0.00221042	0.0310537
hsa-miR-125a-3p	CSF1	-0.39	0.98	x000011	2	FALSE	FALSE	1.73	4.77	0.0469	0.0216	TRUE	0	0	0	0	0.923077	0.984905	ENSG00000184371	-0.815131	10.8843	0.0193976	0.171385	0.643708	0.00221042	0.0310537
hsa-miR-125a-3p	GCNT1	-0.51	1	x000011	2	FALSE	FALSE	1.97	4.77	0.0268	0.00552	TRUE	0	0	0	0	1	0.98551	ENSG00000187210	-0.94852	8.87158	0.00331032	0.0571647	0.643708	0.00221042	0.0310537
hsa-miR-125a-3p	SESTD1	-0.22	0.99	x000011	2	TRUE	FALSE	1.89	4.77	0.0227	0.00331	TRUE	0	0	0	0	0.961538	0.985872	ENSG00000187231	-0.847862	9.65537	0.00110086	0.028306	0.643708	0.00221042	0.0310537
hsa-miR-125a-3p	MAML3	-0.48	0.99	x001001	2	TRUE	FALSE	2.41	4.77	0.0241	0.00399	TRUE	0	0	0.92	0	0	0.986103	ENSG00000196782	-1.28053	7.00303	0.00177845	0.0378679	0.643708	0.00221042	0.0310537
hsa-miR-125a-3p	KIF13B	-0.93	1	x000011	2	FALSE	FALSE	2.82	4.77	0.0288	0.00742	TRUE	0	0	0	0	1	0.986254	ENSG00000197892	-0.476099	9.31356	0.0052066	0.0760446	0.643708	0.00221042	0.0310537
hsa-miR-125a-3p	VGLL3	-0.44	1	x000011	2	FALSE	FALSE	1.84	4.77	0.0278	0.00628	TRUE	0	0	0	0	1	0.985713	ENSG00000206538	-0.66532	10.6124	0.00406662	0.0654828	0.643708	0.00221042	0.0310537
hsa-miR-125a-3p	PPP1CB	-0.4	0.99	x000101	2	FALSE	TRUE	2.75	4.77	0.0363	0.0126	TRUE	0	0	0	0.9	0	0.985833	ENSG00000213639	-0.341227	11.3818	0.0103837	0.116518	0.643708	0.00221042	0.0310537
hsa-miR-125a-3p	APOL6	-0.67	1	x000011	2	FALSE	FALSE	2.3	4.77	0.0405	0.0159	TRUE	0	0	0	0	1	0.983184	ENSG00000221963	-1.10601	7.15481	0.0137384	0.139134	0.643708	0.00221042	0.0310537
hsa-miR-1275	RABGAP1	-0.94	1	x000011	2	FALSE	FALSE	2.42	2.69	0.0332	0.01	TRUE	0	0	0	0	1	0.98707	ENSG00000011454	-0.357554	10.5712	0.0100167	0.113587	1.6074	4.82333e-06	0.000277824
hsa-miR-1275	IRAG1	-0.92	1	x000011	2	TRUE	FALSE	2.88	2.69	0.00171	5.41e-06	TRUE	0	0	0	0	1	0.988469	ENSG00000072952	-0.975978	11.9571	5.86794e-07	7.95693e-05	1.6074	4.82333e-06	0.000277824
hsa-miR-1275	ATRX	-0.73	1	x000011	2	FALSE	FALSE	2.01	2.69	0.0408	0.0162	TRUE	0	0	0	0	1	0.984143	ENSG00000085224	-0.38464	10.2797	0.016235	0.154342	1.6074	4.82333e-06	0.000277824
hsa-miR-1275	P2RX7	-0.72	0.99	x001001	2	TRUE	FALSE	2.48	2.69	0.0177	0.000999	TRUE	0	0	0.97	0	0	0.985458	ENSG00000089041	-1.41056	5.54229	0.000994461	0.0261186	1.6074	4.82333e-06	0.000277824
hsa-miR-1275	SORBS1	-0.67	1	x000011	2	TRUE	FALSE	2.38	2.69	0.0192	0.00169	TRUE	0	0	0	0	1	0.985803	ENSG00000095637	-0.571422	10.165	0.00168851	0.0364345	1.6074	4.82333e-06	0.000277824
hsa-miR-1275	VTN	-0.1	0.99	x001001	2	FALSE	FALSE	0.74	2.69	0.0261	0.0049	TRUE	0	0	0.96	0	0	0.985296	ENSG00000109072	-1.44278	7.97943	0.00489595	0.0731667	1.6074	4.82333e-06	0.000277824
hsa-miR-1275	RNF141	-0.55	1	x000011	2	FALSE	FALSE	1.65	2.69	0.0268	0.00555	TRUE	0	0	0	0	1	0.985752	ENSG00000110315	-0.471073	9.83607	0.00554692	0.0785225	1.6074	4.82333e-06	0.000277824
hsa-miR-1275	BCL6	-0.96	1	x000011	2	FALSE	FALSE	2.47	2.69	0.037	0.0134	TRUE	0	0	0	0	1	0.982287	ENSG00000113916	-0.388153	9.95557	0.013365	0.137039	1.6074	4.82333e-06	0.000277824
hsa-miR-1275	ARHGEF2	-0.67	1	x000011	2	TRUE	FALSE	2.38	2.69	0.0044	4.23e-05	TRUE	0	0	0	0	1	0.983986	ENSG00000116584	-0.526003	10.9927	3.74323e-05	0.00225328	1.6074	4.82333e-06	0.000277824
hsa-miR-1275	BHLHE41	-0.29	0.99	x001001	2	FALSE	FALSE	1.11	2.69	0.0415	0.0169	TRUE	0	0	0.99	0	0	0.987798	ENSG00000123095	-0.584367	10.4052	0.0168524	0.157886	1.6074	4.82333e-06	0.000277824
hsa-miR-1275	DGLUCY	-0.87	0.99	x000011	2	TRUE	FALSE	2.78	2.69	0.0106	0.000155	TRUE	0	0	0	0	0.923077	0.985201	ENSG00000133943	-0.795527	9.25738	0.000150567	0.00677702	1.6074	4.82333e-06	0.000277824
hsa-miR-1275	SMYD5	-0.39	1	x000011	2	FALSE	FALSE	1.32	2.69	0.0404	0.0158	TRUE	0	0	0	0	1	0.983483	ENSG00000135632	-0.437734	8.85919	0.0157915	0.152289	1.6074	4.82333e-06	0.000277824
hsa-miR-1275	NIBAN1	-0.87	1	x000011	2	TRUE	FALSE	2.79	2.69	0.0134	0.000282	TRUE	0	0	0	0	1	0.983892	ENSG00000135842	-0.983005	11.9248	0.000277092	0.0107515	1.6074	4.82333e-06	0.000277824
hsa-miR-1275	NAB1	-0.95	0.98	x001001	2	FALSE	FALSE	2.44	2.69	0.0253	0.0044	TRUE	0	0	0.96	0	0	0.98334	ENSG00000138386	-0.517652	8.40338	0.00439099	0.0686076	1.6074	4.82333e-06	0.000277824
hsa-miR-1275	SLC47A1	-0.52	0.9	x100000	1	TRUE	TRUE	3.09	2.69	0.0134	0.000263	TRUE	0.9	0	0	0	0	0	ENSG00000142494	-0.838621	7.74439	0.000257714	0.0100908	1.6074	4.82333e-06	0.000277824
hsa-miR-1275	CTDSPL	-0.88	1	x000011	2	TRUE	FALSE	2.8	2.69	0.0181	0.00134	TRUE	0	0	0	0	1	0.985837	ENSG00000144677	-0.558996	9.0736	0.00134009	0.031792	1.6074	4.82333e-06	0.000277824
hsa-miR-1275	PRKCA	-0.86	0.99	x001001	2	FALSE	FALSE	2.25	2.69	0.0253	0.00445	TRUE	0	0	0.92	0	0	0.986278	ENSG00000154229	-0.531512	10.7378	0.00444501	0.0689057	1.6074	4.82333e-06	0.000277824
hsa-miR-1275	MPZ	-0.07	0.99	x000011	2	FALSE	FALSE	0.69	2.69	0.0321	0.00927	TRUE	0	0	0	0	0.923077	0.987553	ENSG00000158887	-1.56252	4.91232	0.00927006	0.109191	1.6074	4.82333e-06	0.000277824
hsa-miR-1275	AMOTL1	-0.81	1	x000011	2	FALSE	FALSE	2.17	2.69	0.0407	0.0162	TRUE	0	0	0	0	1	0.987213	ENSG00000166025	-0.358876	11.2007	0.0162043	0.154342	1.6074	4.82333e-06	0.000277824
hsa-miR-1275	TRAPPC9	-0.93	1	x000011	2	FALSE	FALSE	2.4	2.69	0.0278	0.00635	TRUE	0	0	0	0	1	0.983227	ENSG00000167632	-0.472003	9.40201	0.00634131	0.0858075	1.6074	4.82333e-06	0.000277824
hsa-miR-1275	FILIP1L	-0.89	0.98	x001001	2	TRUE	FALSE	2.83	2.69	0.0208	0.0026	TRUE	0	0	0.98	0	0	0.983764	ENSG00000168386	-0.891399	9.44038	0.00259777	0.0489964	1.6074	4.82333e-06	0.000277824
hsa-miR-1275	SIK2	-0.88	1	x000011	2	FALSE	FALSE	2.3	2.69	0.0338	0.0106	TRUE	0	0	0	0	1	0.986793	ENSG00000170145	-0.43748	9.66313	0.0105846	0.118257	1.6074	4.82333e-06	0.000277824
hsa-miR-1275	APLN	-0.77	0.98	x001001	2	FALSE	FALSE	2.07	2.69	0.0253	0.00439	TRUE	0	0	0.96	0	0	0.983232	ENSG00000171388	-1.32594	5.17089	0.00438336	0.0686076	1.6074	4.82333e-06	0.000277824
hsa-miR-1275	SF3B3	-0.8	0.9	x100000	1	FALSE	TRUE	3.14	2.69	0.0413	0.0167	TRUE	0.9	0	0	0	0	0	ENSG00000189091	-0.293138	11.2512	0.0166554	0.156381	1.6074	4.82333e-06	0.000277824
hsa-miR-1275	MAOA	-0.41	0.98	x000011	2	FALSE	FALSE	1.37	2.69	0.0394	0.0151	TRUE	0	0	0	0	0.923077	0.984014	ENSG00000189221	-0.946213	7.79618	0.0150794	0.147273	1.6074	4.82333e-06	0.000277824
hsa-miR-1275	POLR2M	-0.94	0.99	x000011	2	FALSE	FALSE	2.42	2.69	0.0308	0.00863	TRUE	0	0	0	0	0.923077	0.985688	ENSG00000255529	-0.510884	9.0847	0.00863008	0.104076	1.6074	4.82333e-06	0.000277824
hsa-miR-129-5p	SCIN	-0.55	0.9	x100000	1	TRUE	TRUE	3.62	5.08	0.0175	0.000782	TRUE	0.9	0	0	0	0	0	ENSG00000006747	-1.34904	11.94	1.94731e-05	0.00141725	0.878825	0.00076242	0.0168905
hsa-miR-129-5p	IKZF2	-0.4	1	x000011	2	TRUE	FALSE	2.31	5.08	0.0209	0.00263	TRUE	0	0	0	0	1	0.986122	ENSG00000030419	-0.866454	6.46294	0.0018675	0.0393091	0.878825	0.00076242	0.0168905
hsa-miR-129-5p	HDAC9	-0.19	0.98	x000011	2	TRUE	FALSE	1.91	5.08	0.0177	0.00107	TRUE	0	0	0	0	0.923077	0.984943	ENSG00000048052	-1.23795	7.67624	0.000305293	0.0112687	0.878825	0.00076242	0.0168905
hsa-miR-129-5p	H6PD	-0.39	0.9	x100000	1	FALSE	TRUE	2.8	5.08	0.039	0.0147	TRUE	0.9	0	0	0	0	0	ENSG00000049239	-0.480544	10.8519	0.0139776	0.140561	0.878825	0.00076242	0.0168905
hsa-miR-129-5p	ZFHX4	-0.18	0.98	x000011	2	TRUE	FALSE	1.88	5.08	0.0177	0.001	TRUE	0	0	0	0	0.923077	0.984083	ENSG00000091656	-0.693364	9.93063	0.000241842	0.00963453	0.878825	0.00076242	0.0168905
hsa-miR-129-5p	GLIS3	0.09	0.99	x010001	2	FALSE	FALSE	1.2	5.08	0.0261	0.00497	TRUE	0	0.88	0	0	0	0.985558	ENSG00000107249	-0.725313	9.70119	0.0042026	0.0671686	0.878825	0.00076242	0.0168905
hsa-miR-129-5p	LANCL1	0.03	0.98	x000101	2	FALSE	TRUE	2.08	5.08	0.0495	0.0242	TRUE	0	0	0	0.9	0	0.982203	ENSG00000115365	-0.289452	10.1056	0.023406	0.192339	0.878825	0.00076242	0.0168905
hsa-miR-129-5p	MAN1C1	-0.12	0.9	x100000	1	TRUE	TRUE	2.75	5.08	0.0205	0.00212	TRUE	0.9	0	0	0	0	0	ENSG00000117643	-1.08171	10.5271	0.00135521	0.0319739	0.878825	0.00076242	0.0168905
hsa-miR-129-5p	BICC1	-0.73	0.99	x100001	2	FALSE	TRUE	3.47	5.08	0.0337	0.0104	TRUE	0.9	0	0	0	0	0.986399	ENSG00000122870	-0.447333	9.31569	0.00964602	0.111244	0.878825	0.00076242	0.0168905
hsa-miR-129-5p	MATN2	-0.61	0.99	x001001	2	TRUE	FALSE	2.73	5.08	0.0177	0.000881	TRUE	0	0	0.97	0	0	0.985424	ENSG00000132561	-1.2744	9.54208	0.000118235	0.00559962	0.878825	0.00076242	0.0168905
hsa-miR-129-5p	EMP1	-0.77	0.99	x001001	2	TRUE	FALSE	3.05	5.08	0.0175	0.000798	TRUE	0	0	0.98	0	0	0.986048	ENSG00000134531	-1.14364	9.73271	3.57787e-05	0.00219068	0.878825	0.00076242	0.0168905
hsa-miR-129-5p	ATP8B2	-0.26	0.98	x010001	2	TRUE	FALSE	2.03	5.08	0.02	0.00196	TRUE	0	0.97	0	0	0	0.980412	ENSG00000143515	-0.595843	12.1322	0.00119761	0.0298405	0.878825	0.00076242	0.0168905
hsa-miR-129-5p	CAMK2D	-0.04	0.99	x010001	2	TRUE	FALSE	1.59	5.08	0.0176	0.000812	TRUE	0	0.94	0	0	0	0.986411	ENSG00000145349	-0.767531	12.0072	4.92773e-05	0.00283389	0.878825	0.00076242	0.0168905
hsa-miR-129-5p	ENDOD1	-0.43	0.99	x001001	2	FALSE	FALSE	1.87	5.08	0.0283	0.00672	TRUE	0	0	0.91	0	0	0.986081	ENSG00000149218	-0.365009	11.5715	0.00595457	0.08203	0.878825	0.00076242	0.0168905
hsa-miR-129-5p	HMGA2	-0.74	0.99	x001001	2	FALSE	FALSE	2.5	5.08	0.0494	0.0241	TRUE	0	0	0.99	0	0	0.985006	ENSG00000149948	-0.413585	9.6958	0.0233135	0.191901	0.878825	0.00076242	0.0168905
hsa-miR-129-5p	EPS8	-0.27	0.9	x100000	1	TRUE	TRUE	3.07	5.08	0.0175	0.000787	TRUE	0.9	0	0	0	0	0	ENSG00000151491	-0.770922	12.0407	2.4957e-05	0.00169208	0.878825	0.00076242	0.0168905
hsa-miR-129-5p	RAD54L2	-0.03	0.9	x100000	1	FALSE	TRUE	2.08	5.08	0.0241	0.00386	TRUE	0.9	0	0	0	0	0	ENSG00000164080	-0.459958	8.78085	0.00310201	0.0547398	0.878825	0.00076242	0.0168905
hsa-miR-129-5p	METTL27	-0.37	0.9	x100000	1	FALSE	TRUE	2.76	5.08	0.0278	0.00641	TRUE	0.9	0	0	0	0	0	ENSG00000165171	-0.898822	6.60111	0.0056509	0.0792973	0.878825	0.00076242	0.0168905
hsa-miR-129-5p	ZEB2	-0.57	0.99	x010001	2	FALSE	FALSE	2.15	5.08	0.0249	0.00421	TRUE	0	0.87	0	0	0	0.985446	ENSG00000169554	-0.491224	10.0095	0.00344436	0.0586908	0.878825	0.00076242	0.0168905
hsa-miR-129-5p	KLF13	-0.25	0.99	x010001	2	FALSE	FALSE	1.51	5.08	0.0332	0.01	TRUE	0	0.93	0	0	0	0.985782	ENSG00000169926	-0.432248	9.87505	0.00928032	0.109191	0.878825	0.00076242	0.0168905
hsa-miR-129-5p	DMXL1	-0.36	0.9	x100000	1	FALSE	TRUE	2.73	5.08	0.0365	0.0128	TRUE	0.9	0	0	0	0	0	ENSG00000172869	-0.412705	9.36489	0.0120668	0.128149	0.878825	0.00076242	0.0168905
hsa-miR-129-5p	BNC2	-0.03	0.98	x010001	2	TRUE	FALSE	1.58	5.08	0.0177	0.00113	TRUE	0	0.81	0	0	0	0.984424	ENSG00000173068	-0.705183	8.94164	0.000363198	0.0126384	0.878825	0.00076242	0.0168905
hsa-miR-129-5p	TOX	-0.43	0.99	x010001	2	TRUE	FALSE	2.37	5.08	0.0173	0.000772	TRUE	0	0.93	0	0	0	0.986058	ENSG00000198846	-1.17582	6.83557	9.67231e-06	0.000803863	0.878825	0.00076242	0.0168905
hsa-miR-129-5p	S1PR3	-0.36	0.99	x001001	2	TRUE	FALSE	2.24	5.08	0.0173	0.000762	TRUE	0	0	0.92	0	0	0.987234	ENSG00000213694	-1.27099	8.29338	4.1493e-09	1.27265e-06	0.878825	0.00076242	0.0168905
hsa-miR-129-5p	APOL6	-0.1	0.9	x100000	1	FALSE	TRUE	2.22	5.08	0.0387	0.0145	TRUE	0.9	0	0	0	0	0	ENSG00000221963	-1.10601	7.15481	0.0137384	0.139134	0.878825	0.00076242	0.0168905
hsa-miR-129-5p	PSMB9	0.05	0.9	x100000	1	FALSE	TRUE	2.12	5.08	0.0245	0.00412	TRUE	0.9	0	0	0	0	0	ENSG00000240065	-1.3164	7.11976	0.00335705	0.0577378	0.878825	0.00076242	0.0168905
hsa-miR-1294	FOXRED2	0.02	0.99	x001001	2	FALSE	FALSE	0.38	1.67	0.0499	0.0247	TRUE	0	0	0.96	0	0	0.985089	ENSG00000100350	-0.846015	9.73168	2.65552e-06	0.00029238	0.766306	0.0247291	0.165628
hsa-miR-1294	LMOD1	-0.52	0.99	x000011	2	FALSE	FALSE	1.38	1.67	0.0499	0.0247	TRUE	0	0	0	0	0.923077	0.989379	ENSG00000163431	-1.22418	12.7857	4.85793e-07	6.78077e-05	0.766306	0.0247291	0.165628
hsa-miR-1307-3p	RPS6KA2	-0.5	0.99	x000011	2	FALSE	FALSE	2.43	7.13	0.0321	0.0093	TRUE	0	0	0	0	0.923077	0.994403	ENSG00000071242	-0.845726	10.4763	2.69595e-05	0.00178371	0.461826	0.00927012	0.0776314
hsa-miR-1307-3p	CBX5	-0.5	1	x000011	2	FALSE	FALSE	2.43	7.13	0.0444	0.0191	TRUE	0	0	0	0	1	0.986862	ENSG00000094916	-0.370315	10.4388	0.0098774	0.112602	0.461826	0.00927012	0.0776314
hsa-miR-1307-3p	PYGB	-0.69	0.99	x001001	2	FALSE	FALSE	2.8	7.13	0.0322	0.00946	TRUE	0	0	0.94	0	0	0.986063	ENSG00000100994	-0.549691	13.0395	0.00019308	0.00815495	0.461826	0.00927012	0.0776314
hsa-miR-1307-3p	CCDC170	-0.21	0.9	x100000	1	FALSE	TRUE	2.84	7.13	0.0483	0.0228	TRUE	0.9	0	0	0	0	0	ENSG00000120262	-0.946088	5.71716	0.0135583	0.138276	0.461826	0.00927012	0.0776314
hsa-miR-1307-3p	STAT5A	-0.35	0.99	x001001	2	FALSE	FALSE	2.12	7.13	0.0321	0.00929	TRUE	0	0	0.93	0	0	0.986119	ENSG00000126561	-0.880404	9.04821	2.35022e-05	0.00167268	0.461826	0.00927012	0.0776314
hsa-miR-1307-3p	CDKN1C	-0.5	1	x000011	2	FALSE	FALSE	2.44	7.13	0.0369	0.0132	TRUE	0	0	0	0	1	0.98606	ENSG00000129757	-1.92505	5.78796	0.00395429	0.0643729	0.461826	0.00927012	0.0776314
hsa-miR-1307-3p	GSTM3	-0.41	0.9	x100000	1	FALSE	TRUE	3.24	7.13	0.0447	0.0195	TRUE	0.9	0	0	0	0	0	ENSG00000134202	-0.375204	10.3625	0.0101969	0.115326	0.461826	0.00927012	0.0776314
hsa-miR-1307-3p	USP3	-0.66	0.99	x000011	2	FALSE	FALSE	2.74	7.13	0.0405	0.016	TRUE	0	0	0	0	0.923077	0.98606	ENSG00000140455	-0.556067	7.60038	0.00668685	0.0889876	0.461826	0.00927012	0.0776314
hsa-miR-1307-3p	SLC47A1	-0.44	0.9	x100000	1	FALSE	TRUE	3.3	7.13	0.0323	0.00953	TRUE	0.9	0	0	0	0	0	ENSG00000142494	-0.838621	7.74439	0.000257714	0.0100908	0.461826	0.00927012	0.0776314
hsa-miR-1307-3p	LBR	-0.81	0.99	x000011	2	FALSE	FALSE	3.05	7.13	0.0477	0.0223	TRUE	0	0	0	0	0.923077	0.986172	ENSG00000143815	-0.444896	8.06341	0.0130154	0.135101	0.461826	0.00927012	0.0776314
hsa-miR-1307-3p	CTDSPL	-0.75	0.99	x001001	2	FALSE	FALSE	2.92	7.13	0.0338	0.0106	TRUE	0	0	0.95	0	0	0.985463	ENSG00000144677	-0.558996	9.0736	0.00134009	0.031792	0.461826	0.00927012	0.0776314
hsa-miR-1307-3p	PLCL2	-0.51	1	x000011	2	FALSE	FALSE	2.45	7.13	0.0359	0.012	TRUE	0	0	0	0	1	0.986481	ENSG00000154822	-0.593837	7.83338	0.00277621	0.0511632	0.461826	0.00927012	0.0776314
hsa-miR-1307-3p	OXA1L	-0.94	0.9	x100000	1	FALSE	TRUE	4.3	7.13	0.0392	0.0149	TRUE	0.9	0	0	0	0	0	ENSG00000155463	-0.407834	10.5745	0.00559103	0.0786725	0.461826	0.00927012	0.0776314
hsa-miR-1307-3p	PSD3	-0.15	1	x000011	2	FALSE	FALSE	1.73	7.13	0.0478	0.0224	TRUE	0	0	0	0	1	0.986172	ENSG00000156011	-0.782016	10.5939	0.0130974	0.135353	0.461826	0.00927012	0.0776314
hsa-miR-1307-3p	WASF2	-0.71	0.99	x100001	2	FALSE	TRUE	3.85	7.13	0.0447	0.0194	TRUE	0.9	0	0	0	0	0.990514	ENSG00000158195	-0.401409	11.0787	0.0101716	0.115141	0.461826	0.00927012	0.0776314
hsa-miR-1307-3p	MELTF	0.08	0.99	x000011	2	FALSE	FALSE	1.59	7.13	0.0321	0.00927	TRUE	0	0	0	0	0.923077	0.98606	ENSG00000163975	-0.964879	8.82969	3.1875e-06	0.00033935	0.461826	0.00927012	0.0776314
hsa-miR-1307-3p	EMX2	-0.41	0.99	x000011	2	FALSE	FALSE	2.24	7.13	0.0478	0.0224	TRUE	0	0	0	0	0.923077	0.986351	ENSG00000170370	-0.339364	9.61416	0.0130914	0.135353	0.461826	0.00927012	0.0776314
hsa-miR-1307-3p	HPSE	-0.23	0.9	x100000	1	FALSE	TRUE	2.88	7.13	0.0408	0.0163	TRUE	0.9	0	0	0	0	0	ENSG00000173083	-0.910405	7.35292	0.00701063	0.0912547	0.461826	0.00927012	0.0776314
hsa-miR-1307-3p	ANKFY1	-0.59	1	x000011	2	FALSE	FALSE	2.61	7.13	0.0486	0.0234	TRUE	0	0	0	0	1	0.98606	ENSG00000185722	-0.421109	10.7149	0.014137	0.141502	0.461826	0.00927012	0.0776314
hsa-miR-1307-3p	THBS2	-0.35	0.9	x100000	1	FALSE	TRUE	3.13	7.13	0.0337	0.0105	TRUE	0.9	0	0	0	0	0	ENSG00000186340	-1.22029	12.3169	0.00121581	0.0298893	0.461826	0.00927012	0.0776314
hsa-miR-1307-3p	FNBP1	-0.58	1	x000011	2	FALSE	FALSE	2.58	7.13	0.0322	0.0094	TRUE	0	0	0	0	1	0.984462	ENSG00000187239	-0.690525	10.4604	0.00012578	0.00591344	0.461826	0.00927012	0.0776314
hsa-miR-1307-3p	MBP	-0.06	0.99	x000011	2	FALSE	FALSE	1.54	7.13	0.0353	0.0116	TRUE	0	0	0	0	0.923077	0.986514	ENSG00000197971	-0.718747	7.76317	0.00228544	0.0455006	0.461826	0.00927012	0.0776314
hsa-miR-1307-3p	RASL10B	-0.35	1	x000011	2	FALSE	FALSE	2.13	7.13	0.0365	0.0129	TRUE	0	0	0	0	1	0.987111	ENSG00000270885	-0.68073	8.57875	0.00359726	0.060496	0.461826	0.00927012	0.0776314
hsa-miR-139-3p	ANK1	-0.57	1	x000011	2	FALSE	FALSE	1.2	0.28	0.0486	0.0234	TRUE	0	0	0	0	1	0.982705	ENSG00000029534	-0.787509	8.90808	0.00588154	0.0815565	1.5025	0.0175416	0.1263
hsa-miR-139-3p	APLP2	-0.92	1	x000011	2	FALSE	FALSE	1.9	0.28	0.0478	0.0224	TRUE	0	0	0	0	1	0.985872	ENSG00000084234	-0.30032	13.9388	0.00484343	0.0726345	1.5025	0.0175416	0.1263
hsa-miR-139-3p	ZNF106	-0.57	1	x000011	2	FALSE	FALSE	1.19	0.28	0.0425	0.0177	TRUE	0	0	0	0	1	0.984269	ENSG00000103994	-0.549506	11.8272	0.000169475	0.00737561	1.5025	0.0175416	0.1263
hsa-miR-139-3p	SORBS2	-0.57	0.99	x100001	2	FALSE	TRUE	2.19	0.28	0.043	0.0181	TRUE	0.9	0	0	0	0	0.985531	ENSG00000154556	-0.825584	10.4037	0.000532887	0.016267	1.5025	0.0175416	0.1263
hsa-miR-139-3p	ABR	-0.8	0.98	x000011	2	FALSE	FALSE	1.65	0.28	0.0428	0.0179	TRUE	0	0	0	0	0.923077	0.984036	ENSG00000159842	-0.591441	12.2699	0.000378469	0.0129666	1.5025	0.0175416	0.1263
hsa-miR-139-3p	CTSB	-0.31	1	x000011	2	FALSE	FALSE	0.67	0.28	0.0441	0.0188	TRUE	0	0	0	0	1	0.97885	ENSG00000164733	-0.56246	15.4218	0.00125431	0.0303153	1.5025	0.0175416	0.1263
hsa-miR-139-3p	CLMN	-0.75	0.99	x000011	2	FALSE	FALSE	1.55	0.28	0.044	0.0188	TRUE	0	0	0	0	0.923077	0.98606	ENSG00000165959	-1.05458	8.1786	0.00122074	0.0299534	1.5025	0.0175416	0.1263
hsa-miR-139-3p	SMAD3	-0.61	1	x000011	2	FALSE	FALSE	1.27	0.28	0.0499	0.0245	TRUE	0	0	0	0	1	0.98518	ENSG00000166949	-0.734617	11.3221	0.0069826	0.091227	1.5025	0.0175416	0.1263
hsa-miR-139-3p	BCL2	-0.53	0.99	x000011	2	FALSE	FALSE	1.12	0.28	0.0492	0.0239	TRUE	0	0	0	0	0.923077	0.986471	ENSG00000171791	-1.02719	7.18968	0.00634937	0.0858264	1.5025	0.0175416	0.1263
hsa-miR-139-3p	PCDHGB7	-0.88	0.99	x000011	2	FALSE	FALSE	1.82	0.28	0.046	0.0207	TRUE	0	0	0	0	0.923077	0.986307	ENSG00000254122	-0.872241	8.55252	0.00317903	0.0557933	1.5025	0.0175416	0.1263
hsa-miR-139-5p	EIF4B	-0.73	0.99	x010001	2	FALSE	FALSE	1.7	1.21	0.0365	0.0128	TRUE	0	0.82	0	0	0	0.993228	ENSG00000063046	-0.768325	12.6035	0.000359623	0.0125887	1.45318	0.0124401	0.0949842
hsa-miR-139-5p	IRAG1	-0.78	0.98	x010001	2	FALSE	FALSE	1.8	1.21	0.0362	0.0124	TRUE	0	0.89	0	0	0	0.975393	ENSG00000072952	-0.975978	11.9571	5.86794e-07	7.95693e-05	1.45318	0.0124401	0.0949842
hsa-miR-139-5p	TBL1X	-0.77	0.99	x000011	2	FALSE	FALSE	1.78	1.21	0.0392	0.0149	TRUE	0	0	0	0	0.923077	0.986246	ENSG00000101849	-0.578696	9.54425	0.00243891	0.0471034	1.45318	0.0124401	0.0949842
hsa-miR-139-5p	GULP1	-0.51	0.99	x001001	2	FALSE	FALSE	1.27	1.21	0.0397	0.0153	TRUE	0	0	0.98	0	0	0.986213	ENSG00000144366	-0.686633	7.98713	0.00283379	0.0516334	1.45318	0.0124401	0.0949842
hsa-miR-139-5p	DIP2C	-0.78	0.99	x010001	2	FALSE	FALSE	1.81	1.21	0.0398	0.0154	TRUE	0	0.95	0	0	0	0.98606	ENSG00000151240	-0.426903	10.3566	0.00293146	0.0525217	1.45318	0.0124401	0.0949842
hsa-miR-139-5p	SCN3A	-0.91	0.99	x010001	2	FALSE	FALSE	2.06	1.21	0.0432	0.0182	TRUE	0	0.76	0	0	0	0.985247	ENSG00000153253	-1.25212	5.21516	0.00574362	0.0799434	1.45318	0.0124401	0.0949842
hsa-miR-139-5p	PRKCA	-0.8	0.99	x000011	2	FALSE	FALSE	1.85	1.21	0.0415	0.0169	TRUE	0	0	0	0	0.923077	0.986475	ENSG00000154229	-0.531512	10.7378	0.00444501	0.0689057	1.45318	0.0124401	0.0949842
hsa-miR-139-5p	SIK2	-0.88	1	x000011	2	FALSE	FALSE	2	1.21	0.0484	0.023	TRUE	0	0	0	0	1	0.993934	ENSG00000170145	-0.43748	9.66313	0.0105846	0.118257	1.45318	0.0124401	0.0949842
hsa-miR-139-5p	MAP3K5	-0.49	0.97	x001001	2	FALSE	FALSE	1.22	1.21	0.046	0.0208	TRUE	0	0	0.96	0	0	0.97452	ENSG00000197442	-0.474581	8.63138	0.00832631	0.101953	1.45318	0.0124401	0.0949842
hsa-miR-139-5p	TOX	-0.77	0.98	x010001	2	FALSE	FALSE	1.78	1.21	0.0362	0.0124	TRUE	0	0.97	0	0	0	0.975631	ENSG00000198846	-1.17582	6.83557	9.67231e-06	0.000803863	1.45318	0.0124401	0.0949842
hsa-miR-142-3p	USP33	-0.36	0.99	x000101	2	FALSE	TRUE	2	1.38	0.0452	0.0199	TRUE	0	0	0	0.9	0	0.986488	ENSG00000077254	-0.411076	10.1937	0.00822395	0.101282	0.934953	0.0116628	0.0933025
hsa-miR-142-3p	PATZ1	-0.64	0.99	x000101	2	FALSE	TRUE	2.57	1.38	0.0384	0.0143	TRUE	0	0	0	0.9	0	0.986389	ENSG00000100105	-0.643255	8.25323	0.00261458	0.0490978	0.934953	0.0116628	0.0933025
hsa-miR-142-3p	RNF141	-0.55	0.98	x000011	2	FALSE	FALSE	1.37	1.38	0.0419	0.0172	TRUE	0	0	0	0	0.923077	0.978083	ENSG00000110315	-0.471073	9.83607	0.00554692	0.0785225	0.934953	0.0116628	0.0933025
hsa-miR-142-3p	KAT2B	-0.33	0.98	x100001	2	FALSE	TRUE	1.94	1.38	0.0407	0.0161	TRUE	0.9	0	0	0	0	0.983781	ENSG00000114166	-0.403768	9.12816	0.00448324	0.0690001	0.934953	0.0116628	0.0933025
hsa-miR-142-3p	ARHGEF2	-0.73	0.99	x000011	2	FALSE	FALSE	1.74	1.38	0.0354	0.0117	TRUE	0	0	0	0	0.923077	0.986051	ENSG00000116584	-0.526003	10.9927	3.74323e-05	0.00225328	0.934953	0.0116628	0.0933025
hsa-miR-142-3p	GLCE	-0.57	0.9	x100000	1	FALSE	TRUE	2.42	1.38	0.0438	0.0186	TRUE	0.9	0	0	0	0	0	ENSG00000138604	-0.517911	9.21492	0.00694851	0.0910586	0.934953	0.0116628	0.0933025
hsa-miR-142-3p	LYST	-0.2	0.99	x000101	2	FALSE	TRUE	1.67	1.38	0.0367	0.0131	TRUE	0	0	0	0.9	0	0.985379	ENSG00000143669	-0.958023	9.69066	0.00146058	0.0336587	0.934953	0.0116628	0.0933025
hsa-miR-142-3p	PHLDB2	-0.58	0.98	x000101	2	FALSE	TRUE	2.44	1.38	0.0404	0.0158	TRUE	0	0	0	0.9	0	0.982012	ENSG00000144824	-0.590703	10.5978	0.00415908	0.0665685	0.934953	0.0116628	0.0933025
hsa-miR-142-3p	ZEB1	-0.66	0.99	x000101	2	FALSE	TRUE	2.59	1.38	0.0363	0.0126	TRUE	0	0	0	0.9	0	0.986178	ENSG00000148516	-0.41555	10.0913	0.000973534	0.0256989	0.934953	0.0116628	0.0933025
hsa-miR-142-3p	ZC3H12C	-0.6	0.98	x000101	2	FALSE	TRUE	2.48	1.38	0.0457	0.0204	TRUE	0	0	0	0.9	0	0.980597	ENSG00000149289	-0.643853	8.02227	0.00869934	0.104538	0.934953	0.0116628	0.0933025
hsa-miR-142-3p	PRKCA	-0.56	0.99	x100000	1	FALSE	TRUE	2.41	1.38	0.0407	0.0161	TRUE	0.99	0	0	0	0	0	ENSG00000154229	-0.531512	10.7378	0.00444501	0.0689057	0.934953	0.0116628	0.0933025
hsa-miR-142-3p	ATF3	-0.54	1	x000011	2	FALSE	FALSE	1.35	1.38	0.0403	0.0158	TRUE	0	0	0	0	1	0.986343	ENSG00000162772	-1.37203	7.54962	0.00410492	0.066017	0.934953	0.0116628	0.0933025
hsa-miR-142-3p	CITED2	-0.59	0.98	x000101	2	FALSE	TRUE	2.46	1.38	0.0357	0.0119	TRUE	0	0	0	0.9	0	0.983209	ENSG00000164442	-0.736577	12.2299	0.00025728	0.0100908	0.934953	0.0116628	0.0933025
hsa-miR-142-3p	ABCA1	-0.32	1	x000011	2	FALSE	FALSE	0.91	1.38	0.0481	0.0227	TRUE	0	0	0	0	1	0.986075	ENSG00000165029	-0.544854	9.92358	0.011068	0.122133	0.934953	0.0116628	0.0933025
hsa-miR-142-3p	C2	-0.55	0.9	x100000	1	FALSE	TRUE	2.37	1.38	0.0407	0.0161	TRUE	0.9	0	0	0	0	0	ENSG00000166278	-1.78371	6.76363	0.00445719	0.06893	0.934953	0.0116628	0.0933025
hsa-miR-142-5p	ETV1	-0.7	0.98	x010001	2	FALSE	FALSE	1.47	0.33	0.0264	0.00519	TRUE	0	0.84	0	0	0	0.983464	ENSG00000006468	-0.739767	8.389	0.00510741	0.0749359	1.79433	7.99796e-05	0.0027099
hsa-miR-142-5p	OXCT1	-0.6	0.98	x001001	2	TRUE	FALSE	1.76	0.33	0.0149	0.000544	TRUE	0	0	0.93	0	0	0.980509	ENSG00000083720	-0.734879	10.81	0.000463587	0.0149425	1.79433	7.99796e-05	0.0027099
hsa-miR-142-5p	SORBS1	0.04	0.98	x010001	2	TRUE	FALSE	0.66	0.33	0.0198	0.00177	TRUE	0	0.88	0	0	0	0.978966	ENSG00000095637	-0.571422	10.165	0.00168851	0.0364345	1.79433	7.99796e-05	0.0027099
hsa-miR-142-5p	SMARCA1	-0.79	0.98	x000101	2	FALSE	TRUE	2.64	0.33	0.0373	0.0136	TRUE	0	0	0	0.9	0	0.980411	ENSG00000102038	-0.306054	11.2024	0.0135021	0.137933	1.79433	7.99796e-05	0.0027099
hsa-miR-142-5p	SRSF7	-0.5	0.9	x100000	1	TRUE	TRUE	2.57	0.33	0.0161	0.000645	TRUE	0.9	0	0	0	0	0	ENSG00000115875	-0.603067	10.714	0.000565101	0.0170085	1.79433	7.99796e-05	0.0027099
hsa-miR-142-5p	DEK	-0.26	0.99	x010001	2	FALSE	FALSE	0.58	0.33	0.0496	0.0243	TRUE	0	0.92	0	0	0	0.990514	ENSG00000124795	-0.443814	10.1834	0.0241933	0.197128	1.79433	7.99796e-05	0.0027099
hsa-miR-142-5p	TRPC4	-0.53	0.98	x010001	2	FALSE	FALSE	1.13	0.33	0.0362	0.0125	TRUE	0	0.86	0	0	0	0.97509	ENSG00000133107	-1.54006	5.06869	0.0124285	0.131036	1.79433	7.99796e-05	0.0027099
hsa-miR-142-5p	GLCE	-0.71	0.98	x010001	2	FALSE	FALSE	1.49	0.33	0.0286	0.00703	TRUE	0	0.87	0	0	0	0.977326	ENSG00000138604	-0.517911	9.21492	0.00694851	0.0910586	1.79433	7.99796e-05	0.0027099
hsa-miR-142-5p	FGF7	-0.26	0.97	x010001	2	FALSE	FALSE	0.58	0.33	0.0359	0.0121	TRUE	0	0.94	0	0	0	0.965548	ENSG00000140285	-1.64579	5.74029	0.0120303	0.127972	1.79433	7.99796e-05	0.0027099
hsa-miR-142-5p	SSBP2	-0.47	0.97	x010001	2	TRUE	FALSE	1.51	0.33	0.0183	0.00148	TRUE	0	0.91	0	0	0	0.966237	ENSG00000145687	-0.807072	8.50452	0.00139827	0.0327391	1.79433	7.99796e-05	0.0027099
hsa-miR-142-5p	GLB1L	-0.51	0.98	x010001	2	FALSE	FALSE	1.08	0.33	0.0423	0.0176	TRUE	0	0.98	0	0	0	0.979786	ENSG00000163521	-0.421952	8.01896	0.0175394	0.161588	1.79433	7.99796e-05	0.0027099
hsa-miR-142-5p	ABCA1	-0.21	0.99	x010001	2	FALSE	FALSE	0.48	0.33	0.0345	0.0111	TRUE	0	0.85	0	0	0	0.986501	ENSG00000165029	-0.544854	9.92358	0.011068	0.122133	1.79433	7.99796e-05	0.0027099
hsa-miR-142-5p	SMAD3	-0.45	0.99	x100000	1	FALSE	TRUE	1.96	0.33	0.0286	0.00706	TRUE	0.99	0	0	0	0	0	ENSG00000166949	-0.734617	11.3221	0.0069826	0.091227	1.79433	7.99796e-05	0.0027099
hsa-miR-142-5p	ZFPM2	-0.66	0.99	x010001	2	TRUE	FALSE	1.88	0.33	0.0192	0.0017	TRUE	0	0.99	0	0	0	0.994595	ENSG00000169946	-1.06339	7.58856	0.00161685	0.0355172	1.79433	7.99796e-05	0.0027099
hsa-miR-142-5p	APLN	-0.7	0.98	x010001	2	FALSE	FALSE	1.47	0.33	0.0253	0.00446	TRUE	0	0.95	0	0	0	0.978977	ENSG00000171388	-1.32594	5.17089	0.00438336	0.0686076	1.79433	7.99796e-05	0.0027099
hsa-miR-142-5p	RCAN2	-0.53	0.9	x100000	1	TRUE	TRUE	2.62	0.33	0.00679	8e-05	TRUE	0.9	0	0	0	0	0	ENSG00000172348	-1.0449	10.8128	2.71101e-11	1.45514e-08	1.79433	7.99796e-05	0.0027099
hsa-miR-142-5p	MAGI2	-0.87	0.96	x010001	2	TRUE	FALSE	2.3	0.33	0.0134	0.000234	TRUE	0	0.74	0	0	0	0.964259	ENSG00000187391	-0.716049	8.19134	0.000153721	0.00687583	1.79433	7.99796e-05	0.0027099
hsa-miR-142-5p	ACADSB	-0.91	0.98	x010001	2	TRUE	FALSE	2.38	0.33	0.0206	0.00254	TRUE	0	0.91	0	0	0	0.982944	ENSG00000196177	-0.573214	8.51343	0.00246054	0.0473085	1.79433	7.99796e-05	0.0027099
hsa-miR-142-5p	TOX	-0.94	0.98	x010001	2	TRUE	FALSE	2.45	0.33	0.00729	8.97e-05	TRUE	0	0.85	0	0	0	0.983776	ENSG00000198846	-1.17582	6.83557	9.67231e-06	0.000803863	1.79433	7.99796e-05	0.0027099
hsa-miR-142-5p	APOL6	-0.67	0.9	x100000	1	FALSE	TRUE	2.41	0.33	0.0377	0.0138	TRUE	0.9	0	0	0	0	0	ENSG00000221963	-1.10601	7.15481	0.0137384	0.139134	1.79433	7.99796e-05	0.0027099
hsa-miR-142-5p	PRECSIT	-0.3	0.9	x100000	1	FALSE	TRUE	1.66	0.33	0.0274	0.00589	TRUE	0.9	0	0	0	0	0	ENSG00000255874	-1.82813	4.71618	0.00580591	0.0805946	1.79433	7.99796e-05	0.0027099
hsa-miR-146a-5p	REV3L	-0.73	0.99	x000101	2	FALSE	TRUE	4.74	11.39	0.0409	0.0164	TRUE	0	0	0	0.9	0	0.986454	ENSG00000009413	-0.515675	8.98878	0.012117	0.128471	0.838634	0.00428679	0.0484155
hsa-miR-146a-5p	RABGAP1	-0.91	0.98	x010001	2	FALSE	FALSE	4.1	11.39	0.0384	0.0143	TRUE	0	0.82	0	0	0	0.980956	ENSG00000011454	-0.357554	10.5712	0.0100167	0.113587	0.838634	0.00428679	0.0484155
hsa-miR-146a-5p	IKZF2	-0.58	1	x000011	2	TRUE	FALSE	3.95	11.39	0.0277	0.00615	TRUE	0	0	0	0	1	0.994856	ENSG00000030419	-0.866454	6.46294	0.0018675	0.0393091	0.838634	0.00428679	0.0484155
hsa-miR-146a-5p	RUNX1T1	-0.6	0.99	x010001	2	FALSE	FALSE	3.48	11.39	0.0313	0.00886	TRUE	0	0.81	0	0	0	0.986447	ENSG00000079102	-1.26555	6.11937	0.00456927	0.0699897	0.838634	0.00428679	0.0484155
hsa-miR-146a-5p	OPHN1	-0.51	1	x000011	2	TRUE	FALSE	3.8	11.39	0.0261	0.00501	TRUE	0	0	0	0	1	0.986504	ENSG00000079482	-0.78108	7.29158	0.000724472	0.0205402	0.838634	0.00428679	0.0484155
hsa-miR-146a-5p	HEPH	-0.66	0.99	x000011	2	TRUE	FALSE	4.11	11.39	0.0252	0.00433	TRUE	0	0	0	0	0.923077	0.985759	ENSG00000089472	-0.66321	11.1264	4.53416e-05	0.00264295	0.838634	0.00428679	0.0484155
hsa-miR-146a-5p	ICAM1	-0.28	0.99	x100000	1	TRUE	TRUE	4.33	11.39	0.0286	0.00692	TRUE	0.99	0	0	0	0	0	ENSG00000090339	-1.02353	9.21147	0.00263053	0.0492537	0.838634	0.00428679	0.0484155
hsa-miR-146a-5p	ST13	-0.62	0.98	x001001	2	FALSE	FALSE	3.52	11.39	0.0457	0.0204	TRUE	0	0	0.9	0	0	0.981817	ENSG00000100380	-0.34929	12.5601	0.0161104	0.154071	0.838634	0.00428679	0.0484155
hsa-miR-146a-5p	SH3GL2	-0.78	0.99	x010001	2	FALSE	FALSE	3.83	11.39	0.0389	0.0146	TRUE	0	0.94	0	0	0	0.994819	ENSG00000107295	-0.856388	6.46662	0.0103465	0.116303	0.838634	0.00428679	0.0484155
hsa-miR-146a-5p	HDAC5	-0.76	0.98	x000011	2	TRUE	FALSE	4.3	11.39	0.0252	0.00433	TRUE	0	0	0	0	0.961538	0.983393	ENSG00000108840	-1.06815	11.038	3.9759e-05	0.00237118	0.838634	0.00428679	0.0484155
hsa-miR-146a-5p	GAB1	-0.71	0.98	x000011	2	FALSE	FALSE	3.71	11.39	0.0365	0.0128	TRUE	0	0	0	0	0.923077	0.984726	ENSG00000109458	-0.74197	8.0391	0.00853933	0.103484	0.838634	0.00428679	0.0484155
hsa-miR-146a-5p	C1orf21	-0.9	0.99	x100001	2	TRUE	TRUE	5.58	11.39	0.0268	0.00558	TRUE	0.9	0	0	0	0	0.985432	ENSG00000116667	-0.525734	10.4263	0.00129636	0.031098	0.838634	0.00428679	0.0484155
hsa-miR-146a-5p	MAN1C1	-0.52	0.98	x100001	2	TRUE	TRUE	4.81	11.39	0.0269	0.00564	TRUE	0.9	0	0	0	0	0.979869	ENSG00000117643	-1.08171	10.5271	0.00135521	0.0319739	0.838634	0.00428679	0.0484155
hsa-miR-146a-5p	ESYT2	-0.92	0.98	x010001	2	FALSE	FALSE	4.12	11.39	0.0353	0.0116	TRUE	0	0.96	0	0	0	0.980227	ENSG00000117868	-0.338976	11.579	0.0073393	0.093981	0.838634	0.00428679	0.0484155
hsa-miR-146a-5p	KIAA1217	-0.74	1	x000011	2	FALSE	FALSE	3.76	11.39	0.03	0.00806	TRUE	0	0	0	0	1	0.985801	ENSG00000120549	-0.824537	10.3497	0.0037782	0.0623984	0.838634	0.00428679	0.0484155
hsa-miR-146a-5p	BHLHE41	-0.12	0.98	x001001	2	FALSE	FALSE	2.52	11.39	0.0463	0.0211	TRUE	0	0	0.9	0	0	0.981717	ENSG00000123095	-0.584367	10.4052	0.0168524	0.157886	0.838634	0.00428679	0.0484155
hsa-miR-146a-5p	FGF13	-0.6	0.99	x000011	2	FALSE	FALSE	3.48	11.39	0.0346	0.0112	TRUE	0	0	0	0	0.923077	0.986422	ENSG00000129682	-1.52577	7.07633	0.00689234	0.0906216	0.838634	0.00428679	0.0484155
hsa-miR-146a-5p	TRIM22	-0.68	0.9	x100000	1	FALSE	TRUE	4.63	11.39	0.0337	0.0104	TRUE	0.9	0	0	0	0	0	ENSG00000132274	-0.73436	10.4412	0.00613902	0.083863	0.838634	0.00428679	0.0484155
hsa-miR-146a-5p	FLOT2	-0.62	0.98	x010001	2	TRUE	FALSE	4.02	11.39	0.0261	0.00487	TRUE	0	0.87	0	0	0	0.982218	ENSG00000132589	-0.390229	11.3313	0.000586973	0.0175438	0.838634	0.00428679	0.0484155
hsa-miR-146a-5p	SMC2	-0.36	0.98	x000011	2	TRUE	FALSE	3.5	11.39	0.0253	0.0045	TRUE	0	0	0	0	0.923077	0.982469	ENSG00000136824	-1.15112	10.5713	0.000211118	0.00866121	0.838634	0.00428679	0.0484155
hsa-miR-146a-5p	ANGPTL2	-0.56	0.98	x001001	2	FALSE	FALSE	3.4	11.39	0.0296	0.00782	TRUE	0	0	0.95	0	0	0.981214	ENSG00000136859	-0.766616	10.3595	0.00353127	0.0596979	0.838634	0.00428679	0.0484155
hsa-miR-146a-5p	USP3	-0.76	0.99	x010001	2	FALSE	FALSE	3.8	11.39	0.0343	0.011	TRUE	0	0.98	0	0	0	0.986066	ENSG00000140455	-0.556067	7.60038	0.00668685	0.0889876	0.838634	0.00428679	0.0484155
hsa-miR-146a-5p	LBR	-0.45	0.98	x100001	2	FALSE	TRUE	4.18	11.39	0.0419	0.0173	TRUE	0.9	0	0	0	0	0.983678	ENSG00000143815	-0.444896	8.06341	0.0130154	0.135101	0.838634	0.00428679	0.0484155
hsa-miR-146a-5p	LPP	-0.89	0.99	x000011	2	FALSE	FALSE	4.06	11.39	0.0351	0.0114	TRUE	0	0	0	0	0.923077	0.98619	ENSG00000145012	-0.402054	11.1604	0.0071578	0.0924708	0.838634	0.00428679	0.0484155
hsa-miR-146a-5p	CAMK2D	-0.63	0.99	x000011	2	TRUE	FALSE	4.04	11.39	0.0252	0.00434	TRUE	0	0	0	0	0.923077	0.986567	ENSG00000145349	-0.767531	12.0072	4.92773e-05	0.00283389	0.838634	0.00428679	0.0484155
hsa-miR-146a-5p	WASF2	-0.66	0.99	x100000	1	FALSE	TRUE	4.59	11.39	0.0386	0.0145	TRUE	0.99	0	0	0	0	0	ENSG00000158195	-0.401409	11.0787	0.0101716	0.115141	0.838634	0.00428679	0.0484155
hsa-miR-146a-5p	PPM1K	-0.6	0.98	x001001	2	TRUE	FALSE	3.98	11.39	0.0257	0.00467	TRUE	0	0	0.98	0	0	0.981832	ENSG00000163644	-0.627507	9.91279	0.000384942	0.0130187	0.838634	0.00428679	0.0484155
hsa-miR-146a-5p	KLF13	-0.56	1	x000011	2	FALSE	FALSE	3.39	11.39	0.0373	0.0136	TRUE	0	0	0	0	1	0.980858	ENSG00000169926	-0.432248	9.87505	0.00928032	0.109191	0.838634	0.00428679	0.0484155
hsa-miR-146a-5p	BSG	-0.9	0.99	x001001	2	FALSE	FALSE	4.07	11.39	0.0432	0.0182	TRUE	0	0	0.99	0	0	0.976653	ENSG00000172270	-0.262318	14.2763	0.0138687	0.140013	0.838634	0.00428679	0.0484155
hsa-miR-146a-5p	SYNPO2	-0.67	0.99	x000011	2	FALSE	FALSE	3.61	11.39	0.0486	0.0234	TRUE	0	0	0	0	0.923077	0.986389	ENSG00000172403	-0.516512	12.9033	0.0190872	0.170042	0.838634	0.00428679	0.0484155
hsa-miR-146a-5p	TBL1XR1	-0.68	0.98	x000011	2	FALSE	FALSE	3.63	11.39	0.0404	0.0158	TRUE	0	0	0	0	0.923077	0.984781	ENSG00000177565	-0.37735	10.7834	0.0115119	0.124828	0.838634	0.00428679	0.0484155
hsa-miR-146a-5p	OLFML2A	-0.77	0.9	x100000	1	TRUE	TRUE	5.32	11.39	0.0273	0.00584	TRUE	0.9	0	0	0	0	0	ENSG00000185585	-2.30938	10.3146	0.00155137	0.0346957	0.838634	0.00428679	0.0484155
hsa-miR-146a-5p	ZC3H6	-0.65	0.99	x010001	2	TRUE	FALSE	4.08	11.39	0.0278	0.00636	TRUE	0	0.74	0	0	0	0.985797	ENSG00000188177	-0.853316	6.94173	0.00206964	0.0421186	0.838634	0.00428679	0.0484155
hsa-miR-146a-5p	SVIL	-0.78	0.98	x001001	2	TRUE	FALSE	4.33	11.39	0.0251	0.00429	TRUE	0	0	0.9	0	0	0.976074	ENSG00000197321	-1.46091	12.1653	2.75329e-09	9.33366e-07	0.838634	0.00428679	0.0484155
hsa-miR-146b-3p	KIF3C	-0.5	0.99	x000011	2	FALSE	FALSE	1.38	1.96	0.0353	0.0116	TRUE	0	0	0	0	0.923077	0.98595	ENSG00000084731	0.367946	10.6333	0.00977057	0.111827	-1.15536	0.00182642	0.0298993
hsa-miR-146b-3p	HCN2	-0.26	1	x000011	2	FALSE	FALSE	0.9	1.96	0.0441	0.0188	TRUE	0	0	0	0	1	0.985763	ENSG00000099822	1.0115	6.17105	0.0169836	0.158539	-1.15536	0.00182642	0.0298993
hsa-miR-146b-3p	SEC14L2	-0.46	1	x000011	2	TRUE	FALSE	1.8	1.96	0.0198	0.00183	TRUE	0	0	0	0	1	0.985933	ENSG00000100003	1.36905	9.43248	8.81583e-08	1.72069e-05	-1.15536	0.00182642	0.0298993
hsa-miR-146b-3p	PLOD3	-0.22	0.98	x001001	2	FALSE	FALSE	0.84	1.96	0.0373	0.0136	TRUE	0	0	0.93	0	0	0.978569	ENSG00000106397	0.308692	12.3117	0.011727	0.125862	-1.15536	0.00182642	0.0298993
hsa-miR-146b-3p	MPP2	-0.84	1	x000011	2	FALSE	FALSE	2.07	1.96	0.0288	0.00742	TRUE	0	0	0	0	1	0.982487	ENSG00000108852	0.60376	8.05261	0.00559417	0.0786725	-1.15536	0.00182642	0.0298993
hsa-miR-146b-3p	MAP3K10	-0.83	0.99	x001001	2	FALSE	FALSE	2.05	1.96	0.0346	0.0112	TRUE	0	0	0.99	0	0	0.986305	ENSG00000130758	0.41461	9.48416	0.00936438	0.109367	-1.15536	0.00182642	0.0298993
hsa-miR-146b-3p	PLXNA3	-0.27	0.97	x000011	2	TRUE	FALSE	1.44	1.96	0.02	0.00194	TRUE	0	0	0	0	0.923077	0.973279	ENSG00000130827	0.549522	12.1191	0.0001093	0.00533336	-1.15536	0.00182642	0.0298993
hsa-miR-146b-3p	EPHB2	-0.2	1	x000011	2	TRUE	FALSE	1.28	1.96	0.0198	0.00183	TRUE	0	0	0	0	1	0.983924	ENSG00000133216	1.48476	9.79598	9.65374e-10	3.55313e-07	-1.15536	0.00182642	0.0298993
hsa-miR-146b-3p	CKAP4	-0.1	1	x000011	2	TRUE	FALSE	1.08	1.96	0.0253	0.00442	TRUE	0	0	0	0	1	0.981482	ENSG00000136026	0.580602	13.611	0.00259423	0.0489964	-1.15536	0.00182642	0.0298993
hsa-miR-146b-3p	DACT1	-0.64	0.99	x001001	2	FALSE	FALSE	1.66	1.96	0.0286	0.00707	TRUE	0	0	0.94	0	0	0.985282	ENSG00000165617	1.45199	8.02663	0.00524073	0.0764565	-1.15536	0.00182642	0.0298993
hsa-miR-146b-3p	GMPPB	-0.4	0.99	x000011	2	FALSE	FALSE	1.19	1.96	0.0341	0.0109	TRUE	0	0	0	0	0.923077	0.991887	ENSG00000173540	0.514464	9.45719	0.00907304	0.107426	-1.15536	0.00182642	0.0298993
hsa-miR-146b-3p	PACS1	-0.81	0.98	x000011	2	FALSE	FALSE	2.01	1.96	0.0353	0.0115	TRUE	0	0	0	0	0.923077	0.984582	ENSG00000175115	0.502634	11.8899	0.0096718	0.111342	-1.15536	0.00182642	0.0298993
hsa-miR-146b-3p	IRAK1	-0.53	0.99	x100000	1	FALSE	TRUE	2.44	1.96	0.0261	0.00506	TRUE	0.99	0	0	0	0	0	ENSG00000184216	0.445996	13.0185	0.0032332	0.0565244	-1.15536	0.00182642	0.0298993
hsa-miR-146b-5p	ERLEC1	-0.28	0.99	x010001	2	FALSE	FALSE	2.11	7.7	0.0496	0.0243	TRUE	0	0.98	0	0	0	0.986488	ENSG00000068912	0.280593	11.0924	0.0243109	0.197878	-1.18918	5.43745e-10	1.56599e-07
hsa-miR-146b-5p	TGFBR1	-0.47	1	x000011	2	TRUE	FALSE	2.97	7.7	0.00563	6e-05	TRUE	0	0	0	0	1	0.994634	ENSG00000106799	0.672102	10.1475	5.99811e-05	0.00330204	-1.18918	5.43745e-10	1.56599e-07
hsa-miR-146b-5p	MPP2	-0.76	0.9	x100000	1	FALSE	TRUE	4.06	7.7	0.0269	0.00559	TRUE	0.9	0	0	0	0	0	ENSG00000108852	0.60376	8.05261	0.00559417	0.0786725	-1.18918	5.43745e-10	1.56599e-07
hsa-miR-146b-5p	EDEM3	-0.15	0.98	x100001	2	TRUE	TRUE	3.34	7.7	0.00607	6.62e-05	TRUE	0.9	0	0	0	0	0.98208	ENSG00000116406	0.515902	9.84135	6.62243e-05	0.00358446	-1.18918	5.43745e-10	1.56599e-07
hsa-miR-146b-5p	PMEPA1	-0.63	0.99	x000011	2	TRUE	FALSE	3.31	7.7	1.67e-06	8.29e-10	TRUE	0	0	0	0	0.923077	0.986433	ENSG00000124225	2.49589	8.73562	2.84844e-10	1.22312e-07	-1.18918	5.43745e-10	1.56599e-07
hsa-miR-146b-5p	SSR1	-0.17	0.99	x000011	2	TRUE	FALSE	2.39	7.7	0.0158	0.000609	TRUE	0	0	0	0	0.923077	0.986251	ENSG00000124783	0.486262	11.741	0.000608717	0.018068	-1.18918	5.43745e-10	1.56599e-07
hsa-miR-146b-5p	PDE11A	-0.76	0.98	x000011	2	TRUE	FALSE	3.55	7.7	0.002	7.87e-06	TRUE	0	0	0	0	0.923077	0.980286	ENSG00000128655	1.57509	7.21313	7.86779e-06	0.000675686	-1.18918	5.43745e-10	1.56599e-07
hsa-miR-146b-5p	MICAL2	-0.35	0.9	x100000	1	TRUE	TRUE	3.74	7.7	0.0205	0.00239	TRUE	0.9	0	0	0	0	0	ENSG00000133816	0.724731	11.4603	0.00239352	0.0464357	-1.18918	5.43745e-10	1.56599e-07
hsa-miR-146b-5p	CKAP4	-0.01	0.98	x001001	2	TRUE	FALSE	2.05	7.7	0.0207	0.00259	TRUE	0	0	0.94	0	0	0.981196	ENSG00000136026	0.580602	13.611	0.00259423	0.0489964	-1.18918	5.43745e-10	1.56599e-07
hsa-miR-146b-5p	ITGAV	-0.87	0.99	x000011	2	TRUE	FALSE	3.78	7.7	0.0126	0.000205	TRUE	0	0	0	0	0.923077	0.993934	ENSG00000138448	0.574359	11.9255	0.000205107	0.00849576	-1.18918	5.43745e-10	1.56599e-07
hsa-miR-146b-5p	SLC26A2	-0.47	0.98	x000101	2	TRUE	TRUE	3.99	7.7	0.02	0.00197	TRUE	0	0	0	0.9	0	0.97651	ENSG00000155850	0.784479	9.41236	0.00196764	0.0406856	-1.18918	5.43745e-10	1.56599e-07
hsa-miR-146b-5p	KIF26B	-0.67	0.99	x010001	2	TRUE	FALSE	3.39	7.7	0.0134	0.000339	TRUE	0	0.79	0	0	0	0.989139	ENSG00000162849	1.06845	7.41015	0.000338625	0.0120836	-1.18918	5.43745e-10	1.56599e-07
hsa-miR-146b-5p	GALNT10	-0.67	0.99	x010001	2	TRUE	FALSE	3.37	7.7	1.67e-06	9.42e-10	TRUE	0	0.89	0	0	0	0.986995	ENSG00000164574	1.11209	12.4212	3.98441e-10	1.60397e-07	-1.18918	5.43745e-10	1.56599e-07
hsa-miR-146b-5p	VASN	-0.48	0.98	x010001	2	TRUE	FALSE	2.99	7.7	0.0134	0.000337	TRUE	0	0.97	0	0	0	0.982105	ENSG00000168140	0.804925	11.7823	0.000336509	0.0120645	-1.18918	5.43745e-10	1.56599e-07
hsa-miR-146b-5p	RAB3B	-0.38	1	x000011	2	FALSE	FALSE	2.3	7.7	0.0387	0.0145	TRUE	0	0	0	0	1	0.986425	ENSG00000169213	0.58126	11.6696	0.014502	0.143704	-1.18918	5.43745e-10	1.56599e-07
hsa-miR-146b-5p	PLEKHG5	-0.13	0.9	x100000	1	TRUE	TRUE	3.3	7.7	0.0177	0.000821	TRUE	0.9	0	0	0	0	0	ENSG00000171680	0.541936	10.2855	0.000821009	0.0225506	-1.18918	5.43745e-10	1.56599e-07
hsa-miR-146b-5p	CREB3L2	-0.35	0.98	x000101	2	FALSE	TRUE	3.23	7.7	0.0287	0.00724	TRUE	0	0	0	0.9	0	0.98385	ENSG00000182158	0.671648	11.4536	0.00724479	0.0931411	-1.18918	5.43745e-10	1.56599e-07
hsa-miR-146b-5p	CADM1	-0.85	1	x000011	2	TRUE	FALSE	3.73	7.7	1.67e-06	5.44e-10	TRUE	0	0	0	0	1	0.985091	ENSG00000182985	1.68078	7.62064	4.40136e-13	3.79159e-10	-1.18918	5.43745e-10	1.56599e-07
hsa-miR-146b-5p	ZDHHC17	-0.82	0.99	x000011	2	TRUE	FALSE	3.68	7.7	0.00997	0.000144	TRUE	0	0	0	0	0.923077	0.985374	ENSG00000186908	0.63525	9.22335	0.000144244	0.0065428	-1.18918	5.43745e-10	1.56599e-07
hsa-miR-146b-5p	CD24	-0.86	0.98	x000011	2	FALSE	FALSE	3.26	7.7	0.0288	0.00736	TRUE	0	0	0	0	0.961538	0.978861	ENSG00000272398	1.18185	7.14911	0.00736124	0.0941683	-1.18918	5.43745e-10	1.56599e-07
hsa-miR-15a-5p	PLPP1	-0.21	0.99	x010001	2	FALSE	FALSE	1.94	7.63	0.0442	0.0189	TRUE	0	0.99	0	0	0	0.981938	ENSG00000067113	0.525358	10.1422	0.0188867	0.16931	-0.847822	3.45141e-06	0.00022089
hsa-miR-15a-5p	REEP1	-0.14	1	x000011	2	FALSE	FALSE	1.81	7.63	0.0249	0.00423	TRUE	0	0	0	0	1	0.978966	ENSG00000068615	1.18746	5.71967	0.00422191	0.0672681	-0.847822	3.45141e-06	0.00022089
hsa-miR-15a-5p	LRP6	-0.78	0.98	x010001	2	FALSE	FALSE	3.09	7.63	0.0404	0.0158	TRUE	0	0.88	0	0	0	0.975317	ENSG00000070018	0.354658	9.73872	0.0158252	0.152289	-0.847822	3.45141e-06	0.00022089
hsa-miR-15a-5p	ATP6AP1	-0.82	0.9	x100000	1	FALSE	TRUE	4.17	7.63	0.0287	0.00722	TRUE	0.9	0	0	0	0	0	ENSG00000071553	0.298382	12.454	0.00721532	0.0929477	-0.847822	3.45141e-06	0.00022089
hsa-miR-15a-5p	RASSF2	-0.15	0.9	x100000	1	TRUE	TRUE	3.33	7.63	0.00138	3.48e-06	TRUE	0.9	0	0	0	0	0	ENSG00000101265	1.34174	8.07709	2.73663e-08	6.52839e-06	-0.847822	3.45141e-06	0.00022089
hsa-miR-15a-5p	IVNS1ABP	-0.9	0.99	x100001	2	TRUE	TRUE	4.82	7.63	0.0134	0.000377	TRUE	0.9	0	0	0	0	0.987889	ENSG00000116679	0.682284	10.6753	0.000373524	0.0128656	-0.847822	3.45141e-06	0.00022089
hsa-miR-15a-5p	CALD1	-0.27	0.9	x100000	1	TRUE	TRUE	3.56	7.63	0.0134	0.000387	TRUE	0.9	0	0	0	0	0	ENSG00000122786	0.679368	14.9896	0.00038365	0.0130187	-0.847822	3.45141e-06	0.00022089
hsa-miR-15a-5p	SLC36A1	-0.77	0.99	x000011	2	FALSE	FALSE	3.06	7.63	0.0261	0.00503	TRUE	0	0	0	0	0.923077	0.98652	ENSG00000123643	0.494243	9.35299	0.00502636	0.074038	-0.847822	3.45141e-06	0.00022089
hsa-miR-15a-5p	SSR1	-0.85	0.98	x010001	2	TRUE	FALSE	3.72	7.63	0.0159	0.000612	TRUE	0	0.93	0	0	0	0.975703	ENSG00000124783	0.486262	11.741	0.000608717	0.018068	-0.847822	3.45141e-06	0.00022089
hsa-miR-15a-5p	TUBB2A	-0.8	0.9	x100000	1	TRUE	TRUE	4.63	7.63	0.0183	0.00149	TRUE	0.9	0	0	0	0	0	ENSG00000137267	1.07781	11.1869	0.00148447	0.0339661	-0.847822	3.45141e-06	0.00022089
hsa-miR-15a-5p	TENM2	-0.61	0.98	x010001	2	FALSE	FALSE	2.74	7.63	0.0276	0.00606	TRUE	0	0.98	0	0	0	0.972192	ENSG00000145934	1.17314	8.05331	0.00605373	0.0827858	-0.847822	3.45141e-06	0.00022089
hsa-miR-15a-5p	CDKN2B	-0.63	0.99	x100000	1	FALSE	TRUE	3.78	7.63	0.0256	0.00463	TRUE	0.99	0	0	0	0	0	ENSG00000147883	1.13524	11.4719	0.00462257	0.0704715	-0.847822	3.45141e-06	0.00022089
hsa-miR-15a-5p	HYOU1	-0.88	0.9	x100000	1	TRUE	TRUE	4.79	7.63	0.02	0.00196	TRUE	0.9	0	0	0	0	0	ENSG00000149428	0.774585	12.009	0.00195556	0.0406607	-0.847822	3.45141e-06	0.00022089
hsa-miR-15a-5p	PID1	-0.67	0.97	x010001	2	FALSE	FALSE	2.86	7.63	0.0227	0.00332	TRUE	0	0.92	0	0	0	0.974577	ENSG00000153823	0.757567	9.09744	0.00331828	0.0571647	-0.847822	3.45141e-06	0.00022089
hsa-miR-15a-5p	VOPP1	-0.84	0.9	x100000	1	FALSE	TRUE	4.2	7.63	0.0261	0.00496	TRUE	0.9	0	0	0	0	0	ENSG00000154978	0.443267	11.7379	0.00495487	0.0736416	-0.847822	3.45141e-06	0.00022089
hsa-miR-15a-5p	CMPK1	-0.88	0.98	x010001	2	TRUE	FALSE	3.78	7.63	0.0169	0.000705	TRUE	0	0.92	0	0	0	0.980407	ENSG00000162368	0.506052	11.9116	0.000701748	0.0201784	-0.847822	3.45141e-06	0.00022089
hsa-miR-15a-5p	HSP90B1	-0.76	0.9	x100000	1	FALSE	TRUE	4.04	7.63	0.048	0.0225	TRUE	0.9	0	0	0	0	0	ENSG00000166598	0.651896	13.6793	0.0224734	0.188111	-0.847822	3.45141e-06	0.00022089
hsa-miR-15a-5p	KCNAB1	-0.93	0.99	x010001	2	FALSE	FALSE	3.39	7.63	0.0477	0.0222	TRUE	0	0.83	0	0	0	0.986378	ENSG00000169282	1.07452	5.1544	0.0222407	0.186879	-0.847822	3.45141e-06	0.00022089
hsa-miR-15a-5p	TMC7	-0.94	0.99	x010001	2	FALSE	FALSE	3.4	7.63	0.0467	0.0214	TRUE	0	0.99	0	0	0	0.975959	ENSG00000170537	1.02216	5.74083	0.0213922	0.182702	-0.847822	3.45141e-06	0.00022089
hsa-miR-15a-5p	LRRN3	-0.06	0.98	x010001	2	FALSE	FALSE	1.65	7.63	0.0296	0.00783	TRUE	0	0.91	0	0	0	0.983622	ENSG00000173114	1.15085	7.96515	0.007831	0.0978541	-0.847822	3.45141e-06	0.00022089
hsa-miR-15a-5p	TPM2	-0.19	0.9	x100000	1	TRUE	TRUE	3.41	7.63	0.0134	0.000286	TRUE	0.9	0	0	0	0	0	ENSG00000198467	0.778641	16.0562	0.000282129	0.0108576	-0.847822	3.45141e-06	0.00022089
hsa-miR-181a-2-3p	PRLR	-0.54	0.98	x000011	2	FALSE	FALSE	2.41	6.59	0.0365	0.0128	TRUE	0	0	0	0	0.923077	0.982686	ENSG00000113494	-1.75362	4.71088	0.000871764	0.0234939	0.565439	0.0119492	0.0940707
hsa-miR-181a-2-3p	CUTC	-0.62	0.98	x000011	2	FALSE	FALSE	2.55	6.59	0.0447	0.0194	TRUE	0	0	0	0	0.923077	0.976142	ENSG00000119929	-0.594885	7.50902	0.00744234	0.0947755	0.565439	0.0119492	0.0940707
hsa-miR-181a-2-3p	DCLK1	-0.89	1	x000011	2	FALSE	FALSE	3.1	6.59	0.0358	0.0119	TRUE	0	0	0	0	1	0.978795	ENSG00000133083	-2.09547	7.89202	3.47079e-17	6.38725e-14	0.565439	0.0119492	0.0940707
hsa-miR-181a-2-3p	SCN2A	-0.82	0.99	x000011	2	FALSE	FALSE	2.96	6.59	0.0367	0.0131	TRUE	0	0	0	0	0.923077	0.994634	ENSG00000136531	-0.787955	8.55959	0.00119077	0.0297616	0.565439	0.0119492	0.0940707
hsa-miR-181a-2-3p	NOVA1	-0.53	1	x000011	2	FALSE	FALSE	2.37	6.59	0.0365	0.0128	TRUE	0	0	0	0	1	0.981311	ENSG00000139910	-0.900811	7.99505	0.000837781	0.022865	0.565439	0.0119492	0.0940707
hsa-miR-181a-2-3p	ZC3H12C	-0.56	0.98	x000101	2	FALSE	TRUE	3.44	6.59	0.046	0.0206	TRUE	0	0	0	0.9	0	0.981405	ENSG00000149289	-0.643853	8.02227	0.00869934	0.104538	0.565439	0.0119492	0.0940707
hsa-miR-181a-2-3p	NCAM1	-0.79	1	x000011	2	FALSE	FALSE	2.91	6.59	0.036	0.0122	TRUE	0	0	0	0	1	0.986411	ENSG00000149294	-0.490654	11.3481	0.000207886	0.0085833	0.565439	0.0119492	0.0940707
hsa-miR-181a-2-3p	STEAP2	-0.67	0.98	x000101	2	FALSE	TRUE	3.67	6.59	0.0365	0.0128	TRUE	0	0	0	0.9	0	0.980925	ENSG00000157214	-0.91089	7.46602	0.000869876	0.0234921	0.565439	0.0119492	0.0940707
hsa-miR-181a-2-3p	ATF3	-0.56	1	x000011	2	FALSE	FALSE	2.43	6.59	0.0407	0.0161	TRUE	0	0	0	0	1	0.981339	ENSG00000162772	-1.37203	7.54962	0.00410492	0.066017	0.565439	0.0119492	0.0940707
hsa-miR-181a-2-3p	RICTOR	-0.64	0.98	x000101	2	FALSE	TRUE	3.6	6.59	0.042	0.0174	TRUE	0	0	0	0.9	0	0.981426	ENSG00000164327	-0.522042	8.6082	0.00542133	0.0774163	0.565439	0.0119492	0.0940707
hsa-miR-181a-2-3p	CITED2	-0.79	0.99	x000101	2	FALSE	TRUE	3.9	6.59	0.036	0.0122	TRUE	0	0	0	0.9	0	0.989635	ENSG00000164442	-0.736577	12.2299	0.00025728	0.0100908	0.565439	0.0119492	0.0940707
hsa-miR-181a-2-3p	TBC1D2B	-0.77	1	x000011	2	FALSE	FALSE	2.86	6.59	0.0433	0.0183	TRUE	0	0	0	0	1	0.981893	ENSG00000167202	-0.453626	11.0582	0.00632401	0.0856634	0.565439	0.0119492	0.0940707
hsa-miR-181a-2-3p	CA5B	-0.78	1	x000011	2	FALSE	FALSE	2.89	6.59	0.0362	0.0123	TRUE	0	0	0	0	1	0.984781	ENSG00000169239	-0.70024	7.76558	0.000347752	0.0123409	0.565439	0.0119492	0.0940707
hsa-miR-181a-2-3p	SIK2	-0.91	1	x000011	2	FALSE	FALSE	3.14	6.59	0.048	0.0225	TRUE	0	0	0	0	1	0.981884	ENSG00000170145	-0.43748	9.66313	0.0105846	0.118257	0.565439	0.0119492	0.0940707
hsa-miR-181a-2-3p	ARNT2	-0.46	0.98	x000101	2	FALSE	TRUE	3.23	6.59	0.0359	0.0121	TRUE	0	0	0	0.9	0	0.983966	ENSG00000172379	-0.646395	8.71981	0.000164395	0.00722777	0.565439	0.0119492	0.0940707
hsa-miR-181a-2-3p	TBL1XR1	-0.66	0.98	x100001	2	FALSE	TRUE	3.64	6.59	0.0487	0.0235	TRUE	0.9	0	0	0	0	0.978396	ENSG00000177565	-0.37735	10.7834	0.0115119	0.124828	0.565439	0.0119492	0.0940707
hsa-miR-181a-2-3p	PPP1CB	-0.91	0.99	x000011	2	FALSE	FALSE	3.13	6.59	0.0478	0.0223	TRUE	0	0	0	0	0.923077	0.985357	ENSG00000213639	-0.341227	11.3818	0.0103837	0.116518	0.565439	0.0119492	0.0940707
hsa-miR-181a-5p	NSMAF	-0.6	0.98	x010001	2	FALSE	FALSE	3.2	9.96	0.0398	0.0153	TRUE	0	0.76	0	0	0	0.982545	ENSG00000035681	-0.443702	9.83404	0.00821504	0.101282	0.479421	0.00711737	0.0621153
hsa-miR-181a-5p	PKP2	-0.89	0.98	x010001	2	FALSE	FALSE	3.77	9.96	0.0288	0.0074	TRUE	0	0.78	0	0	0	0.982958	ENSG00000057294	-1.35836	8.86629	0.00028657	0.0108576	0.479421	0.00711737	0.0621153
hsa-miR-181a-5p	SLC26A4	-0.64	0.98	x010001	2	FALSE	FALSE	3.27	9.96	0.0334	0.0101	TRUE	0	0.82	0	0	0	0.976122	ENSG00000091137	-2.11321	6.09223	0.00303046	0.0539204	0.479421	0.00711737	0.0621153
hsa-miR-181a-5p	ZFHX4	-0.75	0.98	x000101	2	FALSE	TRUE	4.5	9.96	0.0288	0.00736	TRUE	0	0	0	0.9	0	0.97667	ENSG00000091656	-0.693364	9.93063	0.000241842	0.00963453	0.479421	0.00711737	0.0621153
hsa-miR-181a-5p	AHR	-0.79	0.99	x100000	1	FALSE	TRUE	4.58	9.96	0.0456	0.0202	TRUE	0.99	0	0	0	0	0	ENSG00000106546	-0.495254	11.2799	0.0131124	0.135353	0.479421	0.00711737	0.0621153
hsa-miR-181a-5p	GPD2	-0.57	0.97	x010001	2	FALSE	FALSE	3.14	9.96	0.0353	0.0115	TRUE	0	0.94	0	0	0	0.970463	ENSG00000115159	-0.528125	9.05113	0.00443043	0.0688952	0.479421	0.00711737	0.0621153
hsa-miR-181a-5p	PHF3	-0.89	0.98	x000101	2	FALSE	TRUE	4.77	9.96	0.0367	0.013	TRUE	0	0	0	0.9	0	0.98191	ENSG00000118482	-0.498211	9.70943	0.00591351	0.0817438	0.479421	0.00711737	0.0621153
hsa-miR-181a-5p	MYH10	-0.63	0.98	x000101	2	FALSE	TRUE	4.25	9.96	0.0308	0.00859	TRUE	0	0	0	0.9	0	0.980566	ENSG00000133026	-0.544106	11.5849	0.00147396	0.0338201	0.479421	0.00711737	0.0621153
hsa-miR-181a-5p	GNS	-0.66	0.9	x100000	1	FALSE	TRUE	4.31	9.96	0.0332	0.01	TRUE	0.9	0	0	0	0	0	ENSG00000135677	-0.437643	13.1048	0.00290368	0.0523306	0.479421	0.00711737	0.0621153
hsa-miR-181a-5p	PDE5A	-0.92	0.97	x010001	2	FALSE	FALSE	3.84	9.96	0.0286	0.00712	TRUE	0	0.81	0	0	0	0.97271	ENSG00000138735	-1.56166	11.8139	4.73113e-07	6.77182e-05	0.479421	0.00711737	0.0621153
hsa-miR-181a-5p	PGD	-0.3	0.9	x100000	1	FALSE	TRUE	3.58	9.96	0.0337	0.0105	TRUE	0.9	0	0	0	0	0	ENSG00000142657	-0.880689	13.2368	0.00342998	0.0585232	0.479421	0.00711737	0.0621153
hsa-miR-181a-5p	LPP	-0.75	0.99	x000101	2	FALSE	TRUE	4.49	9.96	0.0384	0.0143	TRUE	0	0	0	0.9	0	0.985621	ENSG00000145012	-0.402054	11.1604	0.0071578	0.0924708	0.479421	0.00711737	0.0621153
hsa-miR-181a-5p	AKAP6	-0.72	0.99	x000011	2	FALSE	FALSE	3.44	9.96	0.0308	0.00866	TRUE	0	0	0	0	0.923077	0.986327	ENSG00000151320	-1.26111	7.71757	0.00153902	0.0345997	0.479421	0.00711737	0.0621153
hsa-miR-181a-5p	TTC39B	-0.86	1	x000011	2	FALSE	FALSE	3.71	9.96	0.0292	0.00765	TRUE	0	0	0	0	1	0.98606	ENSG00000155158	-0.759976	8.44329	0.000531115	0.0162514	0.479421	0.00711737	0.0621153
hsa-miR-181a-5p	PSD3	-0.03	0.98	x000101	2	FALSE	TRUE	3.05	9.96	0.0456	0.0202	TRUE	0	0	0	0.9	0	0.975047	ENSG00000156011	-0.782016	10.5939	0.0130974	0.135353	0.479421	0.00711737	0.0621153
hsa-miR-181a-5p	MYO1E	-0.79	0.98	x010001	2	FALSE	FALSE	3.56	9.96	0.0396	0.0152	TRUE	0	0.95	0	0	0	0.982055	ENSG00000157483	-0.609296	10.8166	0.00807818	0.100253	0.479421	0.00711737	0.0621153
hsa-miR-181a-5p	ZEB2	-0.01	0.99	x100001	2	FALSE	TRUE	3.02	9.96	0.0338	0.0106	TRUE	0.9	0	0	0	0	0.98606	ENSG00000169554	-0.491224	10.0095	0.00344436	0.0586908	0.479421	0.00711737	0.0621153
hsa-miR-181a-5p	SIK2	-0.87	0.9	x100000	1	FALSE	TRUE	4.73	9.96	0.0425	0.0177	TRUE	0.9	0	0	0	0	0	ENSG00000170145	-0.43748	9.66313	0.0105846	0.118257	0.479421	0.00711737	0.0621153
hsa-miR-181a-5p	SPTLC3	-0.59	0.9	x100000	1	FALSE	TRUE	4.18	9.96	0.0344	0.0111	TRUE	0.9	0	0	0	0	0	ENSG00000172296	-0.841936	7.53666	0.00395772	0.0643729	0.479421	0.00711737	0.0621153
hsa-miR-181a-5p	GCNT1	-0.74	0.9	x100000	1	FALSE	TRUE	4.46	9.96	0.0337	0.0104	TRUE	0.9	0	0	0	0	0	ENSG00000187210	-0.94852	8.87158	0.00331032	0.0571647	0.479421	0.00711737	0.0621153
hsa-miR-181a-5p	MME	-0.22	0.98	x010001	2	FALSE	FALSE	2.44	9.96	0.0286	0.00712	TRUE	0	0.72	0	0	0	0.981009	ENSG00000196549	-2.48899	11.6736	1.52825e-10	7.03106e-08	0.479421	0.00711737	0.0621153
hsa-miR-181a-5p	PSAP	-0.71	0.98	x000101	2	FALSE	TRUE	4.41	9.96	0.0398	0.0153	TRUE	0	0	0	0.9	0	0.979786	ENSG00000197746	-0.414329	16.055	0.00818545	0.101098	0.479421	0.00711737	0.0621153
hsa-miR-181a-5p	TOX	-0.59	0.98	x010001	2	FALSE	FALSE	3.18	9.96	0.0286	0.00713	TRUE	0	0.91	0	0	0	0.982867	ENSG00000198846	-1.17582	6.83557	9.67231e-06	0.000803863	0.479421	0.00711737	0.0621153
hsa-miR-181a-5p	APOL6	-0.84	0.9	x100000	1	FALSE	TRUE	4.68	9.96	0.046	0.0209	TRUE	0.9	0	0	0	0	0	ENSG00000221963	-1.10601	7.15481	0.0137384	0.139134	0.479421	0.00711737	0.0621153
hsa-miR-181b-3p	GALM	-0.76	0.98	x001001	2	FALSE	FALSE	2	2.4	0.0457	0.0204	TRUE	0	0	0.94	0	0	0.975454	ENSG00000143891	-0.753966	8.22837	0.000812582	0.0224628	0.839187	0.0196108	0.137754
hsa-miR-181b-3p	S1PR3	-0.16	0.98	x001001	2	FALSE	FALSE	0.8	2.4	0.0448	0.0196	TRUE	0	0	0.96	0	0	0.980793	ENSG00000213694	-1.27099	8.29338	4.1493e-09	1.27265e-06	0.839187	0.0196108	0.137754
hsa-miR-181b-5p	JADE2	-0.73	1	x000011	2	FALSE	FALSE	3.13	8.33	0.0355	0.0117	TRUE	0	0	0	0	1	0.981622	ENSG00000043143	-0.565496	10.203	0.0117173	0.125862	0.846793	1.2325e-05	0.000604811
hsa-miR-181b-5p	PKP2	-0.93	0.98	x010001	2	TRUE	FALSE	4.02	8.33	0.0134	0.000299	TRUE	0	0.78	0	0	0	0.981146	ENSG00000057294	-1.35836	8.86629	0.00028657	0.0108576	0.846793	1.2325e-05	0.000604811
hsa-miR-181b-5p	APLP2	-0.8	0.98	x010001	2	FALSE	FALSE	3.27	8.33	0.0261	0.00486	TRUE	0	0.75	0	0	0	0.981311	ENSG00000084234	-0.30032	13.9388	0.00484343	0.0726345	0.846793	1.2325e-05	0.000604811
hsa-miR-181b-5p	SLC26A4	-0.62	0.97	x010001	2	FALSE	FALSE	2.92	8.33	0.0221	0.00304	TRUE	0	0.82	0	0	0	0.974908	ENSG00000091137	-2.11321	6.09223	0.00303046	0.0539204	0.846793	1.2325e-05	0.000604811
hsa-miR-181b-5p	DPYSL2	-0.2	0.98	x010001	2	FALSE	FALSE	2.07	8.33	0.0419	0.0172	TRUE	0	0.86	0	0	0	0.981766	ENSG00000092964	-0.478988	10.777	0.0172078	0.159517	0.846793	1.2325e-05	0.000604811
hsa-miR-181b-5p	RNMT	-0.66	0.97	x100001	2	FALSE	TRUE	3.99	8.33	0.0495	0.0241	TRUE	0.9	0	0	0	0	0.965885	ENSG00000101654	-0.335039	9.77894	0.0241269	0.196823	0.846793	1.2325e-05	0.000604811
hsa-miR-181b-5p	ITGB8	-0.93	0.99	x010001	2	FALSE	FALSE	3.53	8.33	0.0239	0.00372	TRUE	0	0.85	0	0	0	0.986392	ENSG00000105855	-1.50218	6.77463	0.00370896	0.0616501	0.846793	1.2325e-05	0.000604811
hsa-miR-181b-5p	PRLR	-0.47	0.98	x000101	2	TRUE	TRUE	4.11	8.33	0.0177	0.000884	TRUE	0	0	0	0.9	0	0.975371	ENSG00000113494	-1.75362	4.71088	0.000871764	0.0234939	0.846793	1.2325e-05	0.000604811
hsa-miR-181b-5p	GPD2	-0.6	0.97	x010001	2	FALSE	FALSE	2.88	8.33	0.0253	0.00444	TRUE	0	0.94	0	0	0	0.974827	ENSG00000115159	-0.528125	9.05113	0.00443043	0.0688952	0.846793	1.2325e-05	0.000604811
hsa-miR-181b-5p	MYH10	-0.55	0.98	x000101	2	TRUE	TRUE	4.27	8.33	0.0183	0.00149	TRUE	0	0	0	0.9	0	0.983781	ENSG00000133026	-0.544106	11.5849	0.00147396	0.0338201	0.846793	1.2325e-05	0.000604811
hsa-miR-181b-5p	GNS	-0.65	0.9	x100000	1	FALSE	TRUE	3.97	8.33	0.0217	0.00292	TRUE	0.9	0	0	0	0	0	ENSG00000135677	-0.437643	13.1048	0.00290368	0.0523306	0.846793	1.2325e-05	0.000604811
hsa-miR-181b-5p	NOVA1	-0.27	0.98	x010001	2	TRUE	FALSE	2.71	8.33	0.0177	0.00085	TRUE	0	0.9	0	0	0	0.981641	ENSG00000139910	-0.900811	7.99505	0.000837781	0.022865	0.846793	1.2325e-05	0.000604811
hsa-miR-181b-5p	CPNE2	-0.87	0.99	x010001	2	FALSE	FALSE	3.4	8.33	0.0227	0.00326	TRUE	0	0.99	0	0	0	0.986311	ENSG00000140848	-0.508705	9.12932	0.00325153	0.0567051	0.846793	1.2325e-05	0.000604811
hsa-miR-181b-5p	RGS16	-0.85	0.9	x100000	1	FALSE	TRUE	4.37	8.33	0.0496	0.0243	TRUE	0.9	0	0	0	0	0	ENSG00000143333	-1.14537	4.99818	0.0243162	0.197878	0.846793	1.2325e-05	0.000604811
hsa-miR-181b-5p	CDC42BPA	-0.63	0.98	x010001	2	TRUE	FALSE	3.43	8.33	0.0134	0.000298	TRUE	0	0.71	0	0	0	0.975546	ENSG00000143776	-0.436443	11.072	0.000285923	0.0108576	0.846793	1.2325e-05	0.000604811
hsa-miR-181b-5p	LPP	-0.9	1	x000011	2	FALSE	FALSE	3.47	8.33	0.0286	0.00717	TRUE	0	0	0	0	1	0.985522	ENSG00000145012	-0.402054	11.1604	0.0071578	0.0924708	0.846793	1.2325e-05	0.000604811
hsa-miR-181b-5p	ATM	-0.85	0.99	x100001	2	FALSE	TRUE	4.37	8.33	0.0419	0.0172	TRUE	0.99	0	0	0	0	0.975915	ENSG00000149311	-0.402882	10.3058	0.017206	0.159517	0.846793	1.2325e-05	0.000604811
hsa-miR-181b-5p	DIP2C	-0.93	0.98	x010001	2	FALSE	FALSE	3.53	8.33	0.0217	0.00294	TRUE	0	0.76	0	0	0	0.975528	ENSG00000151240	-0.426903	10.3566	0.00293146	0.0525217	0.846793	1.2325e-05	0.000604811
hsa-miR-181b-5p	EPS8	-0.54	0.9	x100000	1	TRUE	TRUE	4.24	8.33	0.00423	3.73e-05	TRUE	0.9	0	0	0	0	0	ENSG00000151491	-0.770922	12.0407	2.4957e-05	0.00169208	0.846793	1.2325e-05	0.000604811
hsa-miR-181b-5p	MYO1E	-0.75	0.99	x010001	2	FALSE	FALSE	3.17	8.33	0.0301	0.00809	TRUE	0	0.95	0	0	0	0.986381	ENSG00000157483	-0.609296	10.8166	0.00807818	0.100253	0.846793	1.2325e-05	0.000604811
hsa-miR-181b-5p	ARHGAP35	-0.68	0.9	x100000	1	FALSE	TRUE	4.02	8.33	0.0407	0.0162	TRUE	0.9	0	0	0	0	0	ENSG00000160007	-0.405047	11.7483	0.0161598	0.154342	0.846793	1.2325e-05	0.000604811
hsa-miR-181b-5p	CLMN	-0.95	0.99	x010001	2	TRUE	FALSE	4.06	8.33	0.0177	0.00123	TRUE	0	0.79	0	0	0	0.98606	ENSG00000165959	-1.05458	8.1786	0.00122074	0.0299534	0.846793	1.2325e-05	0.000604811
hsa-miR-181b-5p	SPTLC3	-0.43	0.9	x100000	1	FALSE	TRUE	3.53	8.33	0.0241	0.00397	TRUE	0.9	0	0	0	0	0	ENSG00000172296	-0.841936	7.53666	0.00395772	0.0643729	0.846793	1.2325e-05	0.000604811
hsa-miR-181b-5p	SYNPO2	-0.79	1	x000011	2	FALSE	FALSE	3.25	8.33	0.0443	0.0191	TRUE	0	0	0	0	1	0.986358	ENSG00000172403	-0.516512	12.9033	0.0190872	0.170042	0.846793	1.2325e-05	0.000604811
hsa-miR-181b-5p	SNN	-0.91	0.98	x010001	2	FALSE	FALSE	3.49	8.33	0.0324	0.0096	TRUE	0	0.95	0	0	0	0.983781	ENSG00000184602	-0.550476	10.1819	0.00959015	0.110837	0.846793	1.2325e-05	0.000604811
hsa-miR-181b-5p	TAF9B	-0.95	0.99	x010001	2	FALSE	FALSE	3.56	8.33	0.0457	0.0203	TRUE	0	0.8	0	0	0	0.986514	ENSG00000187325	-0.56821	8.49481	0.0203005	0.17622	0.846793	1.2325e-05	0.000604811
hsa-miR-181b-5p	PSAP	-0.69	0.98	x000101	2	FALSE	TRUE	4.05	8.33	0.0302	0.0082	TRUE	0	0	0	0.9	0	0.979786	ENSG00000197746	-0.414329	16.055	0.00818545	0.101098	0.846793	1.2325e-05	0.000604811
hsa-miR-181b-5p	TOX	-0.57	0.98	x010001	2	TRUE	FALSE	3.32	8.33	0.0034	2.2e-05	TRUE	0	0.91	0	0	0	0.981311	ENSG00000198846	-1.17582	6.83557	9.67231e-06	0.000803863	0.846793	1.2325e-05	0.000604811
hsa-miR-181b-5p	APOL6	-0.85	0.9	x100000	1	FALSE	TRUE	4.37	8.33	0.0376	0.0138	TRUE	0.9	0	0	0	0	0	ENSG00000221963	-1.10601	7.15481	0.0137384	0.139134	0.846793	1.2325e-05	0.000604811
hsa-miR-182-5p	HDAC9	-0.26	0.98	x010001	2	TRUE	FALSE	1.87	4.26	0.0205	0.00243	TRUE	0	0.85	0	0	0	0.978795	ENSG00000048052	-1.23795	7.67624	0.000305293	0.0112687	1.24996	0.0021238	0.0310537
hsa-miR-182-5p	ABLIM1	0.01	0.99	x000011	2	FALSE	FALSE	0.87	4.26	0.0399	0.0154	TRUE	0	0	0	0	0.923077	0.98652	ENSG00000099204	-0.486417	11.9208	0.013321	0.13687	1.24996	0.0021238	0.0310537
hsa-miR-182-5p	CBX7	-0.07	1	x000011	2	TRUE	FALSE	1.5	4.26	0.0258	0.00468	TRUE	0	0	0	0	1	0.974974	ENSG00000100307	-0.634514	9.11889	0.00255929	0.0485549	1.24996	0.0021238	0.0310537
hsa-miR-182-5p	TBL1X	-0.17	0.99	x010001	2	TRUE	FALSE	1.69	4.26	0.0255	0.00456	TRUE	0	0.82	0	0	0	0.986488	ENSG00000101849	-0.578696	9.54425	0.00243891	0.0471034	1.24996	0.0021238	0.0310537
hsa-miR-182-5p	STAG2	-0.59	0.9	x100000	1	TRUE	TRUE	3.54	4.26	0.0234	0.00352	TRUE	0.9	0	0	0	0	0	ENSG00000101972	-0.494153	9.74074	0.00139363	0.0327391	1.24996	0.0021238	0.0310537
hsa-miR-182-5p	CPE	-0.1	0.9	x100000	1	FALSE	TRUE	2.05	4.26	0.0296	0.00785	TRUE	0.9	0	0	0	0	0	ENSG00000109472	-0.34098	11.7991	0.00572725	0.0798791	1.24996	0.0021238	0.0310537
hsa-miR-182-5p	RAB23	-0.57	0.99	x010001	2	TRUE	FALSE	2.49	4.26	0.0212	0.00281	TRUE	0	0.92	0	0	0	0.986668	ENSG00000112210	-0.551228	9.86491	0.000683845	0.0197729	1.24996	0.0021238	0.0310537
hsa-miR-182-5p	PRRX1	-0.45	0.98	x000011	2	TRUE	FALSE	2.25	4.26	0.0206	0.00257	TRUE	0	0	0	0	0.923077	0.983278	ENSG00000116132	-0.528443	12.8852	0.000443399	0.0143876	1.24996	0.0021238	0.0310537
hsa-miR-182-5p	ARHGEF2	-0.39	0.97	x001001	2	TRUE	FALSE	2.13	4.26	0.0205	0.00216	TRUE	0	0	0.92	0	0	0.974949	ENSG00000116584	-0.526003	10.9927	3.74323e-05	0.00225328	1.24996	0.0021238	0.0310537
hsa-miR-182-5p	KIAA1217	-0.58	0.97	x010001	2	FALSE	FALSE	2.02	4.26	0.0274	0.0059	TRUE	0	0.95	0	0	0	0.970294	ENSG00000120549	-0.824537	10.3497	0.0037782	0.0623984	1.24996	0.0021238	0.0310537
hsa-miR-182-5p	RPL5	-0.1	0.9	x100000	1	FALSE	TRUE	2.04	4.26	0.0351	0.0114	TRUE	0.9	0	0	0	0	0	ENSG00000122406	-0.339192	13.1183	0.00931161	0.10923	1.24996	0.0021238	0.0310537
hsa-miR-182-5p	BHLHE41	-0.65	0.98	x010001	2	FALSE	FALSE	2.15	4.26	0.0443	0.019	TRUE	0	0.73	0	0	0	0.982097	ENSG00000123095	-0.584367	10.4052	0.0168524	0.157886	1.24996	0.0021238	0.0310537
hsa-miR-182-5p	PLEKHG3	-0.09	0.99	x010001	2	TRUE	FALSE	1.52	4.26	0.0205	0.00218	TRUE	0	0.93	0	0	0	0.986347	ENSG00000126822	-0.687873	9.11359	5.50535e-05	0.00308347	1.24996	0.0021238	0.0310537
hsa-miR-182-5p	DOCK4	-0.61	0.99	x010001	2	FALSE	FALSE	2.08	4.26	0.0337	0.0105	TRUE	0	0.88	0	0	0	0.986376	ENSG00000128512	-0.6011	7.56815	0.00836551	0.101953	1.24996	0.0021238	0.0310537
hsa-miR-182-5p	SCN2A	-0.56	0.99	x010001	2	TRUE	FALSE	2.47	4.26	0.0227	0.00331	TRUE	0	0.87	0	0	0	0.986447	ENSG00000136531	-0.787955	8.55959	0.00119077	0.0297616	1.24996	0.0021238	0.0310537
hsa-miR-182-5p	ANP32B	-0.12	0.99	x010001	2	FALSE	FALSE	1.1	4.26	0.0276	0.00602	TRUE	0	0.92	0	0	0	0.988126	ENSG00000136938	-0.39537	10.5051	0.00389583	0.0636878	1.24996	0.0021238	0.0310537
hsa-miR-182-5p	VPS51	-0.13	0.9	x100000	1	FALSE	TRUE	2.12	4.26	0.0408	0.0163	TRUE	0.9	0	0	0	0	0	ENSG00000149823	-0.471128	10.2349	0.014159	0.141611	1.24996	0.0021238	0.0310537
hsa-miR-182-5p	SCN3A	-0.66	0.99	x010001	2	FALSE	FALSE	2.18	4.26	0.0296	0.00787	TRUE	0	0.74	0	0	0	0.986374	ENSG00000153253	-1.25212	5.21516	0.00574362	0.0799434	1.24996	0.0021238	0.0310537
hsa-miR-182-5p	STEAP2	-0.8	1	x000011	2	TRUE	FALSE	2.95	4.26	0.0219	0.00299	TRUE	0	0	0	0	1	0.972809	ENSG00000157214	-0.91089	7.46602	0.000869876	0.0234921	1.24996	0.0021238	0.0310537
hsa-miR-182-5p	C2CD2	-0.72	0.99	x000011	2	FALSE	FALSE	2.28	4.26	0.0345	0.0111	TRUE	0	0	0	0	0.923077	0.986389	ENSG00000157617	-0.670741	10.4566	0.00897266	0.10682	1.24996	0.0021238	0.0310537
hsa-miR-182-5p	GLB1L	-0.13	0.99	x010001	2	FALSE	FALSE	1.12	4.26	0.0449	0.0197	TRUE	0	0.99	0	0	0	0.978152	ENSG00000163521	-0.421952	8.01896	0.0175394	0.161588	1.24996	0.0021238	0.0310537
hsa-miR-182-5p	KLF13	-0.64	0.97	x010001	2	FALSE	FALSE	2.14	4.26	0.0351	0.0114	TRUE	0	0.9	0	0	0	0.972209	ENSG00000169926	-0.432248	9.87505	0.00928032	0.109191	1.24996	0.0021238	0.0310537
hsa-miR-182-5p	PDE7B	-0.55	0.99	x010001	2	TRUE	FALSE	2.45	4.26	0.0205	0.00249	TRUE	0	0.96	0	0	0	0.994769	ENSG00000171408	-1.21626	8.09467	0.000365947	0.0126384	1.24996	0.0021238	0.0310537
hsa-miR-182-5p	DMXL1	-0.53	0.97	x010001	2	FALSE	FALSE	1.91	4.26	0.0382	0.0142	TRUE	0	0.95	0	0	0	0.966865	ENSG00000172869	-0.412705	9.36489	0.0120668	0.128149	1.24996	0.0021238	0.0310537
hsa-miR-182-5p	ABCD2	-0.05	0.98	x010001	2	FALSE	FALSE	0.95	4.26	0.0319	0.00914	TRUE	0	0.79	0	0	0	0.979786	ENSG00000173208	-1.11588	5.86291	0.00701609	0.0912547	1.24996	0.0021238	0.0310537
hsa-miR-182-5p	PC	-0.48	0.99	x010001	2	TRUE	FALSE	2.32	4.26	0.0205	0.00213	TRUE	0	0.99	0	0	0	0.986511	ENSG00000173599	-1.03484	9.5326	6.99357e-06	0.000605625	1.24996	0.0021238	0.0310537
hsa-miR-182-5p	SEPTIN9	-0.7	0.98	x010001	2	TRUE	FALSE	2.75	4.26	0.0205	0.00216	TRUE	0	0.93	0	0	0	0.975237	ENSG00000184640	-0.511187	12.7849	3.33452e-05	0.00208521	1.24996	0.0021238	0.0310537
hsa-miR-182-5p	THBS2	-0.74	0.98	x010001	2	TRUE	FALSE	2.83	4.26	0.0228	0.00334	TRUE	0	0.93	0	0	0	0.984489	ENSG00000186340	-1.22029	12.3169	0.00121581	0.0298893	1.24996	0.0021238	0.0310537
hsa-miR-182-5p	GCNT1	-0.77	0.98	x010001	2	FALSE	FALSE	2.4	4.26	0.0268	0.00543	TRUE	0	0.91	0	0	0	0.984489	ENSG00000187210	-0.94852	8.87158	0.00331032	0.0571647	1.24996	0.0021238	0.0310537
hsa-miR-182-5p	TOX	-0.79	0.99	x010001	2	TRUE	FALSE	2.93	4.26	0.0205	0.00213	TRUE	0	0.85	0	0	0	0.987363	ENSG00000198846	-1.17582	6.83557	9.67231e-06	0.000803863	1.24996	0.0021238	0.0310537
hsa-miR-183-5p	ARHGAP6	-0.23	1	x000011	2	TRUE	FALSE	1.58	3.11	0.0134	0.000241	TRUE	0	0	0	0	1	0.981865	ENSG00000047648	-1.9695	5.26253	0.000167774	0.00735123	1.65353	7.28101e-05	0.00262116
hsa-miR-183-5p	LMO3	-0.1	0.98	x000011	2	TRUE	FALSE	1.32	3.11	0.0161	0.000651	TRUE	0	0	0	0	0.923077	0.978966	ENSG00000048540	-2.59173	4.92407	0.000578398	0.0173681	1.65353	7.28101e-05	0.00262116
hsa-miR-183-5p	IRAG1	-0.16	1	x000011	2	TRUE	FALSE	1.44	3.11	0.00646	7.34e-05	TRUE	0	0	0	0	1	0.988399	ENSG00000072952	-0.975978	11.9571	5.86794e-07	7.95693e-05	1.65353	7.28101e-05	0.00262116
hsa-miR-183-5p	FBXO31	-0.32	0.98	x000011	2	FALSE	FALSE	1.26	3.11	0.0386	0.0145	TRUE	0	0	0	0	0.923077	0.975096	ENSG00000103264	-0.403556	9.97725	0.0143804	0.142737	1.65353	7.28101e-05	0.00262116
hsa-miR-183-5p	LAPTM4B	-0.21	0.9	x100000	1	FALSE	TRUE	2.03	3.11	0.0308	0.00857	TRUE	0.9	0	0	0	0	0	ENSG00000104341	-0.329424	10.7685	0.00850028	0.103205	1.65353	7.28101e-05	0.00262116
hsa-miR-183-5p	GSR	-0.1	0.9	x100000	1	FALSE	TRUE	1.82	3.11	0.0473	0.0219	TRUE	0.9	0	0	0	0	0	ENSG00000104687	-0.62569	10.8557	0.0218694	0.184852	1.65353	7.28101e-05	0.00262116
hsa-miR-183-5p	ITGB8	-0.53	0.99	x000101	2	FALSE	TRUE	2.68	3.11	0.024	0.00378	TRUE	0	0	0	0.9	0	0.986403	ENSG00000105855	-1.50218	6.77463	0.00370896	0.0616501	1.65353	7.28101e-05	0.00262116
hsa-miR-183-5p	PHF3	-0.38	1	x000011	2	FALSE	FALSE	1.38	3.11	0.0275	0.00599	TRUE	0	0	0	0	1	0.986134	ENSG00000118482	-0.498211	9.70943	0.00591351	0.0817438	1.65353	7.28101e-05	0.00262116
hsa-miR-183-5p	GLUL	-0.41	0.9	x100000	1	FALSE	TRUE	2.43	3.11	0.0278	0.00628	TRUE	0.9	0	0	0	0	0	ENSG00000135821	-0.4335	11.6984	0.00620919	0.0843742	1.65353	7.28101e-05	0.00262116
hsa-miR-183-5p	CPEB2	-0.76	0.98	x000101	2	TRUE	TRUE	3.64	3.11	0.0177	0.00124	TRUE	0	0	0	0.9	0	0.979786	ENSG00000137449	-0.495734	9.77483	0.00116981	0.0295481	1.65353	7.28101e-05	0.00262116
hsa-miR-183-5p	PHLDB2	-0.66	0.97	x000101	2	FALSE	TRUE	2.94	3.11	0.0249	0.00423	TRUE	0	0	0	0.9	0	0.974405	ENSG00000144824	-0.590703	10.5978	0.00415908	0.0665685	1.65353	7.28101e-05	0.00262116
hsa-miR-183-5p	CAMK2D	-0.78	1	x000011	2	TRUE	FALSE	2.68	3.11	0.00875	0.000122	TRUE	0	0	0	0	1	0.980867	ENSG00000145349	-0.767531	12.0072	4.92773e-05	0.00283389	1.65353	7.28101e-05	0.00262116
hsa-miR-183-5p	ITPR1	0.03	0.97	x000101	2	FALSE	TRUE	1.69	3.11	0.0467	0.0215	TRUE	0	0	0	0.9	0	0.974791	ENSG00000150995	-0.515759	9.97198	0.0214017	0.182702	1.65353	7.28101e-05	0.00262116
hsa-miR-183-5p	NMT2	-0.6	1	x000011	2	FALSE	FALSE	1.81	3.11	0.046	0.0209	TRUE	0	0	0	0	1	0.986271	ENSG00000152465	-0.617991	9.38347	0.0208244	0.179319	1.65353	7.28101e-05	0.00262116
hsa-miR-183-5p	PRKCA	-0.41	1	x000011	2	FALSE	FALSE	1.45	3.11	0.0253	0.00452	TRUE	0	0	0	0	1	0.974851	ENSG00000154229	-0.531512	10.7378	0.00444501	0.0689057	1.65353	7.28101e-05	0.00262116
hsa-miR-183-5p	COLEC12	-0.62	1	x000011	2	FALSE	FALSE	1.87	3.11	0.0212	0.00278	TRUE	0	0	0	0	1	0.980635	ENSG00000158270	-1.07017	8.23923	0.00270364	0.0503962	1.65353	7.28101e-05	0.00262116
hsa-miR-183-5p	RICTOR	-0.72	0.99	x000011	2	FALSE	FALSE	2.07	3.11	0.0268	0.00549	TRUE	0	0	0	0	0.923077	0.986279	ENSG00000164327	-0.522042	8.6082	0.00542133	0.0774163	1.65353	7.28101e-05	0.00262116
hsa-miR-183-5p	NFIL3	-0.38	0.99	x100000	1	TRUE	TRUE	2.87	3.11	0.02	0.00195	TRUE	0.99	0	0	0	0	0	ENSG00000165030	-0.906739	7.56889	0.00187449	0.0393845	1.65353	7.28101e-05	0.00262116
hsa-miR-183-5p	SIN3A	-0.27	0.99	x000011	2	FALSE	FALSE	1.17	3.11	0.0282	0.0066	TRUE	0	0	0	0	0.961538	0.985933	ENSG00000169375	-0.544533	9.4996	0.00652743	0.0872265	1.65353	7.28101e-05	0.00262116
hsa-miR-183-5p	ZFPM2	-0.87	1	x000011	2	TRUE	FALSE	2.85	3.11	0.0192	0.00169	TRUE	0	0	0	0	1	0.975191	ENSG00000169946	-1.06339	7.58856	0.00161685	0.0355172	1.65353	7.28101e-05	0.00262116
hsa-miR-183-5p	BNC2	-0.79	1	x000011	2	TRUE	FALSE	2.71	3.11	0.0134	0.000436	TRUE	0	0	0	0	1	0.9809	ENSG00000173068	-0.705183	8.94164	0.000363198	0.0126384	1.65353	7.28101e-05	0.00262116
hsa-miR-183-5p	NHSL2	-0.48	0.9	x100000	1	FALSE	TRUE	2.58	3.11	0.0219	0.00299	TRUE	0.9	0	0	0	0	0	ENSG00000204131	-0.835299	8.83662	0.00291267	0.0523306	1.65353	7.28101e-05	0.00262116
hsa-miR-183-5p	PPP1CB	-0.43	0.98	x000011	2	FALSE	FALSE	1.47	3.11	0.0337	0.0105	TRUE	0	0	0	0	0.923077	0.982105	ENSG00000213639	-0.341227	11.3818	0.0103837	0.116518	1.65353	7.28101e-05	0.00262116
hsa-miR-184	RPS6KA2	-0.73	1	x000011	2	TRUE	FALSE	2.08	0.59	0.00401	2.75e-05	TRUE	0	0	0	0	1	0.986374	ENSG00000071242	-0.845726	10.4763	2.69595e-05	0.00178371	2.09895	5.32289e-07	6.13197e-05
hsa-miR-184	COBLL1	-0.77	1	x000011	2	TRUE	FALSE	2.17	0.59	0.00198	7.54e-06	TRUE	0	0	0	0	1	0.98644	ENSG00000082438	-0.952205	10.1088	7.00497e-06	0.000605625	2.09895	5.32289e-07	6.13197e-05
hsa-miR-184	AARS1	-0.49	0.99	x001001	2	TRUE	FALSE	1.59	0.59	0.0205	0.0022	TRUE	0	0	0.99	0	0	0.982612	ENSG00000090861	-0.429067	12.0847	0.00219594	0.0440625	2.09895	5.32289e-07	6.13197e-05
hsa-miR-184	PLTP	-0.58	0.99	x001001	2	TRUE	FALSE	1.77	0.59	0.00177	6.29e-06	TRUE	0	0	0.99	0	0	0.986514	ENSG00000100979	-1.35315	11.8053	5.75764e-06	0.000529785	2.09895	5.32289e-07	6.13197e-05
hsa-miR-184	CHRAC1	-0.49	0.99	x000011	2	FALSE	FALSE	1.11	0.59	0.0451	0.0198	TRUE	0	0	0	0	0.923077	0.98581	ENSG00000104472	-0.477979	8.59127	0.0197799	0.173218	2.09895	5.32289e-07	6.13197e-05
hsa-miR-184	NCALD	-0.3	0.99	x000011	2	TRUE	FALSE	1.21	0.59	0.0198	0.00184	TRUE	0	0	0	0	0.910256	0.992687	ENSG00000104490	-1.22742	6.00918	0.00183804	0.0388157	2.09895	5.32289e-07	6.13197e-05
hsa-miR-184	ACAD10	-0.67	0.99	x000011	2	TRUE	FALSE	1.96	0.59	0.0125	0.000199	TRUE	0	0	0	0	0.923077	0.986475	ENSG00000111271	-0.711081	8.70219	0.000198461	0.00828761	2.09895	5.32289e-07	6.13197e-05
hsa-miR-184	ARHGEF2	-0.73	0.99	x001001	2	TRUE	FALSE	2.08	0.59	0.00423	3.8e-05	TRUE	0	0	0.91	0	0	0.986343	ENSG00000116584	-0.526003	10.9927	3.74323e-05	0.00225328	2.09895	5.32289e-07	6.13197e-05
hsa-miR-184	ATP8B2	-0.54	0.99	x000011	2	TRUE	FALSE	1.69	0.59	0.0177	0.0012	TRUE	0	0	0	0	0.923077	0.994474	ENSG00000143515	-0.595843	12.1322	0.00119761	0.0298405	2.09895	5.32289e-07	6.13197e-05
hsa-miR-184	ZC3H12C	-0.62	0.98	x000011	2	FALSE	FALSE	1.37	0.59	0.0309	0.0087	TRUE	0	0	0	0	0.923077	0.97841	ENSG00000149289	-0.643853	8.02227	0.00869934	0.104538	2.09895	5.32289e-07	6.13197e-05
hsa-miR-184	GFRA1	-0.69	1	x000011	2	TRUE	FALSE	1.99	0.59	0.0134	0.000258	TRUE	0	0	0	0	1	0.9859	ENSG00000151892	-1.24096	9.31978	0.000257409	0.0100908	2.09895	5.32289e-07	6.13197e-05
hsa-miR-184	ALDH4A1	-0.57	0.99	x010001	2	FALSE	FALSE	1.27	0.59	0.0469	0.0216	TRUE	0	0.95	0	0	0	0.985288	ENSG00000159423	-0.352882	10.1242	0.0216189	0.183583	2.09895	5.32289e-07	6.13197e-05
hsa-miR-184	FYCO1	-0.61	1	x000011	2	TRUE	FALSE	1.84	0.59	0.00854	0.000116	TRUE	0	0	0	0	1	0.981441	ENSG00000163820	-0.781204	11.2072	0.000115479	0.00548928	2.09895	5.32289e-07	6.13197e-05
hsa-miR-184	BCL2	-0.38	0.99	x100001	2	FALSE	TRUE	1.87	0.59	0.0278	0.00635	TRUE	0.99	0	0	0	0	0.986362	ENSG00000171791	-1.02719	7.18968	0.00634937	0.0858264	2.09895	5.32289e-07	6.13197e-05
hsa-miR-184	CDC42EP4	-0.51	0.99	x000011	2	TRUE	FALSE	1.64	0.59	0.0189	0.00162	TRUE	0	0	0	0	0.923077	0.993072	ENSG00000179604	-0.728607	9.81306	0.00162392	0.0355172	2.09895	5.32289e-07	6.13197e-05
hsa-miR-184	GAS1	-0.86	0.99	x100000	1	TRUE	TRUE	3.33	0.59	0.000562	5.7e-07	TRUE	0.99	0	0	0	0	0	ENSG00000180447	-1.36405	10.9924	3.7959e-08	8.57873e-06	2.09895	5.32289e-07	6.13197e-05
hsa-miR-184	LITAF	-0.87	1	x000011	2	TRUE	FALSE	2.36	0.59	0.003	1.87e-05	TRUE	0	0	0	0	1	0.980426	ENSG00000189067	-0.821689	11.275	1.81331e-05	0.0013348	2.09895	5.32289e-07	6.13197e-05
hsa-miR-18a-5p	BCAT1	-0.81	0.99	x000011	2	FALSE	FALSE	2.49	4.35	0.0392	0.0149	TRUE	0	0	0	0	0.923077	0.986488	ENSG00000060982	0.447626	10.6963	0.00885587	0.105801	-0.666102	0.00606653	0.05636
hsa-miR-18a-5p	LIMCH1	-0.62	0.98	x000011	2	FALSE	FALSE	2.1	4.35	0.0355	0.0118	TRUE	0	0	0	0	0.923077	0.983781	ENSG00000064042	0.658533	10.469	0.00572063	0.0798791	-0.666102	0.00606653	0.05636
hsa-miR-18a-5p	TMED2	-0.55	0.99	x000101	2	FALSE	TRUE	2.96	4.35	0.0456	0.0202	TRUE	0	0	0	0.9	0	0.986567	ENSG00000086598	0.446525	12.024	0.0141075	0.141426	-0.666102	0.00606653	0.05636
hsa-miR-18a-5p	TLL2	-0.62	0.99	x010001	2	FALSE	FALSE	2.11	4.35	0.0276	0.00607	TRUE	0	0.96	0	0	0	0.986094	ENSG00000095587	1.88499	8.79476	7.94467e-12	5.68573e-09	-0.666102	0.00606653	0.05636
hsa-miR-18a-5p	RASSF2	-0.31	1	x000011	2	FALSE	FALSE	1.48	4.35	0.0276	0.00607	TRUE	0	0	0	0	1	0.982867	ENSG00000101265	1.34174	8.07709	2.73663e-08	6.52839e-06	-0.666102	0.00606653	0.05636
hsa-miR-18a-5p	TXNDC15	-0.71	0.9	x100000	1	FALSE	TRUE	3.28	4.35	0.0283	0.00661	TRUE	0.9	0	0	0	0	0	ENSG00000113621	0.42688	11.2055	0.000545521	0.0165351	-0.666102	0.00606653	0.05636
hsa-miR-18a-5p	SLC35E1	-0.75	0.99	x010001	2	FALSE	FALSE	2.38	4.35	0.0311	0.00878	TRUE	0	0.76	0	0	0	0.98644	ENSG00000127526	0.458198	11.0451	0.00270904	0.0503962	-0.666102	0.00606653	0.05636
hsa-miR-18a-5p	LARGE1	-0.12	0.9	x100000	1	FALSE	TRUE	2.11	4.35	0.0407	0.0161	TRUE	0.9	0	0	0	0	0	ENSG00000133424	0.91213	10.0861	0.0100126	0.113587	-0.666102	0.00606653	0.05636
hsa-miR-18a-5p	TMEM132B	-0.57	0.98	x000011	2	FALSE	FALSE	2	4.35	0.0374	0.0136	TRUE	0	0	0	0	0.923077	0.981377	ENSG00000139364	0.897395	7.27961	0.00754138	0.0956182	-0.666102	0.00606653	0.05636
hsa-miR-18a-5p	SGPL1	-0.54	0.99	x010001	2	FALSE	FALSE	1.95	4.35	0.0337	0.0105	TRUE	0	0.86	0	0	0	0.985482	ENSG00000166224	0.568072	9.89187	0.00443667	0.0688952	-0.666102	0.00606653	0.05636
hsa-miR-18a-5p	PARM1	0.09	1	x000011	2	FALSE	FALSE	1.05	4.35	0.0278	0.00629	TRUE	0	0	0	0	1	0.981792	ENSG00000169116	0.963959	9.2351	0.000220563	0.00896308	-0.666102	0.00606653	0.05636
hsa-miR-18a-5p	THBD	-0.11	0.98	x010001	2	FALSE	FALSE	1.09	4.35	0.0276	0.00607	TRUE	0	0.96	0	0	0	0.982061	ENSG00000178726	1.81063	9.38147	7.0892e-09	2.0294e-06	-0.666102	0.00606653	0.05636
hsa-miR-18a-5p	KCTD16	-0.9	0.96	x010001	2	FALSE	FALSE	2.68	4.35	0.0308	0.00864	TRUE	0	0.81	0	0	0	0.964617	ENSG00000183775	1.23183	7.23429	0.00256856	0.048659	-0.666102	0.00606653	0.05636
hsa-miR-18a-5p	MFAP3L	-0.51	0.98	x000101	2	FALSE	TRUE	2.89	4.35	0.0283	0.00667	TRUE	0	0	0	0.9	0	0.982105	ENSG00000198948	1.32815	7.64341	0.000606792	0.0180524	-0.666102	0.00606653	0.05636
hsa-miR-195-5p	ELN	-0.62	0.99	x100000	1	TRUE	TRUE	4.05	6.52	0.0205	0.00233	TRUE	0.99	0	0	0	0	0	ENSG00000049540	2.33896	7.4957	1.7543e-05	0.00130629	-0.654914	0.00231461	0.0317433
hsa-miR-195-5p	LRP6	-0.22	0.97	x010001	2	FALSE	FALSE	1.74	6.52	0.0432	0.0181	TRUE	0	0.87	0	0	0	0.974986	ENSG00000070018	0.354658	9.73872	0.0158252	0.152289	-0.654914	0.00231461	0.0317433
hsa-miR-195-5p	PTHLH	-0.11	0.99	x010001	2	FALSE	FALSE	1.51	6.52	0.0336	0.0103	TRUE	0	0.97	0	0	0	0.985038	ENSG00000087494	1.07813	6.5972	0.00796973	0.0992902	-0.654914	0.00231461	0.0317433
hsa-miR-195-5p	SLC9A1	-0.38	0.9	x100000	1	FALSE	TRUE	3.07	6.52	0.046	0.0207	TRUE	0.9	0	0	0	0	0	ENSG00000090020	0.42517	10.6163	0.0183509	0.166125	-0.654914	0.00231461	0.0317433
hsa-miR-195-5p	GOLT1B	-0.77	0.98	x010001	2	TRUE	FALSE	3.35	6.52	0.0206	0.00254	TRUE	0	0.97	0	0	0	0.983781	ENSG00000111711	0.633918	9.88178	0.000221449	0.00897078	-0.654914	0.00231461	0.0317433
hsa-miR-195-5p	GORASP2	-0.64	0.97	x010001	2	TRUE	FALSE	3.09	6.52	0.021	0.00273	TRUE	0	0.94	0	0	0	0.974743	ENSG00000115806	0.459178	11.3355	0.000413278	0.0134824	-0.654914	0.00231461	0.0317433
hsa-miR-195-5p	KCNC4	-0.21	0.97	x010001	2	TRUE	FALSE	2.23	6.52	0.0227	0.00328	TRUE	0	0.79	0	0	0	0.974864	ENSG00000116396	0.703305	9.42984	0.000966376	0.0256149	-0.654914	0.00231461	0.0317433
hsa-miR-195-5p	ODF2L	-0.62	0.9	x100000	1	TRUE	TRUE	4.04	6.52	0.0251	0.00428	TRUE	0.9	0	0	0	0	0	ENSG00000122417	0.674478	8.84138	0.00196756	0.0406856	-0.654914	0.00231461	0.0317433
hsa-miR-195-5p	SLC36A1	-0.82	0.98	x010001	2	FALSE	FALSE	2.95	6.52	0.0288	0.00734	TRUE	0	0.76	0	0	0	0.975434	ENSG00000123643	0.494243	9.35299	0.00502636	0.074038	-0.654914	0.00231461	0.0317433
hsa-miR-195-5p	SSR1	-0.9	0.98	x010001	2	TRUE	FALSE	3.61	6.52	0.0217	0.00292	TRUE	0	0.95	0	0	0	0.975632	ENSG00000124783	0.486262	11.741	0.000608717	0.018068	-0.654914	0.00231461	0.0317433
hsa-miR-195-5p	BHLHE40	-0.09	0.9	x100000	1	FALSE	TRUE	2.49	6.52	0.0467	0.0214	TRUE	0.9	0	0	0	0	0	ENSG00000134107	0.71976	10.3259	0.0191118	0.170144	-0.654914	0.00231461	0.0317433
hsa-miR-195-5p	TUBB2A	-0.66	0.9	x100000	1	TRUE	TRUE	4.12	6.52	0.024	0.0038	TRUE	0.9	0	0	0	0	0	ENSG00000137267	1.07781	11.1869	0.00148447	0.0339661	-0.654914	0.00231461	0.0317433
hsa-miR-195-5p	TENM2	-0.09	0.98	x010001	2	FALSE	FALSE	1.48	6.52	0.0305	0.00837	TRUE	0	0.98	0	0	0	0.972185	ENSG00000145934	1.17314	8.05331	0.00605373	0.0827858	-0.654914	0.00231461	0.0317433
hsa-miR-195-5p	VOPP1	-0.2	0.9	x100000	1	FALSE	TRUE	2.71	6.52	0.0287	0.00727	TRUE	0.9	0	0	0	0	0	ENSG00000154978	0.443267	11.7379	0.00495487	0.0736416	-0.654914	0.00231461	0.0317433
hsa-miR-195-5p	MAP2K1	-0.24	0.98	x010001	2	FALSE	FALSE	1.77	6.52	0.0325	0.00964	TRUE	0	0.97	0	0	0	0.975959	ENSG00000169032	0.512035	10.4949	0.0073288	0.0939399	-0.654914	0.00231461	0.0317433
hsa-miR-195-5p	KCNAB1	-0.61	0.98	x010001	2	FALSE	FALSE	2.53	6.52	0.0499	0.0246	TRUE	0	0.83	0	0	0	0.975453	ENSG00000169282	1.07452	5.1544	0.0222407	0.186879	-0.654914	0.00231461	0.0317433
hsa-miR-195-5p	NLGN1	-0.66	1	x000011	2	FALSE	FALSE	2.63	6.52	0.0467	0.0215	TRUE	0	0	0	0	1	0.975748	ENSG00000169760	1.01258	6.82419	0.0191648	0.170353	-0.654914	0.00231461	0.0317433
hsa-miR-195-5p	TMC7	-0.6	0.99	x010001	2	FALSE	FALSE	2.51	6.52	0.0489	0.0237	TRUE	0	0.99	0	0	0	0.977371	ENSG00000170537	1.02216	5.74083	0.0213922	0.182702	-0.654914	0.00231461	0.0317433
hsa-miR-195-5p	PCDH9	-0.13	0.97	x000101	2	TRUE	TRUE	3.06	6.52	0.0205	0.00231	TRUE	0	0	0	0.9	0	0.974619	ENSG00000184226	1.00157	10.2429	3.59591e-09	1.15806e-06	-0.654914	0.00231461	0.0317433
hsa-miR-195-5p	UBE2J1	-0.19	0.98	x010001	2	FALSE	FALSE	1.68	6.52	0.0355	0.0118	TRUE	0	0.98	0	0	0	0.973884	ENSG00000198833	0.543816	10.4867	0.00944116	0.109667	-0.654914	0.00231461	0.0317433
hsa-miR-19a-3p	LIMCH1	-0.68	0.99	x010001	2	FALSE	FALSE	2.45	5.5	0.0292	0.00759	TRUE	0	0.96	0	0	0	0.986468	ENSG00000064042	0.658533	10.469	0.00572063	0.0798791	-0.725399	0.00186871	0.0298993
hsa-miR-19a-3p	ACTN1	-0.5	0.98	x010001	2	FALSE	FALSE	2.1	5.5	0.0392	0.0148	TRUE	0	0.79	0	0	0	0.982968	ENSG00000072110	0.500084	14.8705	0.0129751	0.135101	-0.725399	0.00186871	0.0298993
hsa-miR-19a-3p	FNDC3B	-0.81	0.97	x010001	2	TRUE	FALSE	3.22	5.5	0.0198	0.00188	TRUE	0	0.85	0	0	0	0.974098	ENSG00000075420	0.834012	11.328	1.30579e-05	0.00101946	-0.725399	0.00186871	0.0298993
hsa-miR-19a-3p	B4GALT1	-0.87	0.9	x100000	1	TRUE	TRUE	4.33	5.5	0.0198	0.00187	TRUE	0.9	0	0	0	0	0	ENSG00000086062	1.01193	12.0508	2.16844e-07	3.58127e-05	-0.725399	0.00186871	0.0298993
hsa-miR-19a-3p	XYLT1	-0.81	0.99	x010001	2	TRUE	FALSE	3.22	5.5	0.0198	0.00187	TRUE	0	0.89	0	0	0	0.986514	ENSG00000103489	2.36562	10.6199	3.05735e-08	7.16088e-06	-0.725399	0.00186871	0.0298993
hsa-miR-19a-3p	PPP1R13L	-0.12	0.99	x010001	2	TRUE	FALSE	1.84	5.5	0.0202	0.00201	TRUE	0	0.99	0	0	0	0.978152	ENSG00000104881	1.20754	8.22824	0.000141793	0.00647721	-0.725399	0.00186871	0.0298993
hsa-miR-19a-3p	B4GALT2	-0.35	0.98	x010001	2	FALSE	FALSE	1.81	5.5	0.0361	0.0122	TRUE	0	0.91	0	0	0	0.983043	ENSG00000117411	0.314184	11.5583	0.0103793	0.116518	-0.725399	0.00186871	0.0298993
hsa-miR-19a-3p	PLAU	-0.63	0.9	x100000	1	TRUE	TRUE	3.86	5.5	0.022	0.00302	TRUE	0.9	0	0	0	0	0	ENSG00000122861	1.01568	9.99256	0.00115063	0.0291781	-0.725399	0.00186871	0.0298993
hsa-miR-19a-3p	POSTN	-0.63	0.96	x010001	2	TRUE	FALSE	2.86	5.5	0.0204	0.00205	TRUE	0	0.88	0	0	0	0.964788	ENSG00000133110	3.09119	12.0529	0.000177097	0.00763	-0.725399	0.00186871	0.0298993
hsa-miR-19a-3p	EMC7	-0.56	0.99	x010001	2	FALSE	FALSE	2.23	5.5	0.0389	0.0146	TRUE	0	0.99	0	0	0	0.977958	ENSG00000134153	0.477512	11.4021	0.0127465	0.133536	-0.725399	0.00186871	0.0298993
hsa-miR-19a-3p	KDELR2	-0.64	0.9	x100000	1	FALSE	TRUE	3.38	5.5	0.0269	0.00567	TRUE	0.9	0	0	0	0	0	ENSG00000136240	0.466857	12.1991	0.00379795	0.0626442	-0.725399	0.00186871	0.0298993
hsa-miR-19a-3p	ARRDC4	-0.09	0.99	x010001	2	FALSE	FALSE	1.28	5.5	0.0286	0.00692	TRUE	0	0.94	0	0	0	0.986475	ENSG00000140450	0.687513	8.58835	0.00504965	0.0742575	-0.725399	0.00186871	0.0298993
hsa-miR-19a-3p	YIPF5	-0.88	0.98	x010001	2	TRUE	FALSE	3.36	5.5	0.02	0.0019	TRUE	0	0.7	0	0	0	0.975781	ENSG00000145817	0.798849	11.09	3.60522e-05	0.00219068	-0.725399	0.00186871	0.0298993
hsa-miR-19a-3p	ADAM12	-0.77	0.97	x010001	2	TRUE	FALSE	3.15	5.5	0.0198	0.00187	TRUE	0	0.86	0	0	0	0.974423	ENSG00000148848	1.98464	10.5852	1.80022e-20	5.79761e-17	-0.725399	0.00186871	0.0298993
hsa-miR-19a-3p	ITGA2	-0.53	0.98	x100001	2	TRUE	TRUE	3.65	5.5	0.0209	0.00263	TRUE	0.9	0	0	0	0	0.975233	ENSG00000164171	1.02092	10.6586	0.000765786	0.0213525	-0.725399	0.00186871	0.0298993
hsa-miR-19a-3p	SH3RF3	-0.89	0.99	x010001	2	FALSE	FALSE	2.89	5.5	0.0322	0.00945	TRUE	0	0.81	0	0	0	0.986514	ENSG00000172985	0.656797	8.66169	0.00758169	0.0958463	-0.725399	0.00186871	0.0298993
hsa-miR-19a-3p	CREB3L2	-0.73	0.9	x100000	1	FALSE	TRUE	3.57	5.5	0.0319	0.00911	TRUE	0.9	0	0	0	0	0	ENSG00000182158	0.671648	11.4536	0.00724479	0.0931411	-0.725399	0.00186871	0.0298993
hsa-miR-19a-3p	ATP10A	-0.46	0.97	x010001	2	TRUE	FALSE	2.52	5.5	0.0198	0.00187	TRUE	0	0.96	0	0	0	0.970549	ENSG00000206190	2.12601	7.77307	1.03442e-15	1.33254e-12	-0.725399	0.00186871	0.0298993
hsa-miR-19a-3p	LBH	-0.38	0.98	x010001	2	TRUE	FALSE	2.37	5.5	0.0206	0.00254	TRUE	0	0.93	0	0	0	0.982105	ENSG00000213626	0.969786	10.7103	0.000669268	0.0194616	-0.725399	0.00186871	0.0298993
hsa-miR-19b-3p	RASSF1	-0.6	0.9	x100000	1	FALSE	TRUE	3.99	8.99	0.0232	0.00342	TRUE	0.9	0	0	0	0	0	ENSG00000068028	0.43338	9.50276	0.00306947	0.0544641	-0.755267	0.000347173	0.00908961
hsa-miR-19b-3p	REEP1	-0.59	0.98	x010001	2	FALSE	FALSE	2.98	8.99	0.0255	0.00457	TRUE	0	0.89	0	0	0	0.980034	ENSG00000068615	1.18746	5.71967	0.00422191	0.0672681	-0.755267	0.000347173	0.00908961
hsa-miR-19b-3p	ACTN1	-0.4	0.98	x010001	2	FALSE	FALSE	2.6	8.99	0.037	0.0133	TRUE	0	0.79	0	0	0	0.980854	ENSG00000072110	0.500084	14.8705	0.0129751	0.135101	-0.755267	0.000347173	0.00908961
hsa-miR-19b-3p	FNDC3B	-0.67	0.98	x010001	2	TRUE	FALSE	3.64	8.99	0.0134	0.00036	TRUE	0	0.85	0	0	0	0.981491	ENSG00000075420	0.834012	11.328	1.30579e-05	0.00101946	-0.755267	0.000347173	0.00908961
hsa-miR-19b-3p	B4GALT1	-0.75	0.9	x100000	1	TRUE	TRUE	4.79	8.99	0.0134	0.000347	TRUE	0.9	0	0	0	0	0	ENSG00000086062	1.01193	12.0508	2.16844e-07	3.58127e-05	-0.755267	0.000347173	0.00908961
hsa-miR-19b-3p	XYLT1	-0.69	0.98	x010001	2	TRUE	FALSE	3.67	8.99	0.0134	0.000347	TRUE	0	0.89	0	0	0	0.983781	ENSG00000103489	2.36562	10.6199	3.05735e-08	7.16088e-06	-0.755267	0.000347173	0.00908961
hsa-miR-19b-3p	PPP1R13L	-0.18	0.99	x010001	2	TRUE	FALSE	2.66	8.99	0.0142	0.000489	TRUE	0	0.99	0	0	0	0.982867	ENSG00000104881	1.20754	8.22824	0.000141793	0.00647721	-0.755267	0.000347173	0.00908961
hsa-miR-19b-3p	PLAU	-0.63	0.9	x100000	1	TRUE	TRUE	4.55	8.99	0.0184	0.0015	TRUE	0.9	0	0	0	0	0	ENSG00000122861	1.01568	9.99256	0.00115063	0.0291781	-0.755267	0.000347173	0.00908961
hsa-miR-19b-3p	IER3IP1	-0.49	0.9	x100000	1	FALSE	TRUE	3.78	8.99	0.0483	0.0229	TRUE	0.9	0	0	0	0	0	ENSG00000134049	0.468691	8.66316	0.0225367	0.188518	-0.755267	0.000347173	0.00908961
hsa-miR-19b-3p	ARRDC4	-0.15	0.97	x010001	2	FALSE	FALSE	2.1	8.99	0.0267	0.0054	TRUE	0	0.94	0	0	0	0.973884	ENSG00000140450	0.687513	8.58835	0.00504965	0.0742575	-0.755267	0.000347173	0.00908961
hsa-miR-19b-3p	RBMS3	-0.64	0.98	x010001	2	FALSE	FALSE	3.07	8.99	0.0456	0.0202	TRUE	0	0.87	0	0	0	0.975959	ENSG00000144642	0.450903	8.52296	0.0198234	0.173247	-0.755267	0.000347173	0.00908961
hsa-miR-19b-3p	ADAM12	-0.75	0.98	x010001	2	TRUE	FALSE	3.79	8.99	0.0134	0.000347	TRUE	0	0.86	0	0	0	0.977012	ENSG00000148848	1.98464	10.5852	1.80022e-20	5.79761e-17	-0.755267	0.000347173	0.00908961
hsa-miR-19b-3p	ITGA2	-0.39	0.97	x100001	2	TRUE	TRUE	4.07	8.99	0.0177	0.00111	TRUE	0.9	0	0	0	0	0.973287	ENSG00000164171	1.02092	10.6586	0.000765786	0.0213525	-0.755267	0.000347173	0.00908961
hsa-miR-19b-3p	NDEL1	-0.57	0.9	x100000	1	FALSE	TRUE	3.94	8.99	0.038	0.014	TRUE	0.9	0	0	0	0	0	ENSG00000166579	0.436117	10.1982	0.0136746	0.138651	-0.755267	0.000347173	0.00908961
hsa-miR-19b-3p	CREB3L2	-0.66	0.9	x100000	1	FALSE	TRUE	4.12	8.99	0.0292	0.00759	TRUE	0.9	0	0	0	0	0	ENSG00000182158	0.671648	11.4536	0.00724479	0.0931411	-0.755267	0.000347173	0.00908961
hsa-miR-19b-3p	ATP10A	-0.45	0.98	x010001	2	TRUE	FALSE	3.21	8.99	0.0134	0.000347	TRUE	0	0.96	0	0	0	0.975556	ENSG00000206190	2.12601	7.77307	1.03442e-15	1.33254e-12	-0.755267	0.000347173	0.00908961
hsa-miR-19b-3p	LBH	-0.51	0.98	x010001	2	TRUE	FALSE	3.31	8.99	0.0177	0.00102	TRUE	0	0.93	0	0	0	0.983155	ENSG00000213626	0.969786	10.7103	0.000669268	0.0194616	-0.755267	0.000347173	0.00908961
hsa-miR-204-5p	PTGS2	-0.91	0.9	x100000	1	TRUE	TRUE	4.61	6.47	0.00851	0.000114	TRUE	0.9	0	0	0	0	0	ENSG00000073756	1.23908	11.235	8.00656e-05	0.0041927	-1.00293	3.43657e-05	0.0014139
hsa-miR-204-5p	SERPINE1	-0.84	0.9	x100000	1	TRUE	TRUE	4.48	6.47	0.00981	0.000141	TRUE	0.9	0	0	0	0	0	ENSG00000106366	2.34063	15.4736	0.000106209	0.00522207	-1.00293	3.43657e-05	0.0014139
hsa-miR-204-5p	LRRC59	-0.94	1	x000011	2	TRUE	FALSE	3.68	6.47	0.0206	0.00253	TRUE	0	0	0	0	1	0.981508	ENSG00000108829	0.579789	11.1973	0.00249591	0.0479169	-1.00293	3.43657e-05	0.0014139
hsa-miR-204-5p	FGF1	-0.23	0.99	x001001	2	FALSE	FALSE	1.76	6.47	0.0288	0.00733	TRUE	0	0	0.96	0	0	0.986481	ENSG00000113578	1.26769	8.72625	0.0072923	0.0936585	-1.00293	3.43657e-05	0.0014139
hsa-miR-204-5p	AUP1	-0.64	0.99	x001001	2	FALSE	FALSE	2.57	6.47	0.0278	0.00623	TRUE	0	0	0.99	0	0	0.975349	ENSG00000115307	0.318721	10.9833	0.00619827	0.0843149	-1.00293	3.43657e-05	0.0014139
hsa-miR-204-5p	ACADL	0.06	0.98	x010001	2	FALSE	FALSE	1.41	6.47	0.0276	0.006	TRUE	0	0.98	0	0	0	0.975213	ENSG00000115361	1.54165	5.46868	0.00596663	0.08203	-1.00293	3.43657e-05	0.0014139
hsa-miR-204-5p	INHBA	-0.12	0.98	x000011	2	TRUE	FALSE	2.02	6.47	0.0181	0.00134	TRUE	0	0	0	0	0.923077	0.984806	ENSG00000122641	0.829997	9.78215	0.00130161	0.0311661	-1.00293	3.43657e-05	0.0014139
hsa-miR-204-5p	IL6ST	-0.67	0.99	x000101	2	FALSE	TRUE	3.63	6.47	0.0217	0.00291	TRUE	0	0	0	0.9	0	0.98623	ENSG00000134352	0.640588	12.8193	0.00287839	0.0522981	-1.00293	3.43657e-05	0.0014139
hsa-miR-204-5p	NAV1	-0.91	1	x000011	2	TRUE	FALSE	3.61	6.47	0.0134	0.000276	TRUE	0	0	0	0	1	0.9858	ENSG00000134369	0.784208	11.1629	0.000241444	0.00963453	-1.00293	3.43657e-05	0.0014139
hsa-miR-204-5p	RAB1A	-0.88	0.98	x010001	2	FALSE	FALSE	3.06	6.47	0.0322	0.00944	TRUE	0	0.98	0	0	0	0.977719	ENSG00000138069	0.331347	12.2201	0.00940568	0.109552	-1.00293	3.43657e-05	0.0014139
hsa-miR-204-5p	SYT14	0.03	0.98	x001001	2	FALSE	FALSE	1.36	6.47	0.037	0.0134	TRUE	0	0	0.92	0	0	0.984819	ENSG00000143469	0.484414	8.72281	0.0133413	0.136942	-1.00293	3.43657e-05	0.0014139
hsa-miR-204-5p	NRBF2	-0.83	0.99	x010001	2	FALSE	FALSE	2.95	6.47	0.0412	0.0166	TRUE	0	0.99	0	0	0	0.975213	ENSG00000148572	0.393299	9.16238	0.016566	0.156111	-1.00293	3.43657e-05	0.0014139
hsa-miR-204-5p	TENM4	-0.76	0.98	x000011	2	TRUE	FALSE	3.3	6.47	0.00422	3.48e-05	TRUE	0	0	0	0	0.923077	0.984316	ENSG00000149256	2.28638	9.66198	4.8416e-07	6.78077e-05	-1.00293	3.43657e-05	0.0014139
hsa-miR-204-5p	TMEM87B	-0.75	0.99	x010001	2	TRUE	FALSE	3.29	6.47	0.00422	3.44e-05	TRUE	0	0.91	0	0	0	0.98606	ENSG00000153214	1.7127	10.582	9.05586e-09	2.48208e-06	-1.00293	3.43657e-05	0.0014139
hsa-miR-204-5p	PID1	-0.61	0.98	x001001	2	FALSE	FALSE	2.51	6.47	0.0228	0.00335	TRUE	0	0	0.96	0	0	0.981311	ENSG00000153823	0.757567	9.09744	0.00331828	0.0571647	-1.00293	3.43657e-05	0.0014139
hsa-miR-204-5p	CACHD1	-0.83	0.9	x100000	1	FALSE	TRUE	3.94	6.47	0.034	0.0108	TRUE	0.9	0	0	0	0	0	ENSG00000158966	0.862955	8.36768	0.0107189	0.119344	-1.00293	3.43657e-05	0.0014139
hsa-miR-204-5p	DEDD2	-0.06	0.99	x010001	2	FALSE	FALSE	1.42	6.47	0.0481	0.0227	TRUE	0	0.94	0	0	0	0.986324	ENSG00000160570	0.337802	9.61995	0.0226807	0.189055	-1.00293	3.43657e-05	0.0014139
hsa-miR-204-5p	SLC43A2	-0.6	0.9	x100000	1	FALSE	TRUE	3.5	6.47	0.0445	0.0192	TRUE	0.9	0	0	0	0	0	ENSG00000167703	0.822362	8.12359	0.0192031	0.170353	-1.00293	3.43657e-05	0.0014139
hsa-miR-204-5p	IL7R	-0.75	0.99	x001001	2	FALSE	FALSE	2.8	6.47	0.0288	0.00736	TRUE	0	0	0.95	0	0	0.986029	ENSG00000168685	1.93854	6.70777	0.00732263	0.0939399	-1.00293	3.43657e-05	0.0014139
hsa-miR-204-5p	PPIC	-0.74	0.99	x001001	2	TRUE	FALSE	3.27	6.47	0.0177	0.000821	TRUE	0	0	0.99	0	0	0.975213	ENSG00000168938	0.493982	9.08215	0.000787075	0.0218045	-1.00293	3.43657e-05	0.0014139
hsa-miR-204-5p	MAP2K1	-0.66	0.99	x100000	1	FALSE	TRUE	3.61	6.47	0.0288	0.00736	TRUE	0.99	0	0	0	0	0	ENSG00000169032	0.512035	10.4949	0.0073288	0.0939399	-1.00293	3.43657e-05	0.0014139
hsa-miR-204-5p	SEMA3E	-0.33	1	x000011	2	FALSE	FALSE	1.96	6.47	0.0443	0.019	TRUE	0	0	0	0	1	0.985908	ENSG00000170381	0.42973	8.30575	0.0190016	0.169894	-1.00293	3.43657e-05	0.0014139
hsa-miR-204-5p	ENC1	-0.89	0.97	x000011	2	TRUE	FALSE	3.56	6.47	0.0153	0.000569	TRUE	0	0	0	0	0.923077	0.96696	ENSG00000171617	1.52536	10.3575	0.000534964	0.0162917	-1.00293	3.43657e-05	0.0014139
hsa-miR-204-5p	EIF2AK3	-0.94	0.99	x001001	2	FALSE	FALSE	3.16	6.47	0.0336	0.0103	TRUE	0	0	0.95	0	0	0.986086	ENSG00000172071	0.497054	8.29167	0.010287	0.115938	-1.00293	3.43657e-05	0.0014139
hsa-miR-204-5p	SH3BP5L	-0.74	0.9	x100000	1	TRUE	TRUE	4.27	6.47	0.00422	3.44e-05	TRUE	0.9	0	0	0	0	0	ENSG00000175137	1.10365	10.82	7.32833e-08	1.52264e-05	-1.00293	3.43657e-05	0.0014139
hsa-miR-204-5p	CREB3L2	-0.6	0.99	x000011	2	FALSE	FALSE	2.5	6.47	0.0287	0.00728	TRUE	0	0	0	0	0.923077	0.986166	ENSG00000182158	0.671648	11.4536	0.00724479	0.0931411	-1.00293	3.43657e-05	0.0014139
hsa-miR-204-5p	NXPH4	-0.37	0.99	x010001	2	TRUE	FALSE	2.53	6.47	0.00981	0.00014	TRUE	0	0.98	0	0	0	0.986495	ENSG00000182379	1.70732	8.05644	0.0001059	0.00522207	-1.00293	3.43657e-05	0.0014139
hsa-miR-204-5p	PCDH9	-0.55	1	x000011	2	TRUE	FALSE	2.9	6.47	0.00422	3.44e-05	TRUE	0	0	0	0	1	0.982896	ENSG00000184226	1.00157	10.2429	3.59591e-09	1.15806e-06	-1.00293	3.43657e-05	0.0014139
hsa-miR-204-5p	SORCS2	-0.66	0.9	x100000	1	FALSE	TRUE	3.61	6.47	0.0278	0.00642	TRUE	0.9	0	0	0	0	0	ENSG00000184985	1.61243	7.94618	0.00638522	0.0860611	-1.00293	3.43657e-05	0.0014139
hsa-miR-204-5p	P4HB	-0.73	0.99	x010001	2	FALSE	FALSE	2.75	6.47	0.0463	0.0211	TRUE	0	0.8	0	0	0	0.986514	ENSG00000185624	0.280058	14.5979	0.0210839	0.181044	-1.00293	3.43657e-05	0.0014139
hsa-miR-204-5p	MFAP3L	-0.1	0.99	x000011	2	TRUE	FALSE	2	6.47	0.0161	0.000641	TRUE	0	0	0	0	0.945055	0.986146	ENSG00000198948	1.32815	7.64341	0.000606792	0.0180524	-1.00293	3.43657e-05	0.0014139
hsa-miR-204-5p	MICA	-0.69	0.9	x100000	1	TRUE	TRUE	4.18	6.47	0.0134	0.00043	TRUE	0.9	0	0	0	0	0	ENSG00000204520	0.713202	11.4623	0.000395634	0.0130681	-1.00293	3.43657e-05	0.0014139
hsa-miR-20a-5p	CRISPLD2	-0.43	0.9	x100000	1	FALSE	TRUE	3.55	8.47	0.0451	0.0198	TRUE	0.9	0	0	0	0	0	ENSG00000103196	1.14491	5.91196	0.0187207	0.168644	-0.622117	0.00107786	0.0214085
hsa-miR-20a-5p	B4GALT2	-0.13	0.9	x100000	1	FALSE	TRUE	2.96	8.47	0.0352	0.0115	TRUE	0.9	0	0	0	0	0	ENSG00000117411	0.314184	11.5583	0.0103793	0.116518	-0.622117	0.00107786	0.0214085
hsa-miR-20a-5p	LIF	-0.82	0.99	x010001	2	TRUE	FALSE	3.84	8.47	0.0183	0.00145	TRUE	0	0.97	0	0	0	0.985692	ENSG00000128342	0.712249	12.0612	0.000374805	0.0128753	-0.622117	0.00107786	0.0214085
hsa-miR-20a-5p	SARAF	-0.9	0.9	x100000	1	TRUE	TRUE	4.99	8.47	0.0205	0.00219	TRUE	0.9	0	0	0	0	0	ENSG00000133872	0.426928	12.2248	0.00111524	0.0285258	-0.622117	0.00107786	0.0214085
hsa-miR-20a-5p	THBS1	-0.63	0.9	x100000	1	FALSE	TRUE	3.95	8.47	0.0255	0.00454	TRUE	0.9	0	0	0	0	0	ENSG00000137801	1.98584	13.1938	0.00346509	0.058858	-0.622117	0.00107786	0.0214085
hsa-miR-20a-5p	ITPRID2	-0.66	1	x000011	2	TRUE	FALSE	3.52	8.47	0.0188	0.0016	TRUE	0	0	0	0	1	0.975167	ENSG00000138434	0.576499	11.8285	0.000519612	0.0160519	-0.622117	0.00107786	0.0214085
hsa-miR-20a-5p	P3H4	-0.69	0.9	x100000	1	TRUE	TRUE	4.57	8.47	0.0177	0.00108	TRUE	0.9	0	0	0	0	0	ENSG00000141696	0.82591	10.7204	3.77421e-06	0.000385868	-0.622117	0.00107786	0.0214085
hsa-miR-20a-5p	DEGS1	-0.65	0.9	x100000	1	FALSE	TRUE	3.99	8.47	0.0436	0.0185	TRUE	0.9	0	0	0	0	0	ENSG00000143753	0.376676	11.8546	0.017394	0.160623	-0.622117	0.00107786	0.0214085
hsa-miR-20a-5p	ITGB1	-0.61	0.9	x100000	1	FALSE	TRUE	3.92	8.47	0.0496	0.0242	TRUE	0.9	0	0	0	0	0	ENSG00000150093	0.465031	15.4532	0.0231346	0.190916	-0.622117	0.00107786	0.0214085
hsa-miR-20a-5p	PEA15	-0.52	0.9	x100000	1	TRUE	TRUE	4.24	8.47	0.0212	0.00278	TRUE	0.9	0	0	0	0	0	ENSG00000162734	0.757544	14.6776	0.0017044	0.0367157	-0.622117	0.00107786	0.0214085
hsa-miR-20a-5p	ARPC2	-0.63	0.9	x100000	1	FALSE	TRUE	3.96	8.47	0.034	0.0108	TRUE	0.9	0	0	0	0	0	ENSG00000163466	0.368138	13.0369	0.00970277	0.1115	-0.622117	0.00107786	0.0214085
hsa-miR-20a-5p	ITGA2	-0.7	0.9	x100000	1	TRUE	TRUE	4.59	8.47	0.0198	0.00184	TRUE	0.9	0	0	0	0	0	ENSG00000164171	1.02092	10.6586	0.000765786	0.0213525	-0.622117	0.00107786	0.0214085
hsa-miR-20a-5p	NDEL1	-0.82	0.97	x010001	2	FALSE	FALSE	3.34	8.47	0.039	0.0148	TRUE	0	0.92	0	0	0	0.974514	ENSG00000166579	0.436117	10.1982	0.0136746	0.138651	-0.622117	0.00107786	0.0214085
hsa-miR-20a-5p	DAPK3	-0.83	0.99	x100000	1	TRUE	TRUE	4.85	8.47	0.0204	0.00205	TRUE	0.99	0	0	0	0	0	ENSG00000167657	0.494095	12.0944	0.000969957	0.0256571	-0.622117	0.00107786	0.0214085
hsa-miR-20a-5p	PSMD2	-0.72	0.9	x100000	1	TRUE	TRUE	4.64	8.47	0.0193	0.0017	TRUE	0.9	0	0	0	0	0	ENSG00000175166	0.88117	13.7317	0.000624665	0.018414	-0.622117	0.00107786	0.0214085
hsa-miR-20a-5p	SORCS2	-0.47	0.9	x100000	1	FALSE	TRUE	3.63	8.47	0.029	0.00746	TRUE	0.9	0	0	0	0	0	ENSG00000184985	1.61243	7.94618	0.00638522	0.0860611	-0.622117	0.00107786	0.0214085
hsa-miR-20a-5p	COL4A1	-0.17	0.98	x010001	2	TRUE	FALSE	2.54	8.47	0.0177	0.00108	TRUE	0	0.89	0	0	0	0.975203	ENSG00000187498	1.88807	14.0162	2.76237e-10	1.22312e-07	-0.622117	0.00107786	0.0214085
hsa-miR-20a-5p	H2BC8	-0.63	0.9	x100000	1	TRUE	TRUE	4.46	8.47	0.0224	0.00316	TRUE	0.9	0	0	0	0	0	ENSG00000273802	1.60587	6.74119	0.00207998	0.0422624	-0.622117	0.00107786	0.0214085
hsa-miR-21-5p	REEP1	-0.67	0.98	x001001	2	FALSE	FALSE	4.44	15.51	0.0499	0.0246	TRUE	0	0	0.9	0	0	0.978772	ENSG00000068615	1.18746	5.71967	0.00422191	0.0672681	-0.371183	0.0203846	0.141464
hsa-miR-21-5p	VEGFA	-0.13	0.99	x100000	1	FALSE	TRUE	4.37	15.51	0.0457	0.0204	TRUE	0.99	0	0	0	0	0	ENSG00000112715	0.817177	11.2217	2.41506e-06	0.000272902	-0.371183	0.0203846	0.141464
hsa-miR-21-5p	IVNS1ABP	-0.35	0.9	x100000	1	FALSE	TRUE	4.81	15.51	0.046	0.0208	TRUE	0.9	0	0	0	0	0	ENSG00000116679	0.682284	10.6753	0.000373524	0.0128656	-0.371183	0.0203846	0.141464
hsa-miR-21-5p	SERP1	0.1	0.98	x010001	2	FALSE	FALSE	3.3	15.51	0.0457	0.0204	TRUE	0	0.93	0	0	0	0.982263	ENSG00000120742	0.539464	11.7801	4.77484e-06	0.000455625	-0.371183	0.0203846	0.141464
hsa-miR-21-5p	LUM	-0.5	0.99	x001001	2	FALSE	FALSE	4.09	15.51	0.0499	0.0246	TRUE	0	0	0.99	0	0	0.975931	ENSG00000139329	0.58522	10.3724	0.00420992	0.0672022	-0.371183	0.0203846	0.141464
hsa-miR-21-5p	SLC26A2	0.03	0.98	x100001	2	FALSE	TRUE	4.17	15.51	0.0478	0.0224	TRUE	0.9	0	0	0	0	0.983572	ENSG00000155850	0.784479	9.41236	0.00196764	0.0406856	-0.371183	0.0203846	0.141464
hsa-miR-21-5p	NPTN	-0.64	0.98	x000101	2	FALSE	TRUE	5.38	15.51	0.0469	0.0216	TRUE	0	0	0	0.9	0	0.979227	ENSG00000156642	0.568427	12.3852	0.00121263	0.0298683	-0.371183	0.0203846	0.141464
hsa-miR-21-5p	ESM1	-0.09	0.99	x010001	2	FALSE	FALSE	3.29	15.51	0.0457	0.0204	TRUE	0	0.89	0	0	0	0.98606	ENSG00000164283	4.28789	11.3314	1.20748e-10	5.76103e-08	-0.371183	0.0203846	0.141464
hsa-miR-21-5p	HNRNPH1	-0.56	0.9	x100000	1	FALSE	TRUE	5.22	15.51	0.0496	0.0243	TRUE	0.9	0	0	0	0	0	ENSG00000169045	0.382776	11.7213	0.00388532	0.0636778	-0.371183	0.0203846	0.141464
hsa-miR-210-3p	ETV1	-0.22	0.99	x000011	2	FALSE	FALSE	1.76	6.62	0.0263	0.00516	TRUE	0	0	0	0	0.923077	0.986447	ENSG00000006468	-0.739767	8.389	0.00510741	0.0749359	0.869641	5.09646e-05	0.00195704
hsa-miR-210-3p	NFIX	-0.14	1	x000011	2	FALSE	FALSE	1.6	6.62	0.0402	0.0157	TRUE	0	0	0	0	1	0.990112	ENSG00000008441	-0.474882	12.6845	0.0156018	0.151115	0.869641	5.09646e-05	0.00195704
hsa-miR-210-3p	IKZF2	-0.5	1	x000011	2	TRUE	FALSE	2.82	6.62	0.02	0.00192	TRUE	0	0	0	0	1	0.994581	ENSG00000030419	-0.866454	6.46294	0.0018675	0.0393091	0.869641	5.09646e-05	0.00195704
hsa-miR-210-3p	JADE2	-0.08	0.99	x000011	2	FALSE	FALSE	1.49	6.62	0.0355	0.0118	TRUE	0	0	0	0	0.923077	0.985135	ENSG00000043143	-0.565496	10.203	0.0117173	0.125862	0.869641	5.09646e-05	0.00195704
hsa-miR-210-3p	SYNE2	-0.18	1	x000011	2	TRUE	FALSE	2.18	6.62	0.0195	0.00172	TRUE	0	0	0	0	1	0.986376	ENSG00000054654	-0.697188	8.27758	0.00167391	0.03618	0.869641	5.09646e-05	0.00195704
hsa-miR-210-3p	SEMA3A	-0.31	1	x000011	2	FALSE	FALSE	1.94	6.62	0.0306	0.00853	TRUE	0	0	0	0	1	0.984252	ENSG00000075213	-0.705453	8.36474	0.00847433	0.103084	0.869641	5.09646e-05	0.00195704
hsa-miR-210-3p	APLP2	-0.03	0.99	x000011	2	FALSE	FALSE	1.38	6.62	0.0261	0.00489	TRUE	0	0	0	0	0.923077	0.9875	ENSG00000084234	-0.30032	13.9388	0.00484343	0.0726345	0.869641	5.09646e-05	0.00195704
hsa-miR-210-3p	HECTD1	-0.49	0.9	x100000	1	FALSE	TRUE	3.31	6.62	0.0276	0.0061	TRUE	0.9	0	0	0	0	0	ENSG00000092148	-0.359246	10.8953	0.00605028	0.0827858	0.869641	5.09646e-05	0.00195704
hsa-miR-210-3p	ABLIM1	-0.15	0.98	x000011	2	FALSE	FALSE	1.63	6.62	0.037	0.0134	TRUE	0	0	0	0	0.923077	0.984135	ENSG00000099204	-0.486417	11.9208	0.013321	0.13687	0.869641	5.09646e-05	0.00195704
hsa-miR-210-3p	SMCHD1	-0.25	0.9	x100000	1	FALSE	TRUE	2.83	6.62	0.0355	0.0118	TRUE	0.9	0	0	0	0	0	ENSG00000101596	-0.355783	9.36664	0.0117342	0.125862	0.869641	5.09646e-05	0.00195704
hsa-miR-210-3p	TBL1X	-0.17	1	x000011	2	TRUE	FALSE	2.17	6.62	0.0205	0.00249	TRUE	0	0	0	0	1	0.986307	ENSG00000101849	-0.578696	9.54425	0.00243891	0.0471034	0.869641	5.09646e-05	0.00195704
hsa-miR-210-3p	FBXO31	-0.22	0.99	x000011	2	FALSE	FALSE	1.76	6.62	0.0386	0.0144	TRUE	0	0	0	0	0.969231	0.985567	ENSG00000103264	-0.403556	9.97725	0.0143804	0.142737	0.869641	5.09646e-05	0.00195704
hsa-miR-210-3p	NEFM	-0.01	0.98	x000011	2	TRUE	FALSE	1.85	6.62	0.0134	0.000439	TRUE	0	0	0	0	0.953846	0.975973	ENSG00000104722	-1.81668	7.73017	0.000388421	0.0130193	0.869641	5.09646e-05	0.00195704
hsa-miR-210-3p	ITGB8	-0.32	0.99	x000011	2	FALSE	FALSE	1.96	6.62	0.0239	0.00376	TRUE	0	0	0	0	0.923077	0.986213	ENSG00000105855	-1.50218	6.77463	0.00370896	0.0616501	0.869641	5.09646e-05	0.00195704
hsa-miR-210-3p	PPARGC1A	-0.14	0.99	x000011	2	TRUE	FALSE	2.11	6.62	0.0177	0.00124	TRUE	0	0	0	0	0.948718	0.990514	ENSG00000109819	-1.54143	7.02683	0.00118995	0.0297616	0.869641	5.09646e-05	0.00195704
hsa-miR-210-3p	MRPS27	-0.26	1	x000011	2	FALSE	FALSE	1.85	6.62	0.0266	0.00533	TRUE	0	0	0	0	1	0.985989	ENSG00000113048	-0.387931	9.92443	0.00528254	0.0765809	0.869641	5.09646e-05	0.00195704
hsa-miR-210-3p	GPD2	-0.56	0.99	x000011	2	FALSE	FALSE	2.45	6.62	0.0253	0.00448	TRUE	0	0	0	0	0.923077	0.988502	ENSG00000115159	-0.528125	9.05113	0.00443043	0.0688952	0.869641	5.09646e-05	0.00195704
hsa-miR-210-3p	C1orf21	-0.32	1	x000011	2	TRUE	FALSE	2.46	6.62	0.0181	0.00135	TRUE	0	0	0	0	1	0.983316	ENSG00000116667	-0.525734	10.4263	0.00129636	0.031098	0.869641	5.09646e-05	0.00195704
hsa-miR-210-3p	TWIST1	-0.24	0.99	x100000	1	FALSE	TRUE	2.81	6.62	0.0286	0.00707	TRUE	0.99	0	0	0	0	0	ENSG00000122691	-0.531817	9.89641	0.00702014	0.0912547	0.869641	5.09646e-05	0.00195704
hsa-miR-210-3p	DCLK1	-0.38	1	x000011	2	TRUE	FALSE	2.58	6.62	0.0049	5.1e-05	TRUE	0	0	0	0	1	0.984431	ENSG00000133083	-2.09547	7.89202	3.47079e-17	6.38725e-14	0.869641	5.09646e-05	0.00195704
hsa-miR-210-3p	ROCK2	-0.06	1	x000011	2	FALSE	FALSE	1.45	6.62	0.0269	0.00561	TRUE	0	0	0	0	1	0.980465	ENSG00000134318	-0.537582	10.5646	0.00555553	0.078558	0.869641	5.09646e-05	0.00195704
hsa-miR-210-3p	GPNMB	-0.26	1	x000011	2	TRUE	FALSE	2.35	6.62	0.0125	0.000197	TRUE	0	0	0	0	1	0.987645	ENSG00000136235	-0.813124	14.6874	0.000146329	0.00661408	0.869641	5.09646e-05	0.00195704
hsa-miR-210-3p	HMGA1	0.06	0.99	x000011	2	FALSE	FALSE	1.45	6.62	0.0354	0.0117	TRUE	0	0	0	0	0.923077	0.985301	ENSG00000137309	-0.647142	12.1376	0.0116517	0.125815	0.869641	5.09646e-05	0.00195704
hsa-miR-210-3p	LPP	-0.13	0.98	x000011	2	FALSE	FALSE	1.59	6.62	0.0286	0.00721	TRUE	0	0	0	0	0.923077	0.984696	ENSG00000145012	-0.402054	11.1604	0.0071578	0.0924708	0.869641	5.09646e-05	0.00195704
hsa-miR-210-3p	ATM	-0.54	1	x000011	2	FALSE	FALSE	2.4	6.62	0.0419	0.0173	TRUE	0	0	0	0	1	0.993488	ENSG00000149311	-0.402882	10.3058	0.017206	0.159517	0.869641	5.09646e-05	0.00195704
hsa-miR-210-3p	MBNL1	-0.22	0.99	x000101	2	FALSE	TRUE	2.77	6.62	0.0365	0.0128	TRUE	0	0	0	0.9	0	0.98603	ENSG00000152601	-0.327587	11.6809	0.0127955	0.133792	0.869641	5.09646e-05	0.00195704
hsa-miR-210-3p	SORBS2	0.08	0.98	x000011	2	TRUE	FALSE	1.99	6.62	0.0155	0.000584	TRUE	0	0	0	0	0.923077	0.984143	ENSG00000154556	-0.825584	10.4037	0.000532887	0.016267	0.869641	5.09646e-05	0.00195704
hsa-miR-210-3p	C2CD2	-0.46	1	x000011	2	FALSE	FALSE	2.24	6.62	0.0316	0.00902	TRUE	0	0	0	0	1	0.984516	ENSG00000157617	-0.670741	10.4566	0.00897266	0.10682	0.869641	5.09646e-05	0.00195704
hsa-miR-210-3p	ARHGAP35	-0.1	0.98	x100001	2	FALSE	TRUE	2.53	6.62	0.0407	0.0162	TRUE	0.9	0	0	0	0	0.98492	ENSG00000160007	-0.405047	11.7483	0.0161598	0.154342	0.869641	5.09646e-05	0.00195704
hsa-miR-210-3p	PLPP3	-0.12	0.99	x000101	2	TRUE	TRUE	3.06	6.62	0.00607	6.61e-05	TRUE	0	0	0	0.9	0	0.990514	ENSG00000162407	-0.742562	11.8418	1.51549e-05	0.00114839	0.869641	5.09646e-05	0.00195704
hsa-miR-210-3p	KIAA1522	-0.34	0.99	x000011	2	FALSE	FALSE	2	6.62	0.0359	0.0121	TRUE	0	0	0	0	0.961538	0.988502	ENSG00000162522	-0.452787	10.9352	0.012028	0.127972	0.869641	5.09646e-05	0.00195704
hsa-miR-210-3p	KIAA0232	-0.33	1	x000011	2	FALSE	FALSE	1.99	6.62	0.0285	0.00682	TRUE	0	0	0	0	1	0.991203	ENSG00000170871	-0.474348	9.97981	0.00676802	0.0896972	0.869641	5.09646e-05	0.00195704
hsa-miR-210-3p	BNC2	-0.23	1	x000011	2	TRUE	FALSE	2.28	6.62	0.0134	0.000414	TRUE	0	0	0	0	1	0.985457	ENSG00000173068	-0.705183	8.94164	0.000363198	0.0126384	0.869641	5.09646e-05	0.00195704
hsa-miR-210-3p	PBX1	-0.3	0.99	x000011	2	TRUE	FALSE	2.42	6.62	0.0187	0.00158	TRUE	0	0	0	0	0.923077	0.98606	ENSG00000185630	-0.694934	9.77326	0.00152991	0.0345155	0.869641	5.09646e-05	0.00195704
hsa-miR-210-3p	ANKFY1	-0.68	0.99	x000011	2	FALSE	FALSE	2.68	6.62	0.0382	0.0142	TRUE	0	0	0	0	0.923077	0.994202	ENSG00000185722	-0.421109	10.7149	0.014137	0.141502	0.869641	5.09646e-05	0.00195704
hsa-miR-210-3p	PCYT2	-0.07	1	x000011	2	FALSE	FALSE	1.47	6.62	0.0461	0.021	TRUE	0	0	0	0	1	0.988502	ENSG00000185813	-0.546139	11.0359	0.0209226	0.179807	0.869641	5.09646e-05	0.00195704
hsa-miR-210-3p	THBS2	-0.73	1	x000011	2	TRUE	FALSE	3.29	6.62	0.0178	0.00127	TRUE	0	0	0	0	1	0.985401	ENSG00000186340	-1.22029	12.3169	0.00121581	0.0298893	0.869641	5.09646e-05	0.00195704
hsa-miR-210-3p	GCNT1	-0.2	0.99	x000011	2	FALSE	FALSE	1.73	6.62	0.0229	0.00336	TRUE	0	0	0	0	0.923077	0.987234	ENSG00000187210	-0.94852	8.87158	0.00331032	0.0571647	0.869641	5.09646e-05	0.00195704
hsa-miR-210-3p	MAGI2	-0.62	1	x000011	2	TRUE	FALSE	3.06	6.62	0.0126	0.000205	TRUE	0	0	0	0	1	0.984803	ENSG00000187391	-0.716049	8.19134	0.000153721	0.00687583	0.869641	5.09646e-05	0.00195704
hsa-miR-210-3p	ARHGEF12	-0.44	1	x000011	2	FALSE	FALSE	2.21	6.62	0.0218	0.00296	TRUE	0	0	0	0	1	0.9846	ENSG00000196914	-0.4064	11.4762	0.0029096	0.0523306	0.869641	5.09646e-05	0.00195704
hsa-miR-210-3p	KIF13B	-0.76	1	x000011	2	FALSE	FALSE	2.85	6.62	0.0265	0.00526	TRUE	0	0	0	0	1	0.984079	ENSG00000197892	-0.476099	9.31356	0.0052066	0.0760446	0.869641	5.09646e-05	0.00195704
hsa-miR-210-3p	RORB	-0.21	1	x000011	2	FALSE	FALSE	1.74	6.62	0.0295	0.00778	TRUE	0	0	0	0	1	0.98592	ENSG00000198963	-1.31847	7.94751	0.00772452	0.0971751	0.869641	5.09646e-05	0.00195704
hsa-miR-210-3p	POLR2M	-0.26	0.99	x000011	2	FALSE	FALSE	1.84	6.62	0.0309	0.00868	TRUE	0	0	0	0	0.923077	0.987111	ENSG00000255529	-0.510884	9.0847	0.00863008	0.104076	0.869641	5.09646e-05	0.00195704
hsa-miR-2116-5p	LPCAT2	-0.36	0.99	x000011	2	FALSE	FALSE	1.02	1.51	0.0469	0.0215	TRUE	0	0	0	0	0.923077	0.986217	ENSG00000087253	0.892102	9.5496	0.000758061	0.021229	-0.810216	0.0207872	0.142541
hsa-miR-2116-5p	SNX25	-0.83	0.99	x001001	2	FALSE	FALSE	1.96	1.51	0.046	0.0209	TRUE	0	0	0.9	0	0	0.994622	ENSG00000109762	0.567283	10.0628	0.00011165	0.00537421	-0.810216	0.0207872	0.142541
hsa-miR-2116-5p	PDE11A	-0.7	0.99	x000011	2	FALSE	FALSE	1.7	1.51	0.046	0.0208	TRUE	0	0	0	0	0.923077	0.985312	ENSG00000128655	1.57509	7.21313	7.86779e-06	0.000675686	-0.810216	0.0207872	0.142541
hsa-miR-2116-5p	RAP1GAP2	-0.76	1	x000011	2	FALSE	FALSE	1.82	1.51	0.0469	0.0216	TRUE	0	0	0	0	1	0.986093	ENSG00000132359	1.82211	5.82699	0.000816421	0.0224725	-0.810216	0.0207872	0.142541
hsa-miR-2116-5p	DPY19L1	-0.78	0.99	x000011	2	FALSE	FALSE	1.87	1.51	0.0463	0.0211	TRUE	0	0	0	0	0.923077	0.986392	ENSG00000173852	0.520689	10.1144	0.000317095	0.0115642	-0.810216	0.0207872	0.142541
hsa-miR-2116-5p	TMEM167A	-0.57	0.98	x001001	2	FALSE	FALSE	1.45	1.51	0.0484	0.023	TRUE	0	0	0.91	0	0	0.981401	ENSG00000174695	0.580934	10.8604	0.00223219	0.0446508	-0.810216	0.0207872	0.142541
hsa-miR-218-5p	TAF11	-0.81	0.99	x010001	2	FALSE	FALSE	3.85	11.13	0.0498	0.0245	TRUE	0	0.99	0	0	0	0.975115	ENSG00000064995	0.437304	7.60054	0.0240264	0.196264	-0.692896	0.000429425	0.0103528
hsa-miR-218-5p	KIF3C	-0.42	0.99	x010001	2	FALSE	FALSE	3.06	11.13	0.0335	0.0102	TRUE	0	0.85	0	0	0	0.986418	ENSG00000084731	0.367946	10.6333	0.00977057	0.111827	-0.692896	0.000429425	0.0103528
hsa-miR-218-5p	PXN	-0.34	0.99	x010001	2	FALSE	FALSE	2.9	11.13	0.0361	0.0123	TRUE	0	0.84	0	0	0	0.986287	ENSG00000089159	0.508628	11.0016	0.0118317	0.126696	-0.692896	0.000429425	0.0103528
hsa-miR-218-5p	GOLT1B	-0.44	0.98	x010001	2	TRUE	FALSE	3.6	11.13	0.0161	0.000651	TRUE	0	0.93	0	0	0	0.980435	ENSG00000111711	0.633918	9.88178	0.000221449	0.00897078	-0.692896	0.000429425	0.0103528
hsa-miR-218-5p	LOX	-0.06	0.99	x001001	2	TRUE	FALSE	2.84	11.13	0.0183	0.00147	TRUE	0	0	0.94	0	0	0.986271	ENSG00000113083	1.17007	14.1196	0.00104249	0.0270208	-0.692896	0.000429425	0.0103528
hsa-miR-218-5p	SSR3	-0.38	0.99	x010001	2	TRUE	FALSE	3.48	11.13	0.0169	0.000719	TRUE	0	0.99	0	0	0	0.979701	ENSG00000114850	0.956134	12.9907	0.000289381	0.0109	-0.692896	0.000429425	0.0103528
hsa-miR-218-5p	HS3ST2	-0.74	0.97	x010001	2	TRUE	FALSE	4.21	11.13	0.0134	0.000431	TRUE	0	0.96	0	0	0	0.966329	ENSG00000122254	2.7829	7.36311	1.38477e-06	0.000168289	-0.692896	0.000429425	0.0103528
hsa-miR-218-5p	HS3ST3B1	-0.26	0.99	x010001	2	TRUE	FALSE	3.24	11.13	0.0134	0.000433	TRUE	0	0.97	0	0	0	0.986507	ENSG00000125430	2.65084	7.18615	3.54401e-06	0.000371171	-0.692896	0.000429425	0.0103528
hsa-miR-218-5p	SKIL	-0.74	0.99	x010001	2	TRUE	FALSE	4.21	11.13	0.0134	0.00043	TRUE	0	0.83	0	0	0	0.98606	ENSG00000136603	1.37214	8.80935	6.89445e-07	9.20321e-05	-0.692896	0.000429425	0.0103528
hsa-miR-218-5p	TMEM132B	-0.23	0.99	x010001	2	FALSE	FALSE	2.68	11.13	0.0299	0.00797	TRUE	0	0.9	0	0	0	0.986468	ENSG00000139364	0.897395	7.27961	0.00754138	0.0956182	-0.692896	0.000429425	0.0103528
hsa-miR-218-5p	FRMD6	-0.51	0.99	x010001	2	FALSE	FALSE	3.25	11.13	0.0278	0.0062	TRUE	0	0.81	0	0	0	0.986454	ENSG00000139926	0.969366	11.1218	0.00577377	0.0802349	-0.692896	0.000429425	0.0103528
hsa-miR-218-5p	MARCHF4	-0.48	0.99	x010001	2	TRUE	FALSE	3.69	11.13	0.0134	0.000429	TRUE	0	0.93	0	0	0	0.98645	ENSG00000144583	2.07061	10.943	2.00427e-08	5.06256e-06	-0.692896	0.000429425	0.0103528
hsa-miR-218-5p	AK4	-0.29	0.98	x010001	2	FALSE	FALSE	2.81	11.13	0.0252	0.00432	TRUE	0	0.82	0	0	0	0.979895	ENSG00000162433	0.700126	10.6368	0.0038919	0.0636878	-0.692896	0.000429425	0.0103528
hsa-miR-218-5p	GREM1	-0.4	0.98	x010001	2	TRUE	FALSE	3.53	11.13	0.0134	0.000429	TRUE	0	0.96	0	0	0	0.975698	ENSG00000166923	3.08397	7.78129	1.42223e-16	2.29014e-13	-0.692896	0.000429425	0.0103528
hsa-miR-218-5p	PXDC1	-0.86	0.9	x100000	1	TRUE	TRUE	5.44	11.13	0.0138	0.000469	TRUE	0.9	0	0	0	0	0	ENSG00000168994	1.02658	10.0832	3.92338e-05	0.00235074	-0.692896	0.000429425	0.0103528
hsa-miR-218-5p	TENM3	-0.93	0.99	x010001	2	FALSE	FALSE	4.09	11.13	0.0359	0.0121	TRUE	0	0.83	0	0	0	0.986468	ENSG00000218336	0.429626	9.84913	0.0116871	0.125862	-0.692896	0.000429425	0.0103528
hsa-miR-223-3p	NFIX	-0.52	0.99	x100000	1	FALSE	TRUE	2.22	0.88	0.0401	0.0156	TRUE	0.99	0	0	0	0	0	ENSG00000008441	-0.474882	12.6845	0.0156018	0.151115	2.99161	3.1152e-07	4.48588e-05
hsa-miR-223-3p	LETMD1	-0.66	0.98	x001001	2	FALSE	FALSE	1.49	0.88	0.0465	0.0212	TRUE	0	0	0.97	0	0	0.983335	ENSG00000050426	-0.407178	9.58927	0.0212427	0.182069	2.99161	3.1152e-07	4.48588e-05
hsa-miR-223-3p	FGFR2	-0.29	0.99	x010001	2	FALSE	FALSE	0.75	0.88	0.0345	0.0111	TRUE	0	0.92	0	0	0	0.990199	ENSG00000066468	-0.621745	9.68354	0.0110878	0.122133	2.99161	3.1152e-07	4.48588e-05
hsa-miR-223-3p	SEMA3A	-0.1	0.99	x100001	2	FALSE	TRUE	1.37	0.88	0.0306	0.00847	TRUE	0.99	0	0	0	0	0.976052	ENSG00000075213	-0.705453	8.36474	0.00847433	0.103084	2.99161	3.1152e-07	4.48588e-05
hsa-miR-223-3p	BRINP1	-0.55	0.98	x001001	2	TRUE	FALSE	1.78	0.88	0.00679	7.89e-05	TRUE	0	0	0.98	0	0	0.98242	ENSG00000078725	-0.704697	9.11727	7.85908e-05	0.00413227	2.99161	3.1152e-07	4.48588e-05
hsa-miR-223-3p	KAT6A	-0.68	0.98	x010001	2	FALSE	FALSE	1.53	0.88	0.0305	0.00835	TRUE	0	0.84	0	0	0	0.975864	ENSG00000083168	-0.415713	8.98536	0.00834964	0.101953	2.99161	3.1152e-07	4.48588e-05
hsa-miR-223-3p	MDK	-0.44	0.98	x001001	2	FALSE	FALSE	1.05	0.88	0.0339	0.0107	TRUE	0	0	0.98	0	0	0.976787	ENSG00000110492	-0.811244	10.3951	0.0106872	0.119197	2.99161	3.1152e-07	4.48588e-05
hsa-miR-223-3p	STAT5A	-0.57	0.99	x100000	1	TRUE	TRUE	2.82	0.88	0.00361	2.38e-05	TRUE	0.99	0	0	0	0	0	ENSG00000126561	-0.880404	9.04821	2.35022e-05	0.00167268	2.99161	3.1152e-07	4.48588e-05
hsa-miR-223-3p	RERG	-0.56	0.98	x010001	2	FALSE	FALSE	1.3	0.88	0.0253	0.00448	TRUE	0	0.96	0	0	0	0.975999	ENSG00000134533	-2.83075	7.98856	0.00448134	0.0690001	2.99161	3.1152e-07	4.48588e-05
hsa-miR-223-3p	CAB39	-0.71	0.98	x001001	2	FALSE	FALSE	1.6	0.88	0.0392	0.0149	TRUE	0	0	0.93	0	0	0.984374	ENSG00000135932	-0.329291	10.6289	0.0149397	0.14623	2.99161	3.1152e-07	4.48588e-05
hsa-miR-223-3p	FAM13C	-0.55	0.98	x001001	2	FALSE	FALSE	1.27	0.88	0.0212	0.00277	TRUE	0	0	0.96	0	0	0.980812	ENSG00000148541	-1.09995	7.64472	0.00277089	0.0511632	2.99161	3.1152e-07	4.48588e-05
hsa-miR-223-3p	HHEX	-0.33	0.98	x010001	2	FALSE	FALSE	0.83	0.88	0.0428	0.0179	TRUE	0	0.9	0	0	0	0.976086	ENSG00000152804	-0.909661	6.30037	0.0179265	0.164247	2.99161	3.1152e-07	4.48588e-05
hsa-miR-223-3p	MPZ	-0.47	0.99	x010001	2	FALSE	FALSE	1.11	0.88	0.0321	0.00927	TRUE	0	0.89	0	0	0	0.992184	ENSG00000158887	-1.56252	4.91232	0.00927006	0.109191	2.99161	3.1152e-07	4.48588e-05
hsa-miR-223-3p	PSIP1	-0.71	0.98	x001001	2	FALSE	FALSE	1.6	0.88	0.0355	0.0118	TRUE	0	0	0.96	0	0	0.975916	ENSG00000164985	-0.465705	9.7625	0.0118316	0.126696	2.99161	3.1152e-07	4.48588e-05
hsa-miR-223-3p	MTSS1	-0.28	0.98	x010001	2	TRUE	FALSE	1.23	0.88	0.0189	0.00162	TRUE	0	0.95	0	0	0	0.983622	ENSG00000170873	-0.775956	7.87753	0.00161796	0.0355172	2.99161	3.1152e-07	4.48588e-05
hsa-miR-223-3p	NDNF	-0.33	0.98	x010001	2	FALSE	FALSE	0.83	0.88	0.0344	0.0111	TRUE	0	0.93	0	0	0	0.976022	ENSG00000173376	-0.574589	9.24275	0.0110637	0.122133	2.99161	3.1152e-07	4.48588e-05
hsa-miR-23a-5p	HSPB6	-0.78	0.98	x001001	2	TRUE	FALSE	2.57	2.54	0.0184	0.00151	TRUE	0	0	0.96	0	0	0.984876	ENSG00000004776	-0.637626	12.9214	0.00150755	0.0342975	1.33531	3.26487e-06	0.00022089
hsa-miR-23a-5p	NFIX	-0.75	1	x000011	2	FALSE	FALSE	2	2.54	0.0401	0.0156	TRUE	0	0	0	0	1	0.987645	ENSG00000008441	-0.474882	12.6845	0.0156018	0.151115	1.33531	3.26487e-06	0.00022089
hsa-miR-23a-5p	CNTN1	-0.84	0.99	x000011	2	TRUE	FALSE	2.7	2.54	0.00283	1.59e-05	TRUE	0	0	0	0	0.923077	0.987686	ENSG00000018236	-1.03469	10.4698	1.25942e-05	0.00100769	1.33531	3.26487e-06	0.00022089
hsa-miR-23a-5p	PYGB	-0.69	0.99	x001001	2	TRUE	FALSE	2.39	2.54	0.0125	0.000196	TRUE	0	0	0.9	0	0	0.986279	ENSG00000100994	-0.549691	13.0395	0.00019308	0.00815495	1.33531	3.26487e-06	0.00022089
hsa-miR-23a-5p	CTSH	-0.42	0.98	x000011	2	TRUE	FALSE	1.84	2.54	0.0177	0.00121	TRUE	0	0	0	0	0.923077	0.984332	ENSG00000103811	-0.7326	8.89999	0.00120224	0.0298405	1.33531	3.26487e-06	0.00022089
hsa-miR-23a-5p	ARHGEF2	-0.7	0.99	x001001	2	TRUE	FALSE	2.42	2.54	0.00434	4.07e-05	TRUE	0	0	0.94	0	0	0.987798	ENSG00000116584	-0.526003	10.9927	3.74323e-05	0.00225328	1.33531	3.26487e-06	0.00022089
hsa-miR-23a-5p	ESYT2	-0.87	1	x000011	2	FALSE	FALSE	2.25	2.54	0.0288	0.00734	TRUE	0	0	0	0	1	0.980923	ENSG00000117868	-0.338976	11.579	0.0073393	0.093981	1.33531	3.26487e-06	0.00022089
hsa-miR-23a-5p	SLC27A1	-0.43	0.98	x000011	2	FALSE	FALSE	1.37	2.54	0.0295	0.0078	TRUE	0	0	0	0	0.923077	0.984633	ENSG00000130304	-0.822035	9.69677	0.00779925	0.0977335	1.33531	3.26487e-06	0.00022089
hsa-miR-23a-5p	TEC	-0.09	0.99	x001001	2	FALSE	FALSE	0.69	2.54	0.0362	0.0124	TRUE	0	0	0.98	0	0	0.986366	ENSG00000135605	-0.67666	6.38372	0.0124302	0.131036	1.33531	3.26487e-06	0.00022089
hsa-miR-23a-5p	CAND2	-0.75	1	x000011	2	TRUE	FALSE	2.51	2.54	0.0181	0.00136	TRUE	0	0	0	0	1	0.985358	ENSG00000144712	-1.23661	8.26108	0.00135188	0.031954	1.33531	3.26487e-06	0.00022089
hsa-miR-23a-5p	MBNL1	-0.94	0.99	x001001	2	FALSE	FALSE	2.39	2.54	0.0365	0.0128	TRUE	0	0	0.91	0	0	0.985739	ENSG00000152601	-0.327587	11.6809	0.0127955	0.133792	1.33531	3.26487e-06	0.00022089
hsa-miR-23a-5p	SV2A	-0.6	1	x000011	2	TRUE	FALSE	2.2	2.54	0.0205	0.00241	TRUE	0	0	0	0	1	0.98251	ENSG00000159164	-0.671819	10.1068	0.00240425	0.0465737	1.33531	3.26487e-06	0.00022089
hsa-miR-23a-5p	GPER1	-0.68	0.98	x001001	2	FALSE	FALSE	1.86	2.54	0.0409	0.0164	TRUE	0	0	0.95	0	0	0.984674	ENSG00000164850	-0.654796	8.59079	0.0163492	0.154633	1.33531	3.26487e-06	0.00022089
hsa-miR-23a-5p	ABCA1	0.03	0.98	x001001	2	FALSE	FALSE	0.56	2.54	0.0344	0.0111	TRUE	0	0	0.96	0	0	0.984954	ENSG00000165029	-0.544854	9.92358	0.011068	0.122133	1.33531	3.26487e-06	0.00022089
hsa-miR-23a-5p	TBC1D2B	-0.64	1	x000011	2	FALSE	FALSE	1.78	2.54	0.0278	0.00633	TRUE	0	0	0	0	1	0.983387	ENSG00000167202	-0.453626	11.0582	0.00632401	0.0856634	1.33531	3.26487e-06	0.00022089
hsa-miR-23a-5p	SYNPO2	-0.38	0.98	x000011	2	FALSE	FALSE	1.27	2.54	0.0443	0.0191	TRUE	0	0	0	0	0.923077	0.984452	ENSG00000172403	-0.516512	12.9033	0.0190872	0.170042	1.33531	3.26487e-06	0.00022089
hsa-miR-23a-5p	CSF1	0.01	1	x000011	2	FALSE	FALSE	0.52	2.54	0.0447	0.0194	TRUE	0	0	0	0	1	0.982401	ENSG00000184371	-0.815131	10.8843	0.0193976	0.171385	1.33531	3.26487e-06	0.00022089
hsa-miR-23a-5p	CEND1	-0.94	1	x000011	2	TRUE	FALSE	2.9	2.54	0.0177	0.000829	TRUE	0	0	0	0	1	0.984396	ENSG00000184524	-1.01078	7.80684	0.000825615	0.0226289	1.33531	3.26487e-06	0.00022089
hsa-miR-23a-5p	SAMD5	-0.15	0.9	x100000	1	FALSE	TRUE	1.81	2.54	0.0276	0.00604	TRUE	0.9	0	0	0	0	0	ENSG00000203727	-0.879635	9.14058	0.0060341	0.0826929	1.33531	3.26487e-06	0.00022089
hsa-miR-24-2-5p	USP13	-0.69	1	x000011	2	FALSE	FALSE	2.14	3.79	0.0268	0.00545	TRUE	0	0	0	0	1	0.994057	ENSG00000058056	-0.457982	8.38542	0.00485644	0.072745	0.747219	0.000589976	0.013593
hsa-miR-24-2-5p	CDK14	-0.75	0.99	x000011	2	FALSE	FALSE	2.25	3.79	0.0486	0.0234	TRUE	0	0	0	0	0.923077	0.993934	ENSG00000058091	-0.45088	8.02823	0.0228384	0.189687	0.747219	0.000589976	0.013593
hsa-miR-24-2-5p	MYO9A	-0.9	1	x000011	2	FALSE	FALSE	2.56	3.79	0.0363	0.0126	TRUE	0	0	0	0	1	0.985821	ENSG00000066933	-0.378987	8.87357	0.0120555	0.128135	0.747219	0.000589976	0.013593
hsa-miR-24-2-5p	ALDH3A2	-0.82	1	x000011	2	TRUE	FALSE	2.9	3.79	0.0155	0.000592	TRUE	0	0	0	0	1	0.977176	ENSG00000072210	-1.23577	9.83929	1.94804e-06	0.000222077	0.747219	0.000589976	0.013593
hsa-miR-24-2-5p	PPP1R12B	-0.78	0.98	x000011	2	TRUE	FALSE	2.82	3.79	0.0155	0.000591	TRUE	0	0	0	0	0.923077	0.981689	ENSG00000077157	-1.79036	11.6478	1.02723e-06	0.000129733	0.747219	0.000589976	0.013593
hsa-miR-24-2-5p	CDS2	-0.71	0.99	x000011	2	FALSE	FALSE	2.17	3.79	0.045	0.0197	TRUE	0	0	0	0	0.923077	0.986468	ENSG00000101290	-0.384483	10.9055	0.0191531	0.170353	0.747219	0.000589976	0.013593
hsa-miR-24-2-5p	PRKAR1A	-0.63	0.99	x100001	2	FALSE	TRUE	3.02	3.79	0.041	0.0165	TRUE	0.9	0	0	0	0	0.993862	ENSG00000108946	-0.307557	12.4676	0.0159062	0.152459	0.747219	0.000589976	0.013593
hsa-miR-24-2-5p	PRLR	-0.62	1	x000011	2	TRUE	FALSE	2.49	3.79	0.0183	0.00146	TRUE	0	0	0	0	1	0.986181	ENSG00000113494	-1.75362	4.71088	0.000871764	0.0234939	0.747219	0.000589976	0.013593
hsa-miR-24-2-5p	CHRM3	-0.93	1	x000011	2	TRUE	FALSE	3.11	3.79	0.0175	0.000786	TRUE	0	0	0	0	1	0.994057	ENSG00000133019	-1.03906	8.45582	0.000196167	0.00825824	0.747219	0.000589976	0.013593
hsa-miR-24-2-5p	ARHGAP20	-0.9	0.98	x001001	2	FALSE	FALSE	2.56	3.79	0.0363	0.0126	TRUE	0	0	0.96	0	0	0.97812	ENSG00000137727	-0.576783	9.05286	0.0120063	0.127928	0.747219	0.000589976	0.013593
hsa-miR-24-2-5p	FBXO32	-0.35	0.99	x000101	2	TRUE	TRUE	2.96	3.79	0.0206	0.00254	TRUE	0	0	0	0.9	0	0.986209	ENSG00000156804	-1.06051	12.5244	0.00195258	0.0406607	0.747219	0.000589976	0.013593
hsa-miR-24-2-5p	AGL	-0.6	0.99	x000011	2	TRUE	FALSE	2.45	3.79	0.0222	0.0031	TRUE	0	0	0	0	0.980769	0.994452	ENSG00000162688	-0.469042	9.31099	0.00250735	0.0479935	0.747219	0.000589976	0.013593
hsa-miR-24-2-5p	SNTB2	-0.88	0.99	x000101	2	TRUE	TRUE	4.02	3.79	0.0198	0.00184	TRUE	0	0	0	0.9	0	0.986389	ENSG00000168807	-0.438193	10.389	0.00124792	0.0302713	0.747219	0.000589976	0.013593
hsa-miR-24-2-5p	CRTAP	-0.84	0.99	x000011	2	FALSE	FALSE	2.44	3.79	0.0261	0.00505	TRUE	0	0	0	0	0.923077	0.986468	ENSG00000170275	-0.46346	13.0726	0.00446263	0.06893	0.747219	0.000589976	0.013593
hsa-miR-24-2-5p	UBA7	-0.89	0.99	x001001	2	FALSE	FALSE	2.54	3.79	0.0261	0.00483	TRUE	0	0	0.99	0	0	0.98597	ENSG00000182179	-0.792733	9.35036	0.00424128	0.0674483	0.747219	0.000589976	0.013593
hsa-miR-24-2-5p	ACADSB	-0.75	0.99	x001001	2	TRUE	FALSE	2.76	3.79	0.0221	0.00305	TRUE	0	0	0.98	0	0	0.986358	ENSG00000196177	-0.573214	8.51343	0.00246054	0.0473085	0.747219	0.000589976	0.013593
hsa-miR-24-2-5p	ARHGEF12	-0.79	1	x000011	2	FALSE	FALSE	2.33	3.79	0.0234	0.0035	TRUE	0	0	0	0	1	0.981364	ENSG00000196914	-0.4064	11.4762	0.0029096	0.0523306	0.747219	0.000589976	0.013593
hsa-miR-24-2-5p	VGLL3	-0.48	1	x000011	2	FALSE	FALSE	1.72	3.79	0.0257	0.00466	TRUE	0	0	0	0	1	0.983565	ENSG00000206538	-0.66532	10.6124	0.00406662	0.0654828	0.747219	0.000589976	0.013593
hsa-miR-24-2-5p	ACACA	-0.59	0.99	x000011	2	FALSE	FALSE	1.94	3.79	0.046	0.0208	TRUE	0	0	0	0	0.923077	0.985649	ENSG00000278540	-0.471235	10.9464	0.0202369	0.175787	0.747219	0.000589976	0.013593
hsa-miR-26a-1-3p	LIPG	-0.74	0.99	x000011	2	FALSE	FALSE	2.24	3.78	0.0267	0.0054	TRUE	0	0	0	0	0.923077	0.986327	ENSG00000101670	1.46253	8.5989	9.10808e-07	0.00011733	-0.717262	0.00539841	0.0520664
hsa-miR-26a-1-3p	RNF121	-0.82	1	x000011	2	FALSE	FALSE	2.39	3.78	0.0268	0.00542	TRUE	0	0	0	0	1	0.975546	ENSG00000137522	0.718629	8.98836	2.37774e-05	0.00167377	-0.717262	0.00539841	0.0520664
hsa-miR-26a-1-3p	C1orf52	-0.88	0.99	x000011	2	FALSE	FALSE	2.52	3.78	0.0295	0.00779	TRUE	0	0	0	0	0.923077	0.986481	ENSG00000162642	0.576941	8.47832	0.00239159	0.0464357	-0.717262	0.00539841	0.0520664
hsa-miR-26a-5p	BAK1	-0.85	0.98	x010001	2	FALSE	FALSE	4.43	13.67	0.0336	0.0103	TRUE	0	0.97	0	0	0	0.978811	ENSG00000030110	0.574145	9.06106	0.00394289	0.0643729	-0.436099	0.00638307	0.0583595
hsa-miR-26a-5p	LRP6	-0.65	0.9	x100000	1	FALSE	TRUE	5.04	13.67	0.0477	0.0222	TRUE	0.9	0	0	0	0	0	ENSG00000070018	0.354658	9.73872	0.0158252	0.152289	-0.436099	0.00638307	0.0583595
hsa-miR-26a-5p	GPC4	-0.02	0.99	x010001	2	FALSE	FALSE	2.78	13.67	0.0355	0.0118	TRUE	0	0.96	0	0	0	0.986117	ENSG00000076716	0.62918	11.8747	0.00545028	0.0775676	-0.436099	0.00638307	0.0583595
hsa-miR-26a-5p	USB1	-0.88	0.9	x100000	1	FALSE	TRUE	5.49	13.67	0.0359	0.0121	TRUE	0.9	0	0	0	0	0	ENSG00000103005	0.477989	9.87905	0.00572957	0.0798791	-0.436099	0.00638307	0.0583595
hsa-miR-26a-5p	BPNT2	-0.82	0.97	x000101	2	FALSE	TRUE	5.38	13.67	0.0389	0.0147	TRUE	0	0	0	0.9	0	0.974478	ENSG00000104331	0.362356	11.4691	0.00829591	0.101876	-0.436099	0.00638307	0.0583595
hsa-miR-26a-5p	CDR2L	-0.85	0.99	x010001	2	FALSE	FALSE	4.44	13.67	0.0286	0.00717	TRUE	0	0.87	0	0	0	0.986072	ENSG00000109089	0.583965	10.3583	0.00078704	0.0218045	-0.436099	0.00638307	0.0583595
hsa-miR-26a-5p	GALNT7	-0.78	0.98	x010001	2	FALSE	FALSE	4.29	13.67	0.0447	0.0193	TRUE	0	0.89	0	0	0	0.981892	ENSG00000109586	0.431297	9.53604	0.0129606	0.135101	-0.436099	0.00638307	0.0583595
hsa-miR-26a-5p	KIAA1549L	-0.68	0.98	x010001	2	FALSE	FALSE	4.1	13.67	0.0278	0.00638	TRUE	0	0.76	0	0	0	0.982105	ENSG00000110427	1.90024	8.83234	1.92319e-07	3.3542e-05	-0.436099	0.00638307	0.0583595
hsa-miR-26a-5p	CDK2AP1	-0.53	0.99	x010001	2	FALSE	FALSE	3.8	13.67	0.0401	0.0156	TRUE	0	0.98	0	0	0	0.986358	ENSG00000111328	0.39374	11.8262	0.00919474	0.10857	-0.436099	0.00638307	0.0583595
hsa-miR-26a-5p	SSR3	-0.88	0.9	x100000	1	FALSE	TRUE	5.5	13.67	0.0283	0.00667	TRUE	0.9	0	0	0	0	0	ENSG00000114850	0.956134	12.9907	0.000289381	0.0109	-0.436099	0.00638307	0.0583595
hsa-miR-26a-5p	FAM98A	-0.75	0.99	x010001	2	FALSE	FALSE	4.23	13.67	0.0373	0.0136	TRUE	0	0.99	0	0	0	0.976801	ENSG00000119812	0.538081	11.5001	0.00720136	0.0928607	-0.436099	0.00638307	0.0583595
hsa-miR-26a-5p	B4GALT4	-0.88	0.97	x010001	2	FALSE	FALSE	4.49	13.67	0.0407	0.0162	TRUE	0	0.89	0	0	0	0.972183	ENSG00000121578	0.514757	9.22487	0.00977463	0.111827	-0.436099	0.00638307	0.0583595
hsa-miR-26a-5p	LIF	-0.88	0.9	x100000	1	FALSE	TRUE	5.5	13.67	0.0284	0.00676	TRUE	0.9	0	0	0	0	0	ENSG00000128342	0.712249	12.0612	0.000374805	0.0128753	-0.436099	0.00638307	0.0583595
hsa-miR-26a-5p	COL5A1	-0.77	0.99	x010001	2	FALSE	FALSE	4.28	13.67	0.0278	0.00639	TRUE	0	0.86	0	0	0	0.986501	ENSG00000130635	1.33386	12.0272	4.29968e-06	0.000422812	-0.436099	0.00638307	0.0583595
hsa-miR-26a-5p	ARF1	-0.79	0.98	x100001	2	FALSE	TRUE	5.32	13.67	0.0404	0.0158	TRUE	0.9	0	0	0	0	0.982867	ENSG00000143761	0.297443	13.1016	0.00943811	0.109667	-0.436099	0.00638307	0.0583595
hsa-miR-26a-5p	OCIAD2	-0.89	0.9	x100000	1	FALSE	TRUE	5.52	13.67	0.048	0.0226	TRUE	0.9	0	0	0	0	0	ENSG00000145247	0.627829	10.6036	0.0162068	0.154342	-0.436099	0.00638307	0.0583595
hsa-miR-26a-5p	TNFRSF21	-0.83	0.98	x000101	2	FALSE	TRUE	5.4	13.67	0.0283	0.00669	TRUE	0	0	0	0.9	0	0.98191	ENSG00000146072	0.726646	10.2033	0.000306702	0.0112884	-0.436099	0.00638307	0.0583595
hsa-miR-26a-5p	VLDLR	-0.61	0.99	x010001	2	FALSE	FALSE	3.95	13.67	0.0403	0.0158	TRUE	0	0.86	0	0	0	0.986128	ENSG00000147852	0.755365	8.46683	0.00939663	0.109545	-0.436099	0.00638307	0.0583595
hsa-miR-26a-5p	ADAM12	-0.72	0.98	x010001	2	FALSE	FALSE	4.18	13.67	0.0278	0.00638	TRUE	0	0.93	0	0	0	0.982923	ENSG00000148848	1.98464	10.5852	1.80022e-20	5.79761e-17	-0.436099	0.00638307	0.0583595
hsa-miR-26a-5p	KLF10	-0.73	0.97	x010001	2	FALSE	FALSE	4.2	13.67	0.0278	0.00639	TRUE	0	0.94	0	0	0	0.972723	ENSG00000155090	1.29631	8.62358	6.25708e-06	0.000559748	-0.436099	0.00638307	0.0583595
hsa-miR-26a-5p	SLC26A2	-0.92	0.99	x100001	2	FALSE	TRUE	5.57	13.67	0.0305	0.00835	TRUE	0.9	0	0	0	0	0.986374	ENSG00000155850	0.784479	9.41236	0.00196764	0.0406856	-0.436099	0.00638307	0.0583595
hsa-miR-26a-5p	ITGA2	-0.7	0.9	x100000	1	FALSE	TRUE	5.14	13.67	0.0286	0.00715	TRUE	0.9	0	0	0	0	0	ENSG00000164171	1.02092	10.6586	0.000765786	0.0213525	-0.436099	0.00638307	0.0583595
hsa-miR-26a-5p	C2CD2L	-0.89	0.98	x010001	2	FALSE	FALSE	4.52	13.67	0.0288	0.0074	TRUE	0	0.87	0	0	0	0.98179	ENSG00000172375	0.679759	8.69905	0.00101939	0.0266365	-0.436099	0.00638307	0.0583595
hsa-miR-26a-5p	PCDH9	-0.81	0.97	x000101	2	FALSE	TRUE	5.36	13.67	0.0278	0.00638	TRUE	0	0	0	0.9	0	0.974598	ENSG00000184226	1.00157	10.2429	3.59591e-09	1.15806e-06	-0.436099	0.00638307	0.0583595
hsa-miR-26a-5p	MFAP3L	-0.5	0.98	x010001	2	FALSE	FALSE	3.74	13.67	0.0286	0.00699	TRUE	0	0.91	0	0	0	0.978966	ENSG00000198948	1.32815	7.64341	0.000606792	0.0180524	-0.436099	0.00638307	0.0583595
hsa-miR-26a-5p	MICA	-0.94	0.9	x100000	1	FALSE	TRUE	5.62	13.67	0.0284	0.00678	TRUE	0.9	0	0	0	0	0	ENSG00000204520	0.713202	11.4623	0.000395634	0.0130681	-0.436099	0.00638307	0.0583595
hsa-miR-26a-5p	LGR4	-0.48	0.99	x000101	2	FALSE	TRUE	4.7	13.67	0.0278	0.00638	TRUE	0	0	0	0.9	0	0.986501	ENSG00000205213	0.856366	8.96731	1.07902e-06	0.000134951	-0.436099	0.00638307	0.0583595
hsa-miR-29a-3p	COL4A4	-0.45	0.98	x010001	2	TRUE	FALSE	4.25	14.24	0.0205	0.00247	TRUE	0	0.95	0	0	0	0.981079	ENSG00000081052	1.49978	8.32347	4.09954e-07	6.07015e-05	-0.48867	0.00247453	0.0323939
hsa-miR-29a-3p	PTHLH	-0.8	0.98	x010001	2	FALSE	FALSE	4.45	14.24	0.0337	0.0104	TRUE	0	0.97	0	0	0	0.983781	ENSG00000087494	1.07813	6.5972	0.00796973	0.0992902	-0.48867	0.00247453	0.0323939
hsa-miR-29a-3p	MYL6	-0.29	0.99	x010001	2	FALSE	FALSE	3.43	14.24	0.0485	0.0232	TRUE	0	0.93	0	0	0	0.988703	ENSG00000092841	0.519001	14.6705	0.0206844	0.17859	-0.48867	0.00247453	0.0323939
hsa-miR-29a-3p	KIAA1549L	-0.01	0.99	x010001	2	TRUE	FALSE	3.37	14.24	0.0205	0.00247	TRUE	0	0.75	0	0	0	0.986668	ENSG00000110427	1.90024	8.83234	1.92319e-07	3.3542e-05	-0.48867	0.00247453	0.0323939
hsa-miR-29a-3p	NEDD9	-0.62	0.9	x100000	1	FALSE	TRUE	5.08	14.24	0.0267	0.00537	TRUE	0.9	0	0	0	0	0	ENSG00000111859	0.819664	8.65326	0.00289933	0.0523306	-0.48867	0.00247453	0.0323939
hsa-miR-29a-3p	HBEGF	-0.11	0.98	x010001	2	TRUE	FALSE	3.56	14.24	0.0206	0.00253	TRUE	0	0.98	0	0	0	0.982133	ENSG00000113070	1.631	9.74956	5.29166e-05	0.00300296	-0.48867	0.00247453	0.0323939
hsa-miR-29a-3p	HS3ST3B1	0.01	0.98	x010001	2	TRUE	FALSE	3.37	14.24	0.0205	0.00248	TRUE	0	0.94	0	0	0	0.978868	ENSG00000125430	2.65084	7.18615	3.54401e-06	0.000371171	-0.48867	0.00247453	0.0323939
hsa-miR-29a-3p	POGLUT2	0	0.99	x010001	2	FALSE	FALSE	2.85	14.24	0.0342	0.011	TRUE	0	0.99	0	0	0	0.986519	ENSG00000134901	0.755622	8.18117	0.00849056	0.103184	-0.48867	0.00247453	0.0323939
hsa-miR-29a-3p	ADAM19	-0.41	0.98	x010001	2	TRUE	FALSE	4.17	14.24	0.0205	0.00248	TRUE	0	0.8	0	0	0	0.975637	ENSG00000135074	1.7874	11.396	1.60509e-06	0.000191451	-0.48867	0.00247453	0.0323939
hsa-miR-29a-3p	UACA	0.05	0.98	x010001	2	FALSE	FALSE	2.94	14.24	0.0433	0.0182	TRUE	0	0.89	0	0	0	0.979657	ENSG00000137831	0.676098	11.2341	0.0157566	0.15227	-0.48867	0.00247453	0.0323939
hsa-miR-29a-3p	HMCN1	-0.57	0.99	x010001	2	FALSE	FALSE	3.99	14.24	0.0473	0.022	TRUE	0	0.89	0	0	0	0.986274	ENSG00000143341	0.826868	11.1743	0.0194928	0.171839	-0.48867	0.00247453	0.0323939
hsa-miR-29a-3p	SLC16A2	-0.12	0.99	x010001	2	TRUE	FALSE	3.59	14.24	0.0253	0.00438	TRUE	0	0.83	0	0	0	0.986488	ENSG00000147100	0.62361	11.779	0.00190273	0.0398552	-0.48867	0.00247453	0.0323939
hsa-miR-29a-3p	TIMM8B	-0.32	0.99	x010001	2	FALSE	FALSE	3.49	14.24	0.0496	0.0243	TRUE	0	0.99	0	0	0	0.98028	ENSG00000150779	0.434572	9.49055	0.0218359	0.184829	-0.48867	0.00247453	0.0323939
hsa-miR-29a-3p	PTPRK	-0.57	0.98	x010001	2	FALSE	FALSE	3.98	14.24	0.0271	0.00578	TRUE	0	0.92	0	0	0	0.983597	ENSG00000152894	0.642016	10.7124	0.00330191	0.0571647	-0.48867	0.00247453	0.0323939
hsa-miR-29a-3p	GAREM2	-0.37	0.9	x100000	1	FALSE	TRUE	4.59	14.24	0.0443	0.0191	TRUE	0.9	0	0	0	0	0	ENSG00000157833	0.453212	8.30685	0.0166151	0.156231	-0.48867	0.00247453	0.0323939
hsa-miR-29a-3p	CMPK1	0.01	0.98	x010001	2	TRUE	FALSE	3.37	14.24	0.0224	0.00318	TRUE	0	0.92	0	0	0	0.980895	ENSG00000162368	0.506052	11.9116	0.000701748	0.0201784	-0.48867	0.00247453	0.0323939
hsa-miR-29a-3p	CSGALNACT2	-0.43	0.99	x010001	2	TRUE	FALSE	4.21	14.24	0.0205	0.00247	TRUE	0	0.96	0	0	0	0.994346	ENSG00000169826	0.821795	11.0406	3.22857e-08	7.42687e-06	-0.48867	0.00247453	0.0323939
hsa-miR-29a-3p	CTPS1	-0.48	0.99	x010001	2	FALSE	FALSE	3.82	14.24	0.0355	0.0118	TRUE	0	0.89	0	0	0	0.986458	ENSG00000171793	0.973368	11.0823	0.00930932	0.10923	-0.48867	0.00247453	0.0323939
hsa-miR-29a-3p	SH3RF3	-0.19	0.98	x010001	2	FALSE	FALSE	3.22	14.24	0.0333	0.0101	TRUE	0	0.89	0	0	0	0.980234	ENSG00000172985	0.656797	8.66169	0.00758169	0.0958463	-0.48867	0.00247453	0.0323939
hsa-miR-29a-3p	ODAPH	-0.55	0.9	x100000	1	TRUE	TRUE	5.45	14.24	0.0205	0.00247	TRUE	0.9	0	0	0	0	0	ENSG00000174792	10.6973	11.4547	1.86941e-11	1.07162e-08	-0.48867	0.00247453	0.0323939
hsa-miR-29a-3p	BCL9L	-0.52	0.99	x000101	2	FALSE	TRUE	4.9	14.24	0.0274	0.00592	TRUE	0	0	0	0.99	0	0.983925	ENSG00000186174	0.489022	11.487	0.00344915	0.0586948	-0.48867	0.00247453	0.0323939
hsa-miR-29a-3p	TENM3	-0.76	0.99	x010001	2	FALSE	FALSE	4.37	14.24	0.0382	0.0142	TRUE	0	0.7	0	0	0	0.986241	ENSG00000218336	0.429626	9.84913	0.0116871	0.125862	-0.48867	0.00247453	0.0323939
hsa-miR-29b-3p	COL4A4	-0.69	0.98	x010001	2	TRUE	FALSE	4.68	13.98	0.0177	0.00117	TRUE	0	0.95	0	0	0	0.980683	ENSG00000081052	1.49978	8.32347	4.09954e-07	6.07015e-05	-0.80331	0.0011697	0.0224582
hsa-miR-29b-3p	PTHLH	-0.47	0.98	x010001	2	FALSE	FALSE	3.74	13.98	0.0319	0.00914	TRUE	0	0.97	0	0	0	0.983781	ENSG00000087494	1.07813	6.5972	0.00796973	0.0992902	-0.80331	0.0011697	0.0224582
hsa-miR-29b-3p	MYL6	-0.32	0.99	x010001	2	FALSE	FALSE	3.44	13.98	0.0473	0.0219	TRUE	0	0.93	0	0	0	0.988703	ENSG00000092841	0.519001	14.6705	0.0206844	0.17859	-0.80331	0.0011697	0.0224582
hsa-miR-29b-3p	HBEGF	-0.54	0.98	x010001	2	TRUE	FALSE	4.37	13.98	0.0177	0.00122	TRUE	0	0.98	0	0	0	0.981957	ENSG00000113070	1.631	9.74956	5.29166e-05	0.00300296	-0.80331	0.0011697	0.0224582
hsa-miR-29b-3p	SLC36A1	-0.06	0.99	x010001	2	FALSE	FALSE	2.91	13.98	0.0278	0.0062	TRUE	0	0.88	0	0	0	0.986436	ENSG00000123643	0.494243	9.35299	0.00502636	0.074038	-0.80331	0.0011697	0.0224582
hsa-miR-29b-3p	HS3ST3B1	-0.25	0.98	x010001	2	TRUE	FALSE	3.79	13.98	0.0177	0.00117	TRUE	0	0.94	0	0	0	0.980671	ENSG00000125430	2.65084	7.18615	3.54401e-06	0.000371171	-0.80331	0.0011697	0.0224582
hsa-miR-29b-3p	ID1	-0.31	0.98	x010001	2	TRUE	FALSE	3.92	13.98	0.0217	0.00291	TRUE	0	0.98	0	0	0	0.983571	ENSG00000125968	1.1167	9.23907	0.00173921	0.0372168	-0.80331	0.0011697	0.0224582
hsa-miR-29b-3p	POGLUT2	-0.18	0.99	x010001	2	FALSE	FALSE	3.15	13.98	0.0325	0.00966	TRUE	0	0.99	0	0	0	0.986432	ENSG00000134901	0.755622	8.18117	0.00849056	0.103184	-0.80331	0.0011697	0.0224582
hsa-miR-29b-3p	ADAM19	-0.62	0.97	x010001	2	TRUE	FALSE	4.53	13.98	0.0177	0.00117	TRUE	0	0.8	0	0	0	0.97373	ENSG00000135074	1.7874	11.396	1.60509e-06	0.000191451	-0.80331	0.0011697	0.0224582
hsa-miR-29b-3p	HTR7	-0.21	0.98	x010001	2	TRUE	FALSE	3.71	13.98	0.0198	0.00179	TRUE	0	0.9	0	0	0	0.981627	ENSG00000148680	1.41171	6.22185	0.000620586	0.0183358	-0.80331	0.0011697	0.0224582
hsa-miR-29b-3p	INA	-0.23	0.99	x010001	2	FALSE	FALSE	3.25	13.98	0.0241	0.00397	TRUE	0	0.89	0	0	0	0.985873	ENSG00000148798	1.38668	5.95487	0.00280482	0.0514696	-0.80331	0.0011697	0.0224582
hsa-miR-29b-3p	TIMM8B	-0.68	0.99	x010001	2	FALSE	FALSE	4.16	13.98	0.0484	0.023	TRUE	0	0.99	0	0	0	0.98192	ENSG00000150779	0.434572	9.49055	0.0218359	0.184829	-0.80331	0.0011697	0.0224582
hsa-miR-29b-3p	PTPRK	-0.7	0.98	x010001	2	FALSE	FALSE	4.2	13.98	0.0253	0.00447	TRUE	0	0.91	0	0	0	0.97667	ENSG00000152894	0.642016	10.7124	0.00330191	0.0571647	-0.80331	0.0011697	0.0224582
hsa-miR-29b-3p	C16orf87	-0.49	0.98	x010001	2	FALSE	FALSE	3.78	13.98	0.0303	0.00821	TRUE	0	0.95	0	0	0	0.976646	ENSG00000155330	0.682268	7.45987	0.00704479	0.0913907	-0.80331	0.0011697	0.0224582
hsa-miR-29b-3p	GRIP1	-0.79	0.99	x010001	2	FALSE	FALSE	4.38	13.98	0.0447	0.0194	TRUE	0	0.99	0	0	0	0.986303	ENSG00000155974	0.671919	6.60626	0.0182283	0.165831	-0.80331	0.0011697	0.0224582
hsa-miR-29b-3p	CMPK1	-0.39	0.98	x010001	2	TRUE	FALSE	4.08	13.98	0.0198	0.00187	TRUE	0	0.92	0	0	0	0.982704	ENSG00000162368	0.506052	11.9116	0.000701748	0.0201784	-0.80331	0.0011697	0.0224582
hsa-miR-29b-3p	ANGPTL4	-0.49	0.99	x100000	1	TRUE	TRUE	5.27	13.98	0.0177	0.00117	TRUE	0.99	0	0	0	0	0	ENSG00000167772	4.22147	9.72339	1.59408e-07	3.01984e-05	-0.80331	0.0011697	0.0224582
hsa-miR-29b-3p	COL4A3	-0.66	0.98	x010001	2	FALSE	FALSE	4.11	13.98	0.0264	0.00519	TRUE	0	0.74	0	0	0	0.983782	ENSG00000169031	1.25977	7.40069	0.00402337	0.0650302	-0.80331	0.0011697	0.0224582
hsa-miR-29b-3p	ODAPH	-0.77	0.9	x100000	1	TRUE	TRUE	5.84	13.98	0.0177	0.00117	TRUE	0.9	0	0	0	0	0	ENSG00000174792	10.6973	11.4547	1.86941e-11	1.07162e-08	-0.80331	0.0011697	0.0224582
hsa-miR-29b-3p	TENM3	-0.95	0.99	x010001	2	FALSE	FALSE	4.7	13.98	0.0365	0.0129	TRUE	0	0.7	0	0	0	0.986142	ENSG00000218336	0.429626	9.84913	0.0116871	0.125862	-0.80331	0.0011697	0.0224582
hsa-miR-29c-3p	PSME4	-0.62	0.98	x000101	2	FALSE	TRUE	4.42	10.86	0.044	0.0188	TRUE	0	0	0	0.9	0	0.980566	ENSG00000068878	0.536019	10.8025	0.0148077	0.145952	-0.720996	0.00396508	0.0456777
hsa-miR-29c-3p	COL4A4	0.06	0.98	x010001	2	TRUE	FALSE	2.79	10.86	0.0241	0.00397	TRUE	0	0.95	0	0	0	0.980687	ENSG00000081052	1.49978	8.32347	4.09954e-07	6.07015e-05	-0.720996	0.00396508	0.0456777
hsa-miR-29c-3p	MYL6	-0.19	0.98	x010001	2	FALSE	FALSE	2.55	10.86	0.0499	0.0246	TRUE	0	0.93	0	0	0	0.975959	ENSG00000092841	0.519001	14.6705	0.0206844	0.17859	-0.720996	0.00396508	0.0456777
hsa-miR-29c-3p	MMP15	-0.24	0.99	x100000	1	TRUE	TRUE	4.16	10.86	0.0241	0.00398	TRUE	0.99	0	0	0	0	0	ENSG00000102996	0.695476	10.6799	1.89393e-05	0.00138623	-0.720996	0.00396508	0.0456777
hsa-miR-29c-3p	HBEGF	-0.78	0.98	x010001	2	TRUE	FALSE	4.24	10.86	0.0242	0.00402	TRUE	0	0.98	0	0	0	0.982058	ENSG00000113070	1.631	9.74956	5.29166e-05	0.00300296	-0.720996	0.00396508	0.0456777
hsa-miR-29c-3p	SLC36A1	-0.83	0.99	x010001	2	FALSE	FALSE	3.83	10.86	0.0316	0.00899	TRUE	0	0.88	0	0	0	0.986303	ENSG00000123643	0.494243	9.35299	0.00502636	0.074038	-0.720996	0.00396508	0.0456777
hsa-miR-29c-3p	HS3ST3B1	-0.91	0.98	x010001	2	TRUE	FALSE	4.49	10.86	0.0241	0.00397	TRUE	0	0.94	0	0	0	0.979458	ENSG00000125430	2.65084	7.18615	3.54401e-06	0.000371171	-0.720996	0.00396508	0.0456777
hsa-miR-29c-3p	ID1	-0.81	0.98	x010001	2	TRUE	FALSE	4.29	10.86	0.027	0.0057	TRUE	0	0.98	0	0	0	0.983574	ENSG00000125968	1.1167	9.23907	0.00173921	0.0372168	-0.720996	0.00396508	0.0456777
hsa-miR-29c-3p	POGLUT2	-0.84	0.99	x010001	2	FALSE	FALSE	3.86	10.86	0.0362	0.0125	TRUE	0	0.99	0	0	0	0.986428	ENSG00000134901	0.755622	8.18117	0.00849056	0.103184	-0.720996	0.00396508	0.0456777
hsa-miR-29c-3p	ADAM19	-0.62	0.97	x010001	2	TRUE	FALSE	3.92	10.86	0.0241	0.00397	TRUE	0	0.8	0	0	0	0.973934	ENSG00000135074	1.7874	11.396	1.60509e-06	0.000191451	-0.720996	0.00396508	0.0456777
hsa-miR-29c-3p	UACA	-0.7	0.98	x010001	2	FALSE	FALSE	3.57	10.86	0.045	0.0197	TRUE	0	0.89	0	0	0	0.979349	ENSG00000137831	0.676098	11.2341	0.0157566	0.15227	-0.720996	0.00396508	0.0456777
hsa-miR-29c-3p	HAPLN3	0.07	0.99	x010001	2	FALSE	FALSE	2.31	10.86	0.0393	0.015	TRUE	0	0.99	0	0	0	0.98196	ENSG00000140511	0.871853	7.50463	0.0110029	0.121664	-0.720996	0.00396508	0.0456777
hsa-miR-29c-3p	HTR7	-0.84	0.98	x010001	2	TRUE	FALSE	4.36	10.86	0.0255	0.00459	TRUE	0	0.9	0	0	0	0.977736	ENSG00000148680	1.41171	6.22185	0.000620586	0.0183358	-0.720996	0.00396508	0.0456777
hsa-miR-29c-3p	INA	-0.34	0.99	x010001	2	FALSE	FALSE	2.85	10.86	0.0284	0.00677	TRUE	0	0.89	0	0	0	0.986882	ENSG00000148798	1.38668	5.95487	0.00280482	0.0514696	-0.720996	0.00396508	0.0456777
hsa-miR-29c-3p	PTPRK	-0.33	0.98	x010001	2	FALSE	FALSE	2.83	10.86	0.0287	0.00727	TRUE	0	0.92	0	0	0	0.97667	ENSG00000152894	0.642016	10.7124	0.00330191	0.0571647	-0.720996	0.00396508	0.0456777
hsa-miR-29c-3p	CMPK1	-0.69	0.98	x010001	2	TRUE	FALSE	4.06	10.86	0.0257	0.00467	TRUE	0	0.92	0	0	0	0.982307	ENSG00000162368	0.506052	11.9116	0.000701748	0.0201784	-0.720996	0.00396508	0.0456777
hsa-miR-29c-3p	COL4A3	-0.03	0.98	x010001	2	FALSE	FALSE	2.24	10.86	0.0299	0.00799	TRUE	0	0.75	0	0	0	0.983687	ENSG00000169031	1.25977	7.40069	0.00402337	0.0650302	-0.720996	0.00396508	0.0456777
hsa-miR-29c-3p	CSGALNACT2	-0.08	0.99	x010001	2	TRUE	FALSE	2.84	10.86	0.0241	0.00397	TRUE	0	0.97	0	0	0	0.994403	ENSG00000169826	0.821795	11.0406	3.22857e-08	7.42687e-06	-0.720996	0.00396508	0.0456777
hsa-miR-29c-3p	SH3RF3	-0.49	0.98	x010001	2	FALSE	FALSE	3.16	10.86	0.0353	0.0115	TRUE	0	0.89	0	0	0	0.979885	ENSG00000172985	0.656797	8.66169	0.00758169	0.0958463	-0.720996	0.00396508	0.0456777
hsa-miR-29c-3p	ODAPH	-0.31	0.9	x100000	1	TRUE	TRUE	4.3	10.86	0.0241	0.00397	TRUE	0.9	0	0	0	0	0	ENSG00000174792	10.6973	11.4547	1.86941e-11	1.07162e-08	-0.720996	0.00396508	0.0456777
hsa-miR-29c-3p	MLLT11	-0.8	0.99	x010001	2	FALSE	FALSE	3.76	10.86	0.0499	0.0247	TRUE	0	0.96	0	0	0	0.98702	ENSG00000213190	0.515867	10.5592	0.0207705	0.178973	-0.720996	0.00396508	0.0456777
hsa-miR-29c-3p	TENM3	-0.16	0.99	x010001	2	FALSE	FALSE	2.48	10.86	0.0402	0.0157	TRUE	0	0.7	0	0	0	0.986163	ENSG00000218336	0.429626	9.84913	0.0116871	0.125862	-0.720996	0.00396508	0.0456777
hsa-miR-29c-5p	ELN	-0.29	1	x000011	2	FALSE	FALSE	2.16	7.84	0.0409	0.0164	TRUE	0	0	0	0	1	0.977586	ENSG00000049540	2.33896	7.4957	1.7543e-05	0.00130629	-0.491842	0.0164118	0.119661
hsa-miR-29c-5p	BPNT2	-0.81	1	x000011	2	FALSE	FALSE	3.18	7.84	0.0499	0.0247	TRUE	0	0	0	0	1	0.988914	ENSG00000104331	0.362356	11.4691	0.00829591	0.101876	-0.491842	0.0164118	0.119661
hsa-miR-29c-5p	FKBP14	-0.82	0.99	x000011	2	FALSE	FALSE	3.21	7.84	0.0413	0.0167	TRUE	0	0	0	0	0.923077	0.994158	ENSG00000106080	0.720088	10.2028	0.00028303	0.0108576	-0.491842	0.0164118	0.119661
hsa-miR-29c-5p	TXNDC15	-0.81	0.97	x000011	2	FALSE	FALSE	3.18	7.84	0.0416	0.017	TRUE	0	0	0	0	0.923077	0.966089	ENSG00000113621	0.42688	11.2055	0.000545521	0.0165351	-0.491842	0.0164118	0.119661
hsa-miR-29c-5p	COLGALT1	-0.81	0.99	x000011	2	FALSE	FALSE	3.19	7.84	0.0416	0.017	TRUE	0	0	0	0	0.923077	0.985032	ENSG00000130309	0.407902	11.4405	0.000586785	0.0175438	-0.491842	0.0164118	0.119661
hsa-miR-3065-3p	CLDN11	-0.65	0.98	x001001	2	TRUE	FALSE	2.21	1.99	0.0171	0.000737	TRUE	0	0	0.95	0	0	0.983781	ENSG00000013297	-1.45158	9.77251	0.000636748	0.0187274	1.63401	0.000100423	0.00321354
hsa-miR-3065-3p	USP13	-0.83	0.99	x000011	2	FALSE	FALSE	2.06	1.99	0.0261	0.00496	TRUE	0	0	0	0	0.923077	0.986311	ENSG00000058056	-0.457982	8.38542	0.00485644	0.072745	1.63401	0.000100423	0.00321354
hsa-miR-3065-3p	BRINP1	-0.63	0.99	x001001	2	TRUE	FALSE	2.16	1.99	0.0117	0.000179	TRUE	0	0	0.92	0	0	0.986376	ENSG00000078725	-0.704697	9.11727	7.85908e-05	0.00413227	1.63401	0.000100423	0.00321354
hsa-miR-3065-3p	EPB41L2	-0.76	0.99	x001001	2	TRUE	FALSE	2.42	1.99	0.0079	0.000102	TRUE	0	0	0.96	0	0	0.986271	ENSG00000079819	-0.797472	11.0864	1.83544e-06	0.000214947	1.63401	0.000100423	0.00321354
hsa-miR-3065-3p	SORBS1	-0.68	0.99	x000011	2	TRUE	FALSE	2.25	1.99	0.0198	0.00179	TRUE	0	0	0	0	0.923077	0.985986	ENSG00000095637	-0.571422	10.165	0.00168851	0.0364345	1.63401	0.000100423	0.00321354
hsa-miR-3065-3p	STAG2	-0.49	0.99	x001001	2	TRUE	FALSE	1.88	1.99	0.0183	0.00149	TRUE	0	0	0.99	0	0	0.987047	ENSG00000101972	-0.494153	9.74074	0.00139363	0.0327391	1.63401	0.000100423	0.00321354
hsa-miR-3065-3p	SMARCA1	-0.23	0.98	x000101	2	FALSE	TRUE	1.86	1.99	0.0374	0.0136	TRUE	0	0	0	0.9	0	0.981669	ENSG00000102038	-0.306054	11.2024	0.0135021	0.137933	1.63401	0.000100423	0.00321354
hsa-miR-3065-3p	NDRG4	-0.33	0.99	x000011	2	FALSE	FALSE	1.06	1.99	0.0385	0.0144	TRUE	0	0	0	0	0.923077	0.985979	ENSG00000103034	-0.976469	9.15049	0.0142638	0.142301	1.63401	0.000100423	0.00321354
hsa-miR-3065-3p	AGFG2	-0.63	0.98	x001001	2	FALSE	FALSE	1.65	1.99	0.0385	0.0144	TRUE	0	0	0.95	0	0	0.977905	ENSG00000106351	-0.408019	9.25949	0.0142601	0.142301	1.63401	0.000100423	0.00321354
hsa-miR-3065-3p	ATP6V1A	-0.3	0.99	x000101	2	FALSE	TRUE	2.01	1.99	0.044	0.0187	TRUE	0	0	0	0.9	0	0.985507	ENSG00000114573	-0.401879	11.8468	0.0186387	0.168258	1.63401	0.000100423	0.00321354
hsa-miR-3065-3p	DGLUCY	-0.67	0.99	x001001	2	TRUE	FALSE	2.24	1.99	0.0134	0.000251	TRUE	0	0	0.92	0	0	0.986081	ENSG00000133943	-0.795527	9.25738	0.000150567	0.00677702	1.63401	0.000100423	0.00321354
hsa-miR-3065-3p	GULP1	-0.52	0.99	x001001	2	FALSE	FALSE	1.43	1.99	0.0217	0.00293	TRUE	0	0	0.99	0	0	0.986351	ENSG00000144366	-0.686633	7.98713	0.00283379	0.0516334	1.63401	0.000100423	0.00321354
hsa-miR-3065-3p	FDXR	-0.76	0.99	x000101	2	FALSE	TRUE	2.92	1.99	0.0409	0.0164	TRUE	0	0	0	0.9	0	0.986773	ENSG00000161513	-0.55601	9.80723	0.0162808	0.154342	1.63401	0.000100423	0.00321354
hsa-miR-3065-3p	DES	-0.77	0.98	x001001	2	TRUE	FALSE	2.44	1.99	0.0177	0.00113	TRUE	0	0	0.92	0	0	0.981311	ENSG00000175084	-2.00362	8.19925	0.00102661	0.026771	1.63401	0.000100423	0.00321354
hsa-miR-3065-3p	NANOS1	-0.7	0.98	x001001	2	TRUE	FALSE	2.3	1.99	0.0145	0.000514	TRUE	0	0	0.98	0	0	0.984545	ENSG00000188613	-1.63242	5.46414	0.00041341	0.0134824	1.63401	0.000100423	0.00321354
hsa-miR-3065-3p	KLHL9	-0.28	1	x000011	2	FALSE	FALSE	0.95	1.99	0.0481	0.0227	TRUE	0	0	0	0	1	0.98717	ENSG00000198642	-0.328977	9.81603	0.0226286	0.189042	1.63401	0.000100423	0.00321354
hsa-miR-3065-3p	GPRASP1	-0.48	0.99	x001001	2	TRUE	FALSE	1.87	1.99	0.0176	0.00081	TRUE	0	0	0.94	0	0	0.986287	ENSG00000198932	-1.22542	7.85601	0.00070936	0.0203066	1.63401	0.000100423	0.00321354
hsa-miR-3065-5p	EPB41L2	-0.7	0.98	x001001	2	TRUE	FALSE	2.83	4.66	0.00138	2.48e-06	TRUE	0	0	0.98	0	0	0.977546	ENSG00000079819	-0.797472	11.0864	1.83544e-06	0.000214947	1.74824	6.48676e-07	6.22729e-05
hsa-miR-3065-5p	FBXO31	-0.68	0.9	x100000	1	FALSE	TRUE	3.29	4.66	0.0385	0.0144	TRUE	0.9	0	0	0	0	0	ENSG00000103264	-0.403556	9.97725	0.0143804	0.142737	1.74824	6.48676e-07	6.22729e-05
hsa-miR-3065-5p	CHD4	-0.54	0.99	x100001	2	FALSE	TRUE	3.02	4.66	0.037	0.0133	TRUE	0.9	0	0	0	0	0.986351	ENSG00000111642	-0.482291	8.79665	0.0132838	0.136752	1.74824	6.48676e-07	6.22729e-05
hsa-miR-3065-5p	SRSF7	-0.41	0.99	x001001	2	TRUE	FALSE	2.25	4.66	0.0153	0.000566	TRUE	0	0	0.99	0	0	0.985221	ENSG00000115875	-0.603067	10.714	0.000565101	0.0170085	1.74824	6.48676e-07	6.22729e-05
hsa-miR-3065-5p	ARHGEF2	-0.75	0.98	x001001	2	TRUE	FALSE	2.94	4.66	0.00423	3.81e-05	TRUE	0	0	0.93	0	0	0.983763	ENSG00000116584	-0.526003	10.9927	3.74323e-05	0.00225328	1.74824	6.48676e-07	6.22729e-05
hsa-miR-3065-5p	TWIST1	-0.24	0.9	x100000	1	FALSE	TRUE	2.42	4.66	0.0286	0.00702	TRUE	0.9	0	0	0	0	0	ENSG00000122691	-0.531817	9.89641	0.00702014	0.0912547	1.74824	6.48676e-07	6.22729e-05
hsa-miR-3065-5p	PRKAA1	-0.12	0.98	x001001	2	FALSE	FALSE	1.17	4.66	0.0322	0.00948	TRUE	0	0	0.9	0	0	0.983038	ENSG00000132356	-0.321866	10.1337	0.00947868	0.110004	1.74824	6.48676e-07	6.22729e-05
hsa-miR-3065-5p	GLUL	-0.63	0.98	x000011	2	FALSE	FALSE	2.2	4.66	0.0278	0.00621	TRUE	0	0	0	0	0.923077	0.98157	ENSG00000135821	-0.4335	11.6984	0.00620919	0.0843742	1.74824	6.48676e-07	6.22729e-05
hsa-miR-3065-5p	CPEB2	-0.08	0.99	x001001	2	TRUE	FALSE	1.59	4.66	0.0177	0.00117	TRUE	0	0	0.97	0	0	0.99479	ENSG00000137449	-0.495734	9.77483	0.00116981	0.0295481	1.74824	6.48676e-07	6.22729e-05
hsa-miR-3065-5p	GLCE	-0.39	0.99	x000101	2	FALSE	TRUE	2.7	4.66	0.0286	0.00695	TRUE	0	0	0	0.9	0	0.986501	ENSG00000138604	-0.517911	9.21492	0.00694851	0.0910586	1.74824	6.48676e-07	6.22729e-05
hsa-miR-3065-5p	ETFBKMT	-0.7	0.97	x001001	2	FALSE	FALSE	2.33	4.66	0.0416	0.017	TRUE	0	0	0.94	0	0	0.974207	ENSG00000139160	-0.671908	6.22556	0.0169769	0.158539	1.74824	6.48676e-07	6.22729e-05
hsa-miR-3065-5p	USP3	-0.66	0.98	x000101	2	FALSE	TRUE	3.25	4.66	0.0283	0.00669	TRUE	0	0	0	0.9	0	0.977488	ENSG00000140455	-0.556067	7.60038	0.00668685	0.0889876	1.74824	6.48676e-07	6.22729e-05
hsa-miR-3065-5p	ITPKB	-0.74	0.9	x100000	1	TRUE	TRUE	3.92	4.66	0.017	0.000726	TRUE	0.9	0	0	0	0	0	ENSG00000143772	-1.17459	11.4412	0.000725492	0.0205402	1.74824	6.48676e-07	6.22729e-05
hsa-miR-3065-5p	ZEB1	-0.42	0.97	x000011	2	TRUE	FALSE	2.26	4.66	0.0177	0.000974	TRUE	0	0	0	0	0.923077	0.96506	ENSG00000148516	-0.41555	10.0913	0.000973534	0.0256989	1.74824	6.48676e-07	6.22729e-05
hsa-miR-3065-5p	PSD3	-0.2	0.99	x000011	2	FALSE	FALSE	1.34	4.66	0.0367	0.0131	TRUE	0	0	0	0	0.923077	0.993826	ENSG00000156011	-0.782016	10.5939	0.0130974	0.135353	1.74824	6.48676e-07	6.22729e-05
hsa-miR-3065-5p	NFIL3	-0.57	0.98	x001001	2	TRUE	FALSE	2.57	4.66	0.0198	0.00188	TRUE	0	0	0.97	0	0	0.984338	ENSG00000165030	-0.906739	7.56889	0.00187449	0.0393845	1.74824	6.48676e-07	6.22729e-05
hsa-miR-3065-5p	PPTC7	-0.73	0.98	x001001	2	FALSE	FALSE	2.38	4.66	0.0346	0.0112	TRUE	0	0	0.91	0	0	0.984545	ENSG00000196850	-0.417368	8.56468	0.011213	0.122933	1.74824	6.48676e-07	6.22729e-05
hsa-miR-3065-5p	PNMA2	-0.51	0.9	x100000	1	TRUE	TRUE	3.45	4.66	0.0184	0.00152	TRUE	0.9	0	0	0	0	0	ENSG00000240694	-0.760022	9.14768	0.00151766	0.0343595	1.74824	6.48676e-07	6.22729e-05
hsa-miR-3065-5p	POLR2M	-0.59	0.96	x001001	2	FALSE	FALSE	2.12	4.66	0.0308	0.00863	TRUE	0	0	0.94	0	0	0.964724	ENSG00000255529	-0.510884	9.0847	0.00863008	0.104076	1.74824	6.48676e-07	6.22729e-05
hsa-miR-30b-5p	LIMCH1	-0.67	0.99	x010001	2	FALSE	FALSE	2.8	7.3	0.0283	0.00666	TRUE	0	0.88	0	0	0	0.986468	ENSG00000064042	0.658533	10.469	0.00572063	0.0798791	-0.730194	0.000943769	0.0201337
hsa-miR-30b-5p	ACTN1	-0.31	0.99	x010001	2	FALSE	FALSE	2.09	7.3	0.0379	0.0139	TRUE	0	0.92	0	0	0	0.988914	ENSG00000072110	0.500084	14.8705	0.0129751	0.135101	-0.730194	0.000943769	0.0201337
hsa-miR-30b-5p	P4HA2	-0.87	0.98	x010001	2	TRUE	FALSE	3.71	7.3	0.0177	0.000944	TRUE	0	0.95	0	0	0	0.982276	ENSG00000072682	1.75626	11.9317	2.13964e-17	4.59381e-14	-0.730194	0.000943769	0.0201337
hsa-miR-30b-5p	B4GALT1	-0.85	0.9	x100000	1	TRUE	TRUE	4.65	7.3	0.0177	0.000944	TRUE	0.9	0	0	0	0	0	ENSG00000086062	1.01193	12.0508	2.16844e-07	3.58127e-05	-0.730194	0.000943769	0.0201337
hsa-miR-30b-5p	TLL2	-0.82	0.98	x010001	2	TRUE	FALSE	3.59	7.3	0.0177	0.000944	TRUE	0	0.8	0	0	0	0.975237	ENSG00000095587	1.88499	8.79476	7.94467e-12	5.68573e-09	-0.730194	0.000943769	0.0201337
hsa-miR-30b-5p	LOX	-0.67	0.98	x010001	2	TRUE	FALSE	3.31	7.3	0.02	0.00199	TRUE	0	0.98	0	0	0	0.974514	ENSG00000113083	1.17007	14.1196	0.00104249	0.0270208	-0.730194	0.000943769	0.0201337
hsa-miR-30b-5p	CALD1	-0.21	0.98	x010001	2	TRUE	FALSE	2.39	7.3	0.018	0.00133	TRUE	0	0.82	0	0	0	0.983781	ENSG00000122786	0.679368	14.9896	0.00038365	0.0130187	-0.730194	0.000943769	0.0201337
hsa-miR-30b-5p	LARGE1	-0.38	0.98	x010001	2	FALSE	FALSE	2.22	7.3	0.0342	0.011	TRUE	0	0.94	0	0	0	0.982077	ENSG00000133424	0.91213	10.0861	0.0100126	0.113587	-0.730194	0.000943769	0.0201337
hsa-miR-30b-5p	NT5E	-0.68	0.98	x010001	2	TRUE	FALSE	3.33	7.3	0.0221	0.00306	TRUE	0	0.92	0	0	0	0.977482	ENSG00000135318	0.557526	13.0257	0.00211515	0.0427745	-0.730194	0.000943769	0.0201337
hsa-miR-30b-5p	MICAL1	-0.66	0.98	x010001	2	FALSE	FALSE	2.79	7.3	0.037	0.0133	TRUE	0	0.97	0	0	0	0.982931	ENSG00000135596	0.365037	10.993	0.0123722	0.13082	-0.730194	0.000943769	0.0201337
hsa-miR-30b-5p	GALNT2	-0.88	0.98	x000101	2	TRUE	TRUE	4.72	7.3	0.0177	0.00113	TRUE	0	0	0	0.9	0	0.977352	ENSG00000143641	0.668566	12.2289	0.000185563	0.00794158	-0.730194	0.000943769	0.0201337
hsa-miR-30b-5p	ARF1	-0.92	0.9	x100000	1	FALSE	TRUE	4.29	7.3	0.0336	0.0104	TRUE	0.9	0	0	0	0	0	ENSG00000143761	0.297443	13.1016	0.00943811	0.109667	-0.730194	0.000943769	0.0201337
hsa-miR-30b-5p	ADAM12	-0.92	0.99	x010001	2	TRUE	FALSE	3.81	7.3	0.0177	0.000944	TRUE	0	0.87	0	0	0	0.98601	ENSG00000148848	1.98464	10.5852	1.80022e-20	5.79761e-17	-0.730194	0.000943769	0.0201337
hsa-miR-30b-5p	PTPRK	-0.43	0.98	x000101	2	FALSE	TRUE	3.32	7.3	0.025	0.00425	TRUE	0	0	0	0.9	0	0.975959	ENSG00000152894	0.642016	10.7124	0.00330191	0.0571647	-0.730194	0.000943769	0.0201337
hsa-miR-30b-5p	VOPP1	-0.78	0.98	x010001	2	FALSE	FALSE	3.02	7.3	0.0274	0.0059	TRUE	0	0.92	0	0	0	0.979786	ENSG00000154978	0.443267	11.7379	0.00495487	0.0736416	-0.730194	0.000943769	0.0201337
hsa-miR-30b-5p	CACHD1	-0.62	0.98	x010001	2	FALSE	FALSE	2.71	7.3	0.0354	0.0117	TRUE	0	0.88	0	0	0	0.983781	ENSG00000158966	0.862955	8.36768	0.0107189	0.119344	-0.730194	0.000943769	0.0201337
hsa-miR-30b-5p	ARF4	-0.76	0.98	x010001	2	FALSE	FALSE	2.99	7.3	0.0268	0.00546	TRUE	0	0.94	0	0	0	0.983781	ENSG00000168374	0.541681	13.091	0.00451915	0.0694698	-0.730194	0.000943769	0.0201337
hsa-miR-30b-5p	TVP23B	-0.69	0.98	x010001	2	TRUE	FALSE	3.34	7.3	0.0183	0.00147	TRUE	0	0.96	0	0	0	0.978966	ENSG00000171928	0.523932	10.05	0.000530207	0.0162514	-0.730194	0.000943769	0.0201337
hsa-miR-30b-5p	CALB2	0.06	0.98	x010001	2	TRUE	FALSE	2.08	7.3	0.0177	0.000945	TRUE	0	0.89	0	0	0	0.97995	ENSG00000172137	1.60717	7.55375	1.09136e-06	0.000135181	-0.730194	0.000943769	0.0201337
hsa-miR-30b-5p	ELMOD2	-0.8	0.98	x010001	2	FALSE	FALSE	3.06	7.3	0.0321	0.00929	TRUE	0	0.98	0	0	0	0.983139	ENSG00000179387	0.432286	9.00015	0.00834465	0.101953	-0.730194	0.000943769	0.0201337
hsa-miR-30b-5p	CLN8	-0.61	0.99	x000101	2	FALSE	TRUE	3.68	7.3	0.0316	0.00904	TRUE	0	0	0	0.9	0	0.986461	ENSG00000182372	0.452447	9.53383	0.00809344	0.100341	-0.730194	0.000943769	0.0201337
hsa-miR-30b-5p	SLC35F3	-0.63	0.99	x010001	2	TRUE	FALSE	3.23	7.3	0.0177	0.00097	TRUE	0	0.81	0	0	0	0.986374	ENSG00000183780	1.88657	6.12208	2.58886e-05	0.00172797	-0.730194	0.000943769	0.0201337
hsa-miR-30b-5p	ARL15	-0.33	0.98	x010001	2	TRUE	FALSE	2.62	7.3	0.02	0.00194	TRUE	0	0.91	0	0	0	0.983781	ENSG00000185305	0.714619	8.07924	0.000995514	0.0261186	-0.730194	0.000943769	0.0201337
hsa-miR-30b-5p	UBE2J1	-0.65	0.99	x010001	2	FALSE	FALSE	2.76	7.3	0.0336	0.0104	TRUE	0	0.99	0	0	0	0.974637	ENSG00000198833	0.543816	10.4867	0.00944116	0.109667	-0.730194	0.000943769	0.0201337
hsa-miR-30b-5p	ITGB3	-0.54	0.98	x000011	2	TRUE	FALSE	3.05	7.3	0.0205	0.00213	TRUE	0	0	0	0	0.923077	0.979786	ENSG00000259207	0.470202	10.3691	0.00118162	0.0297616	-0.730194	0.000943769	0.0201337
hsa-miR-335-3p	VCAN	-0.62	0.99	x100001	2	TRUE	TRUE	3.61	4.35	0.021	0.00269	TRUE	0.9	0	0	0	0	0.986332	ENSG00000038427	3.05214	11.1604	0.000525888	0.0162069	-1.03355	0.00216778	0.0310537
hsa-miR-335-3p	DERL2	-0.53	0.9	x100000	1	FALSE	TRUE	2.93	4.35	0.0485	0.0231	TRUE	0.9	0	0	0	0	0	ENSG00000072849	0.400413	9.7297	0.020923	0.179807	-1.03355	0.00216778	0.0310537
hsa-miR-335-3p	LMAN1	-0.68	0.98	x001001	2	FALSE	FALSE	2.22	4.35	0.037	0.0133	TRUE	0	0	0.96	0	0	0.975492	ENSG00000074695	0.444176	11.7016	0.0111466	0.122394	-1.03355	0.00216778	0.0310537
hsa-miR-335-3p	ITGB5	-0.73	0.98	x001001	2	TRUE	FALSE	2.84	4.35	0.0205	0.00219	TRUE	0	0	0.92	0	0	0.975047	ENSG00000082781	0.976049	13.7197	2.51037e-05	0.00169312	-1.03355	0.00216778	0.0310537
hsa-miR-335-3p	MINPP1	-0.76	0.98	x001001	2	FALSE	FALSE	2.39	4.35	0.048	0.0225	TRUE	0	0	0.97	0	0	0.977918	ENSG00000107789	0.349046	9.52101	0.0203758	0.176517	-1.03355	0.00216778	0.0310537
hsa-miR-335-3p	HBEGF	-0.54	0.9	x100000	1	TRUE	TRUE	3.46	4.35	0.0205	0.00222	TRUE	0.9	0	0	0	0	0	ENSG00000113070	1.631	9.74956	5.29166e-05	0.00300296	-1.03355	0.00216778	0.0310537
hsa-miR-335-3p	PMEPA1	-0.68	0.99	x000011	2	TRUE	FALSE	2.72	4.35	0.0205	0.00217	TRUE	0	0	0	0	0.923077	0.986042	ENSG00000124225	2.49589	8.73562	2.84844e-10	1.22312e-07	-1.03355	0.00216778	0.0310537
hsa-miR-335-3p	PDE11A	-0.35	0.9	x100000	1	TRUE	TRUE	3.08	4.35	0.0205	0.00218	TRUE	0.9	0	0	0	0	0	ENSG00000128655	1.57509	7.21313	7.86779e-06	0.000675686	-1.03355	0.00216778	0.0310537
hsa-miR-335-3p	CKAP4	-0.67	0.9	x100000	1	TRUE	TRUE	3.72	4.35	0.0259	0.00476	TRUE	0.9	0	0	0	0	0	ENSG00000136026	0.580602	13.611	0.00259423	0.0489964	-1.03355	0.00216778	0.0310537
hsa-miR-335-3p	MARCHF4	-0.62	0.9	x100000	1	TRUE	TRUE	3.62	4.35	0.0205	0.00217	TRUE	0.9	0	0	0	0	0	ENSG00000144583	2.07061	10.943	2.00427e-08	5.06256e-06	-1.03355	0.00216778	0.0310537
hsa-miR-335-3p	SH3KBP1	-0.74	0.99	x100001	2	TRUE	TRUE	3.85	4.35	0.0253	0.00452	TRUE	0.9	0	0	0	0	0.98634	ENSG00000147010	0.657608	10.6153	0.00234771	0.0462435	-1.03355	0.00216778	0.0310537
hsa-miR-335-3p	PPP4C	-0.7	0.99	x001001	2	FALSE	FALSE	2.26	4.35	0.0473	0.0219	TRUE	0	0	0.99	0	0	0.976423	ENSG00000149923	0.293488	11.4258	0.0197565	0.173132	-1.03355	0.00216778	0.0310537
hsa-miR-335-3p	TOR1AIP2	-0.68	0.97	x001001	2	FALSE	FALSE	2.22	4.35	0.0457	0.0204	TRUE	0	0	0.91	0	0	0.974663	ENSG00000169905	0.321876	10.4427	0.0182617	0.16592	-1.03355	0.00216778	0.0310537
hsa-miR-335-3p	EPGN	-0.56	0.9	x100000	1	TRUE	TRUE	3.5	4.35	0.0205	0.00217	TRUE	0.9	0	0	0	0	0	ENSG00000182585	1.22161	10.5265	1.20744e-08	3.19062e-06	-1.03355	0.00216778	0.0310537
hsa-miR-335-5p	FAM214B	-0.18	0.9	x100000	1	TRUE	TRUE	3.83	9.88	0.0206	0.00256	TRUE	0.9	0	0	0	0	0	ENSG00000005238	0.59179	11.3745	0.00154752	0.0346699	-1.02805	0.00100769	0.0207295
hsa-miR-335-5p	HSPA5	-0.21	0.9	x100000	1	FALSE	TRUE	3.41	9.88	0.0339	0.0107	TRUE	0.9	0	0	0	0	0	ENSG00000044574	0.82759	14.1765	0.0096867	0.111414	-1.02805	0.00100769	0.0207295
hsa-miR-335-5p	HERPUD1	-0.17	0.9	x100000	1	TRUE	TRUE	3.81	9.88	0.0183	0.0014	TRUE	0.9	0	0	0	0	0	ENSG00000051108	0.790938	10.8076	0.000389826	0.0130193	-1.02805	0.00100769	0.0207295
hsa-miR-335-5p	SEC61A1	-0.19	0.9	x100000	1	FALSE	TRUE	3.37	9.88	0.0389	0.0146	TRUE	0.9	0	0	0	0	0	ENSG00000058262	0.342296	13.7699	0.0136224	0.138582	-1.02805	0.00100769	0.0207295
hsa-miR-335-5p	LRP6	-0.63	0.9	x100000	1	FALSE	TRUE	4.24	9.88	0.0415	0.0168	TRUE	0.9	0	0	0	0	0	ENSG00000070018	0.354658	9.73872	0.0158252	0.152289	-1.02805	0.00100769	0.0207295
hsa-miR-335-5p	LMCD1	-0.24	0.9	x100000	1	TRUE	TRUE	3.95	9.88	0.0177	0.00101	TRUE	0.9	0	0	0	0	0	ENSG00000071282	2.37247	7.08088	2.70358e-06	0.000295148	-1.02805	0.00100769	0.0207295
hsa-miR-335-5p	SEL1L	-0.34	0.9	x100000	1	FALSE	TRUE	3.66	9.88	0.0409	0.0164	TRUE	0.9	0	0	0	0	0	ENSG00000071537	0.358789	11.5677	0.0154088	0.149695	-1.02805	0.00100769	0.0207295
hsa-miR-335-5p	PTGS2	-0.56	0.9	x100000	1	TRUE	TRUE	4.6	9.88	0.0177	0.00109	TRUE	0.9	0	0	0	0	0	ENSG00000073756	1.23908	11.235	8.00656e-05	0.0041927	-1.02805	0.00100769	0.0207295
hsa-miR-335-5p	FNDC3B	-0.31	0.9	x100000	1	TRUE	TRUE	4.09	9.88	0.0177	0.00102	TRUE	0.9	0	0	0	0	0	ENSG00000075420	0.834012	11.328	1.30579e-05	0.00101946	-1.02805	0.00100769	0.0207295
hsa-miR-335-5p	ITGB5	-0.42	0.9	x100000	1	TRUE	TRUE	4.32	9.88	0.0177	0.00103	TRUE	0.9	0	0	0	0	0	ENSG00000082781	0.976049	13.7197	2.51037e-05	0.00169312	-1.02805	0.00100769	0.0207295
hsa-miR-335-5p	NLRP1	-0.63	0.9	x100000	1	FALSE	TRUE	4.24	9.88	0.0329	0.00983	TRUE	0.9	0	0	0	0	0	ENSG00000091592	0.515119	8.62955	0.00881828	0.105672	-1.02805	0.00100769	0.0207295
hsa-miR-335-5p	TSPAN15	-0.26	0.9	x100000	1	TRUE	TRUE	3.99	9.88	0.0177	0.00101	TRUE	0.9	0	0	0	0	0	ENSG00000099282	2.25013	8.07845	7.67003e-07	0.000100822	-1.02805	0.00100769	0.0207295
hsa-miR-335-5p	KCTD17	-0.43	0.9	x100000	1	FALSE	TRUE	3.84	9.88	0.0288	0.00739	TRUE	0.9	0	0	0	0	0	ENSG00000100379	0.383268	9.57624	0.00638241	0.0860611	-1.02805	0.00100769	0.0207295
hsa-miR-335-5p	PCNX1	-0.51	0.98	x010001	2	FALSE	FALSE	3	9.88	0.0415	0.0169	TRUE	0	0.76	0	0	0	0.978807	ENSG00000100731	0.408063	10.3807	0.0158965	0.152459	-1.02805	0.00100769	0.0207295
hsa-miR-335-5p	DNAJC3	-0.36	0.9	x100000	1	FALSE	TRUE	3.69	9.88	0.033	0.00988	TRUE	0.9	0	0	0	0	0	ENSG00000102580	0.470039	10.604	0.00887219	0.105826	-1.02805	0.00100769	0.0207295
hsa-miR-335-5p	APLP1	-0.35	0.9	x100000	1	TRUE	TRUE	4.17	9.88	0.0177	0.00101	TRUE	0.9	0	0	0	0	0	ENSG00000105290	0.767806	9.7341	4.14979e-06	0.0004144	-1.02805	0.00100769	0.0207295
hsa-miR-335-5p	FKBP14	-0.47	0.9	x100000	1	TRUE	TRUE	4.42	9.88	0.0179	0.00129	TRUE	0.9	0	0	0	0	0	ENSG00000106080	0.720088	10.2028	0.00028303	0.0108576	-1.02805	0.00100769	0.0207295
hsa-miR-335-5p	SC5D	0.07	0.9	x100000	1	TRUE	TRUE	3.61	9.88	0.0205	0.00224	TRUE	0.9	0	0	0	0	0	ENSG00000109929	0.732776	11.0782	0.0012279	0.0300718	-1.02805	0.00100769	0.0207295
hsa-miR-335-5p	VEGFA	0.08	0.9	x100000	1	TRUE	TRUE	3.63	9.88	0.0177	0.00101	TRUE	0.9	0	0	0	0	0	ENSG00000112715	0.817177	11.2217	2.41506e-06	0.000272902	-1.02805	0.00100769	0.0207295
hsa-miR-335-5p	BTN2A1	-0.46	0.9	x100000	1	FALSE	TRUE	3.89	9.88	0.0239	0.00373	TRUE	0.9	0	0	0	0	0	ENSG00000112763	0.653184	9.28178	0.00271894	0.0503962	-1.02805	0.00100769	0.0207295
hsa-miR-335-5p	LOX	-0.48	0.9	x100000	1	TRUE	TRUE	4.44	9.88	0.0204	0.00205	TRUE	0.9	0	0	0	0	0	ENSG00000113083	1.17007	14.1196	0.00104249	0.0270208	-1.02805	0.00100769	0.0207295
hsa-miR-335-5p	NPR3	-0.22	0.9	x100000	1	TRUE	TRUE	3.92	9.88	0.0179	0.0013	TRUE	0.9	0	0	0	0	0	ENSG00000113389	1.37451	9.21707	0.000296943	0.0110748	-1.02805	0.00100769	0.0207295
hsa-miR-335-5p	PFKFB4	0.01	0.9	x100000	1	FALSE	TRUE	3	9.88	0.0257	0.00465	TRUE	0.9	0	0	0	0	0	ENSG00000114268	0.632093	7.88848	0.00363932	0.0609646	-1.02805	0.00100769	0.0207295
hsa-miR-335-5p	EDEM3	-0.26	0.9	x100000	1	TRUE	TRUE	4.01	9.88	0.0177	0.00107	TRUE	0.9	0	0	0	0	0	ENSG00000116406	0.515902	9.84135	6.62243e-05	0.00358446	-1.02805	0.00100769	0.0207295
hsa-miR-335-5p	LTBP2	-0.68	0.9	x100000	1	TRUE	TRUE	4.84	9.88	0.0177	0.00101	TRUE	0.9	0	0	0	0	0	ENSG00000119681	1.80982	14.9312	4.4515e-13	3.79159e-10	-1.02805	0.00100769	0.0207295
hsa-miR-335-5p	SLC17A5	-0.06	0.9	x100000	1	TRUE	TRUE	3.6	9.88	0.0177	0.0012	TRUE	0.9	0	0	0	0	0	ENSG00000119899	0.448805	10.5688	0.000196972	0.00826512	-1.02805	0.00100769	0.0207295
hsa-miR-335-5p	PPP1R3C	-0.56	0.9	x100000	1	TRUE	TRUE	4.6	9.88	0.018	0.00133	TRUE	0.9	0	0	0	0	0	ENSG00000119938	0.583715	12.1231	0.000317397	0.0115642	-1.02805	0.00100769	0.0207295
hsa-miR-335-5p	ADCY7	-0.38	0.9	x100000	1	TRUE	TRUE	4.24	9.88	0.0189	0.00163	TRUE	0.9	0	0	0	0	0	ENSG00000121281	1.50188	8.37831	0.000620403	0.0183358	-1.02805	0.00100769	0.0207295
hsa-miR-335-5p	RECK	-0.26	0.9	x100000	1	TRUE	TRUE	4	9.88	0.0194	0.00172	TRUE	0.9	0	0	0	0	0	ENSG00000122707	0.523464	11.1444	0.000710961	0.0203073	-1.02805	0.00100769	0.0207295
hsa-miR-335-5p	P4HA1	-0.21	0.9	x100000	1	TRUE	TRUE	3.9	9.88	0.0177	0.00101	TRUE	0.9	0	0	0	0	0	ENSG00000122884	1.1069	10.8631	2.08874e-07	3.54042e-05	-1.02805	0.00100769	0.0207295
hsa-miR-335-5p	RRBP1	-0.15	0.9	x100000	1	FALSE	TRUE	3.27	9.88	0.0266	0.00529	TRUE	0.9	0	0	0	0	0	ENSG00000125844	0.427475	13.5074	0.00428268	0.0677744	-1.02805	0.00100769	0.0207295
hsa-miR-335-5p	FGFRL1	-0.46	0.9	x100000	1	FALSE	TRUE	3.9	9.88	0.0484	0.023	TRUE	0.9	0	0	0	0	0	ENSG00000127418	0.419976	11.8066	0.0219492	0.185166	-1.02805	0.00100769	0.0207295
hsa-miR-335-5p	LIF	0.01	0.9	x100000	1	TRUE	TRUE	3.49	9.88	0.0183	0.00138	TRUE	0.9	0	0	0	0	0	ENSG00000128342	0.712249	12.0612	0.000374805	0.0128753	-1.02805	0.00100769	0.0207295
hsa-miR-335-5p	LOXL1	-0.71	0.9	x100000	1	FALSE	TRUE	4.39	9.88	0.0385	0.0144	TRUE	0.9	0	0	0	0	0	ENSG00000129038	0.518915	12.7577	0.013372	0.137039	-1.02805	0.00100769	0.0207295
hsa-miR-335-5p	SAT1	-0.02	0.9	x100000	1	TRUE	TRUE	3.53	9.88	0.0177	0.00108	TRUE	0.9	0	0	0	0	0	ENSG00000130066	0.509771	12.3781	7.03079e-05	0.00375812	-1.02805	0.00100769	0.0207295
hsa-miR-335-5p	NECTIN2	-0.28	0.9	x100000	1	FALSE	TRUE	3.53	9.88	0.0266	0.00531	TRUE	0.9	0	0	0	0	0	ENSG00000130202	0.54802	11.8152	0.00430324	0.0679343	-1.02805	0.00100769	0.0207295
hsa-miR-335-5p	PLXNA3	-0.37	0.9	x100000	1	TRUE	TRUE	4.21	9.88	0.0177	0.00112	TRUE	0.9	0	0	0	0	0	ENSG00000130827	0.549522	12.1191	0.0001093	0.00533336	-1.02805	0.00100769	0.0207295
hsa-miR-335-5p	PDLIM4	-0.51	0.9	x100000	1	TRUE	TRUE	4.49	9.88	0.0177	0.00101	TRUE	0.9	0	0	0	0	0	ENSG00000131435	0.869391	11.4646	4.89529e-07	6.78077e-05	-1.02805	0.00100769	0.0207295
hsa-miR-335-5p	ADAM19	-0.47	1	x000011	2	TRUE	FALSE	3.42	9.88	0.0177	0.00101	TRUE	0	0	0	0	1	0.974423	ENSG00000135074	1.7874	11.396	1.60509e-06	0.000191451	-1.02805	0.00100769	0.0207295
hsa-miR-335-5p	SLC31A1	-0.26	0.97	x001001	2	FALSE	FALSE	2.49	9.88	0.0481	0.0227	TRUE	0	0	0.93	0	0	0.96604	ENSG00000136868	0.400892	10.1711	0.0216706	0.1839	-1.02805	0.00100769	0.0207295
hsa-miR-335-5p	TLR4	0	0.9	x100000	1	TRUE	TRUE	3.48	9.88	0.0221	0.00307	TRUE	0.9	0	0	0	0	0	ENSG00000136869	0.788893	11.0027	0.00206092	0.0420742	-1.02805	0.00100769	0.0207295
hsa-miR-335-5p	RNF121	-0.32	0.9	x100000	1	TRUE	TRUE	4.12	9.88	0.0177	0.00103	TRUE	0.9	0	0	0	0	0	ENSG00000137522	0.718629	8.98836	2.37774e-05	0.00167377	-1.02805	0.00100769	0.0207295
hsa-miR-335-5p	SPTBN5	-0.3	0.9	x100000	1	TRUE	TRUE	4.08	9.88	0.0177	0.00104	TRUE	0.9	0	0	0	0	0	ENSG00000137877	1.85929	6.49051	3.24364e-05	0.00205835	-1.02805	0.00100769	0.0207295
hsa-miR-335-5p	FBN2	-0.25	0.9	x100000	1	TRUE	TRUE	3.97	9.88	0.0205	0.00212	TRUE	0.9	0	0	0	0	0	ENSG00000138829	1.30216	9.99572	0.00111606	0.0285258	-1.02805	0.00100769	0.0207295
hsa-miR-335-5p	MAP1LC3B	-0.22	0.9	x100000	1	TRUE	TRUE	3.91	9.88	0.0221	0.00308	TRUE	0.9	0	0	0	0	0	ENSG00000140941	0.43975	12.5789	0.00206941	0.0421186	-1.02805	0.00100769	0.0207295
hsa-miR-335-5p	HMCN1	-0.4	0.9	x100000	1	FALSE	TRUE	3.77	9.88	0.0457	0.0205	TRUE	0.9	0	0	0	0	0	ENSG00000143341	0.826868	11.1743	0.0194928	0.171839	-1.02805	0.00100769	0.0207295
hsa-miR-335-5p	SYT14	-0.01	0.9	x100000	1	FALSE	TRUE	2.99	9.88	0.0385	0.0143	TRUE	0.9	0	0	0	0	0	ENSG00000143469	0.484414	8.72281	0.0133413	0.136942	-1.02805	0.00100769	0.0207295
hsa-miR-335-5p	RHOB	-0.17	0.9	x100000	1	TRUE	TRUE	3.81	9.88	0.0177	0.00102	TRUE	0.9	0	0	0	0	0	ENSG00000143878	0.753854	11.13	1.09072e-05	0.000889282	-1.02805	0.00100769	0.0207295
hsa-miR-335-5p	RBMS3	-0.5	1	x000011	2	FALSE	FALSE	2.98	9.88	0.046	0.0208	TRUE	0	0	0	0	1	0.985989	ENSG00000144642	0.450903	8.52296	0.0198234	0.173247	-1.02805	0.00100769	0.0207295
hsa-miR-335-5p	VLDLR	-0.02	0.9	x100000	1	FALSE	TRUE	3.02	9.88	0.0337	0.0104	TRUE	0.9	0	0	0	0	0	ENSG00000147852	0.755365	8.46683	0.00939663	0.109545	-1.02805	0.00100769	0.0207295
hsa-miR-335-5p	HTR7	0.03	0.9	x100000	1	TRUE	TRUE	3.53	9.88	0.0189	0.00163	TRUE	0.9	0	0	0	0	0	ENSG00000148680	1.41171	6.22185	0.000620586	0.0183358	-1.02805	0.00100769	0.0207295
hsa-miR-335-5p	TENM4	-0.22	0.9	x100000	1	TRUE	TRUE	3.91	9.88	0.0177	0.00101	TRUE	0.9	0	0	0	0	0	ENSG00000149256	2.28638	9.66198	4.8416e-07	6.78077e-05	-1.02805	0.00100769	0.0207295
hsa-miR-335-5p	HYOU1	-0.28	0.9	x100000	1	TRUE	TRUE	4.03	9.88	0.0218	0.00296	TRUE	0.9	0	0	0	0	0	ENSG00000149428	0.774585	12.009	0.00195556	0.0406607	-1.02805	0.00100769	0.0207295
hsa-miR-335-5p	SLC2A13	-0.47	0.9	x100000	1	FALSE	TRUE	3.91	9.88	0.048	0.0226	TRUE	0.9	0	0	0	0	0	ENSG00000151229	0.479633	7.6448	0.0215604	0.183327	-1.02805	0.00100769	0.0207295
hsa-miR-335-5p	MAGI1	-0.55	0.9	x100000	1	FALSE	TRUE	4.08	9.88	0.0276	0.00602	TRUE	0.9	0	0	0	0	0	ENSG00000151276	0.452861	9.67146	0.00500952	0.0739769	-1.02805	0.00100769	0.0207295
hsa-miR-335-5p	GPR180	-0.12	0.98	x001001	2	TRUE	FALSE	2.72	9.88	0.0184	0.00152	TRUE	0	0	0.97	0	0	0.982217	ENSG00000152749	0.67981	8.89503	0.000513889	0.0159757	-1.02805	0.00100769	0.0207295
hsa-miR-335-5p	PDIA4	-0.28	0.9	x100000	1	FALSE	TRUE	3.54	9.88	0.0324	0.00959	TRUE	0.9	0	0	0	0	0	ENSG00000155660	0.665743	11.9441	0.00858679	0.103766	-1.02805	0.00100769	0.0207295
hsa-miR-335-5p	DYNC1I1	-0.26	0.9	x100000	1	FALSE	TRUE	3.5	9.88	0.0458	0.0206	TRUE	0.9	0	0	0	0	0	ENSG00000158560	0.421604	9.59416	0.0195445	0.171975	-1.02805	0.00100769	0.0207295
hsa-miR-335-5p	SYVN1	-0.33	0.9	x100000	1	FALSE	TRUE	3.65	9.88	0.0257	0.00468	TRUE	0.9	0	0	0	0	0	ENSG00000162298	0.38751	10.2308	0.00366758	0.0611992	-1.02805	0.00100769	0.0207295
hsa-miR-335-5p	IVL	0.04	0.9	x100000	1	TRUE	TRUE	3.55	9.88	0.0235	0.00357	TRUE	0.9	0	0	0	0	0	ENSG00000163207	3.54521	7.21511	0.0025575	0.0485549	-1.02805	0.00100769	0.0207295
hsa-miR-335-5p	CXCL3	-0.4	0.9	x100000	1	FALSE	TRUE	3.77	9.88	0.0496	0.0242	TRUE	0.9	0	0	0	0	0	ENSG00000163734	0.892751	6.18562	0.0232311	0.191467	-1.02805	0.00100769	0.0207295
hsa-miR-335-5p	ITGA2	-0.19	0.9	x100000	1	TRUE	TRUE	3.86	9.88	0.0198	0.00177	TRUE	0.9	0	0	0	0	0	ENSG00000164171	1.02092	10.6586	0.000765786	0.0213525	-1.02805	0.00100769	0.0207295
hsa-miR-335-5p	HECTD2	-0.68	0.9	x100000	1	FALSE	TRUE	4.33	9.88	0.0305	0.00841	TRUE	0.9	0	0	0	0	0	ENSG00000165338	0.569506	7.56179	0.00740075	0.0944861	-1.02805	0.00100769	0.0207295
hsa-miR-335-5p	DACT1	-0.23	0.9	x100000	1	FALSE	TRUE	3.44	9.88	0.0278	0.00625	TRUE	0.9	0	0	0	0	0	ENSG00000165617	1.45199	8.02664	0.00524073	0.0764565	-1.02805	0.00100769	0.0207295
hsa-miR-335-5p	WBP1L	-0.58	0.9	x100000	1	TRUE	TRUE	4.63	9.88	0.0183	0.00149	TRUE	0.9	0	0	0	0	0	ENSG00000166272	0.609707	10.7845	0.000478156	0.0151715	-1.02805	0.00100769	0.0207295
hsa-miR-335-5p	HSP90B1	-0.06	0.9	x100000	1	FALSE	TRUE	3.1	9.88	0.0487	0.0235	TRUE	0.9	0	0	0	0	0	ENSG00000166598	0.651896	13.6793	0.0224734	0.188111	-1.02805	0.00100769	0.0207295
hsa-miR-335-5p	VASN	-0.09	0.9	x100000	1	TRUE	TRUE	3.66	9.88	0.0181	0.00134	TRUE	0.9	0	0	0	0	0	ENSG00000168140	0.804925	11.7823	0.000336509	0.0120645	-1.02805	0.00100769	0.0207295
hsa-miR-335-5p	ARF4	-0.26	0.98	x001001	2	FALSE	FALSE	2.49	9.88	0.0268	0.00553	TRUE	0	0	0.98	0	0	0.97207	ENSG00000168374	0.541681	13.091	0.00451915	0.0694697	-1.02805	0.00100769	0.0207295
hsa-miR-335-5p	SERINC2	-0.4	0.9	x100000	1	TRUE	TRUE	4.28	9.88	0.0177	0.00104	TRUE	0.9	0	0	0	0	0	ENSG00000168528	0.668903	10.959	3.04882e-05	0.00196374	-1.02805	0.00100769	0.0207295
hsa-miR-335-5p	PXDC1	-0.18	0.9	x100000	1	TRUE	TRUE	3.84	9.88	0.0177	0.00105	TRUE	0.9	0	0	0	0	0	ENSG00000168994	1.02659	10.0831	3.92338e-05	0.00235074	-1.02805	0.00100769	0.0207295
hsa-miR-335-5p	SLC33A1	-0.21	0.9	x100000	1	TRUE	TRUE	3.89	9.88	0.0209	0.00264	TRUE	0.9	0	0	0	0	0	ENSG00000169359	0.585894	9.04893	0.00163161	0.0356243	-1.02805	0.00100769	0.0207295
hsa-miR-335-5p	CLIC3	0.08	0.9	x100000	1	TRUE	TRUE	3.63	9.88	0.0218	0.00296	TRUE	0.9	0	0	0	0	0	ENSG00000169583	1.7788	7.75779	0.00195349	0.0406607	-1.02805	0.00100769	0.0207295
hsa-miR-335-5p	TOR1AIP2	-0.21	0.9	x100000	1	FALSE	TRUE	3.39	9.88	0.0446	0.0193	TRUE	0.9	0	0	0	0	0	ENSG00000169905	0.321876	10.4427	0.0182617	0.16592	-1.02805	0.00100769	0.0207295
hsa-miR-335-5p	EIF2AK3	-0.14	0.9	x100000	1	FALSE	TRUE	3.26	9.88	0.0348	0.0113	TRUE	0.9	0	0	0	0	0	ENSG00000172071	0.497054	8.29167	0.010287	0.115938	-1.02805	0.00100769	0.0207295
hsa-miR-335-5p	TNFRSF10D	-0.39	0.9	x100000	1	TRUE	TRUE	4.26	9.88	0.0177	0.00101	TRUE	0.9	0	0	0	0	0	ENSG00000173530	0.853179	11.0211	4.5057e-06	0.000433153	-1.02805	0.00100769	0.0207295
hsa-miR-335-5p	NUDT4	-0.01	0.98	x001001	2	FALSE	FALSE	1.99	9.88	0.0241	0.00391	TRUE	0	0	0.98	0	0	0.97831	ENSG00000173598	0.585985	11.9336	0.00289812	0.0523306	-1.02805	0.00100769	0.0207295
hsa-miR-335-5p	DPY19L1	-0.12	0.99	x001001	2	TRUE	FALSE	2.71	9.88	0.018	0.00132	TRUE	0	0	0.97	0	0	0.98644	ENSG00000173852	0.520688	10.1144	0.000317095	0.0115642	-1.02805	0.00100769	0.0207295
hsa-miR-335-5p	POLD4	-0.49	0.9	x100000	1	TRUE	TRUE	4.45	9.88	0.0177	0.00106	TRUE	0.9	0	0	0	0	0	ENSG00000175482	0.725469	8.34708	5.58513e-05	0.00311462	-1.02805	0.00100769	0.0207295
hsa-miR-335-5p	THBD	-0.35	0.9	x100000	1	TRUE	TRUE	4.17	9.88	0.0177	0.00101	TRUE	0.9	0	0	0	0	0	ENSG00000178726	1.81063	9.38147	7.0892e-09	2.0294e-06	-1.02805	0.00100769	0.0207295
hsa-miR-335-5p	POFUT2	-0.08	0.9	x100000	1	FALSE	TRUE	3.14	9.88	0.0329	0.00986	TRUE	0.9	0	0	0	0	0	ENSG00000186866	0.408848	11.1884	0.00885094	0.105801	-1.02805	0.00100769	0.0207295
hsa-miR-335-5p	WNT7B	-0.16	0.9	x100000	1	TRUE	TRUE	3.8	9.88	0.0183	0.0014	TRUE	0.9	0	0	0	0	0	ENSG00000188064	1.78288	6.12621	0.000389086	0.0130193	-1.02805	0.00100769	0.0207295
hsa-miR-335-5p	GFPT1	-0.25	0.9	x100000	1	FALSE	TRUE	3.48	9.88	0.0261	0.00498	TRUE	0.9	0	0	0	0	0	ENSG00000198380	0.477616	11.6781	0.00396742	0.0644493	-1.02805	0.00100769	0.0207295
hsa-miR-335-5p	APCDD1L	-0.26	0.9	x100000	1	TRUE	TRUE	3.99	9.88	0.0177	0.00101	TRUE	0.9	0	0	0	0	0	ENSG00000198768	1.1354	9.76805	4.30926e-08	9.57101e-06	-1.02805	0.00100769	0.0207295
hsa-miR-335-5p	COL5A2	-0.41	0.97	x000101	2	TRUE	TRUE	4.3	9.88	0.0183	0.00139	TRUE	0	0	0	0.9	0	0.967091	ENSG00000204262	0.718827	12.5859	0.00038435	0.0130187	-1.02805	0.00100769	0.0207295
hsa-miR-335-5p	ITGA1	0.01	0.9	x100000	1	FALSE	TRUE	2.99	9.88	0.0283	0.00672	TRUE	0.9	0	0	0	0	0	ENSG00000213949	0.624161	8.41055	0.0057149	0.0798791	-1.02805	0.00100769	0.0207295
hsa-miR-335-5p	SH3D21	-0.54	0.9	x100000	1	TRUE	TRUE	4.55	9.88	0.0192	0.00167	TRUE	0.9	0	0	0	0	0	ENSG00000214193	0.624807	8.05452	0.000662858	0.0193512	-1.02805	0.00100769	0.0207295
hsa-miR-335-5p	PLXNA4	-0.77	0.9	x100000	1	FALSE	TRUE	4.51	9.88	0.0275	0.00596	TRUE	0.9	0	0	0	0	0	ENSG00000221866	0.952501	6.01691	0.00495632	0.0736416	-1.02805	0.00100769	0.0207295
hsa-miR-340-5p	FUT8	-0.72	0.98	x010001	2	FALSE	FALSE	2.74	6.49	0.0269	0.0056	TRUE	0	0.86	0	0	0	0.980716	ENSG00000033170	0.666594	9.42891	0.00287634	0.0522981	-0.686828	0.0027193	0.0348071
hsa-miR-340-5p	HERPUD1	-0.76	0.98	x010001	2	TRUE	FALSE	3.32	6.49	0.0222	0.00311	TRUE	0	0.98	0	0	0	0.976791	ENSG00000051108	0.790938	10.8076	0.000389826	0.0130193	-0.686828	0.0027193	0.0348071
hsa-miR-340-5p	SNX24	-0.6	0.9	x100000	1	TRUE	TRUE	4	6.49	0.0212	0.00279	TRUE	0.9	0	0	0	0	0	ENSG00000064652	0.955839	7.96731	7.32055e-05	0.00389683	-0.686828	0.0027193	0.0348071
hsa-miR-340-5p	TM9SF3	-0.65	0.98	x010001	2	TRUE	FALSE	3.11	6.49	0.024	0.00379	TRUE	0	0.86	0	0	0	0.97924	ENSG00000077147	0.454447	12.4211	0.00107378	0.0276649	-0.686828	0.0027193	0.0348071
hsa-miR-340-5p	MINPP1	-0.64	0.9	x100000	1	FALSE	TRUE	3.58	6.49	0.0485	0.0231	TRUE	0.9	0	0	0	0	0	ENSG00000107789	0.349046	9.52101	0.0203758	0.176517	-0.686828	0.0027193	0.0348071
hsa-miR-340-5p	GALNT7	-0.51	0.98	x000101	2	FALSE	TRUE	3.33	6.49	0.0402	0.0157	TRUE	0	0	0	0.9	0	0.982976	ENSG00000109586	0.431297	9.53604	0.0129606	0.135101	-0.686828	0.0027193	0.0348071
hsa-miR-340-5p	SLC39A7	-0.77	0.9	x100000	1	TRUE	TRUE	4.34	6.49	0.0225	0.00319	TRUE	0.9	0	0	0	0	0	ENSG00000112473	0.496346	12.4636	0.000468615	0.0149794	-0.686828	0.0027193	0.0348071
hsa-miR-340-5p	FHL2	-0.35	0.98	x010001	2	TRUE	FALSE	2.5	6.49	0.0241	0.00393	TRUE	0	0.97	0	0	0	0.980896	ENSG00000115641	0.720942	11.741	0.0012075	0.0298683	-0.686828	0.0027193	0.0348071
hsa-miR-340-5p	CALD1	-0.04	0.97	x001001	2	TRUE	FALSE	1.89	6.49	0.0222	0.0031	TRUE	0	0	0.91	0	0	0.971828	ENSG00000122786	0.679368	14.9896	0.00038365	0.0130187	-0.686828	0.0027193	0.0348071
hsa-miR-340-5p	MICAL2	-0.61	0.98	x010001	2	TRUE	FALSE	3.03	6.49	0.0262	0.00511	TRUE	0	0.92	0	0	0	0.981053	ENSG00000133816	0.724731	11.4603	0.00239352	0.0464357	-0.686828	0.0027193	0.0348071
hsa-miR-340-5p	ITGAV	-0.82	0.98	x001001	2	TRUE	FALSE	3.43	6.49	0.0217	0.00292	TRUE	0	0	0.92	0	0	0.977963	ENSG00000138448	0.574359	11.9255	0.000205107	0.00849576	-0.686828	0.0027193	0.0348071
hsa-miR-340-5p	FGF2	-0.35	0.97	x000101	2	FALSE	TRUE	2.99	6.49	0.034	0.0108	TRUE	0	0	0	0.9	0	0.974517	ENSG00000138685	0.618652	11.8842	0.00805198	0.100121	-0.686828	0.0027193	0.0348071
hsa-miR-340-5p	SH3KBP1	-0.54	0.98	x010001	2	TRUE	FALSE	2.88	6.49	0.0261	0.00507	TRUE	0	0.86	0	0	0	0.978368	ENSG00000147010	0.657608	10.6153	0.00234771	0.0462435	-0.686828	0.0027193	0.0348071
hsa-miR-340-5p	ADPGK	-0.5	0.98	x010001	2	FALSE	FALSE	2.3	6.49	0.0335	0.0102	TRUE	0	0.85	0	0	0	0.978574	ENSG00000159322	0.441951	9.80005	0.00750626	0.0952667	-0.686828	0.0027193	0.0348071
hsa-miR-340-5p	MYORG	-0.21	0.9	x100000	1	TRUE	TRUE	3.22	6.49	0.0218	0.00296	TRUE	0.9	0	0	0	0	0	ENSG00000164976	0.991433	7.85763	0.000240105	0.00963452	-0.686828	0.0027193	0.0348071
hsa-miR-340-5p	QSOX2	-0.38	0.9	x100000	1	TRUE	TRUE	3.56	6.49	0.0242	0.00403	TRUE	0.9	0	0	0	0	0	ENSG00000165661	0.545539	9.12402	0.00131226	0.0313047	-0.686828	0.0027193	0.0348071
hsa-miR-340-5p	E2F7	-0.72	0.97	x010001	2	TRUE	FALSE	3.24	6.49	0.021	0.00272	TRUE	0	0.86	0	0	0	0.973317	ENSG00000165891	1.12214	8.62445	1.97066e-07	3.38481e-05	-0.686828	0.0027193	0.0348071
hsa-miR-340-5p	FBN1	-0.67	0.99	x010001	2	TRUE	FALSE	3.13	6.49	0.021	0.00272	TRUE	0	0.86	0	0	0	0.985151	ENSG00000166147	0.960913	13.0751	4.4485e-06	0.000430869	-0.686828	0.0027193	0.0348071
hsa-miR-340-5p	ARF4	-0.56	0.98	x001001	2	FALSE	FALSE	2.43	6.49	0.0287	0.00724	TRUE	0	0	0.98	0	0	0.977898	ENSG00000168374	0.541681	13.091	0.00451915	0.0694697	-0.686828	0.0027193	0.0348071
hsa-miR-340-5p	NTM	-0.63	0.9	x100000	1	TRUE	TRUE	4.06	6.49	0.0241	0.00397	TRUE	0.9	0	0	0	0	0	ENSG00000182667	1.69106	8.21445	0.00125014	0.0302713	-0.686828	0.0027193	0.0348071
hsa-miR-340-5p	NOG	-0.66	0.99	x010001	2	TRUE	FALSE	3.12	6.49	0.021	0.00272	TRUE	0	0.99	0	0	0	0.973884	ENSG00000183691	1.96677	9.92428	1.9133e-11	1.07162e-08	-0.686828	0.0027193	0.0348071
hsa-miR-362-5p	RALA	-0.47	0.99	x000011	2	FALSE	FALSE	1.88	4.65	0.0393	0.015	TRUE	0	0	0	0	0.923077	0.986324	ENSG00000006451	0.392654	11.9096	0.00461283	0.0704715	-0.534407	0.01035	0.0849838
hsa-miR-362-5p	PTHLH	-0.54	0.98	x000011	2	FALSE	FALSE	2.02	4.65	0.0434	0.0183	TRUE	0	0	0	0	0.948718	0.975975	ENSG00000087494	1.07813	6.5972	0.00796973	0.0992902	-0.534407	0.01035	0.0849838
hsa-miR-362-5p	TGFBR1	-0.22	0.98	x000011	2	FALSE	FALSE	1.36	4.65	0.0337	0.0104	TRUE	0	0	0	0	0.923077	0.981311	ENSG00000106799	0.672102	10.1475	5.99811e-05	0.00330204	-0.534407	0.01035	0.0849838
hsa-miR-362-5p	DKK1	-0.44	0.98	x001001	2	FALSE	FALSE	1.81	4.65	0.0336	0.0104	TRUE	0	0	0.93	0	0	0.975155	ENSG00000107984	1.91702	11.5998	3.9787e-06	0.000400419	-0.534407	0.01035	0.0849838
hsa-miR-362-5p	CHIC2	-0.55	0.99	x010001	2	FALSE	FALSE	2.02	4.65	0.0414	0.0168	TRUE	0	0.99	0	0	0	0.983622	ENSG00000109220	0.624647	8.47233	0.00640927	0.086184	-0.534407	0.01035	0.0849838
hsa-miR-362-5p	SC5D	-0.61	0.98	x001001	2	FALSE	FALSE	2.15	4.65	0.0353	0.0116	TRUE	0	0	0.93	0	0	0.983333	ENSG00000109929	0.732776	11.0782	0.0012279	0.0300718	-0.534407	0.01035	0.0849838
hsa-miR-362-5p	NEDD9	-0.35	1	x000011	2	FALSE	FALSE	1.64	4.65	0.037	0.0132	TRUE	0	0	0	0	1	0.980955	ENSG00000111859	0.819663	8.65326	0.00289933	0.0523306	-0.534407	0.01035	0.0849838
hsa-miR-362-5p	C5orf15	-0.77	0.99	x001001	2	FALSE	FALSE	2.47	4.65	0.0337	0.0105	TRUE	0	0	0.99	0	0	0.981319	ENSG00000113583	0.552347	10.4828	0.000190477	0.00807148	-0.534407	0.01035	0.0849838
hsa-miR-362-5p	GADD45A	-0.22	0.99	x001001	2	FALSE	FALSE	1.36	4.65	0.0438	0.0186	TRUE	0	0	0.98	0	0	0.986295	ENSG00000116717	0.620739	13.2023	0.00828426	0.10183	-0.534407	0.01035	0.0849838
hsa-miR-362-5p	P3H1	-0.79	0.99	x000101	2	FALSE	TRUE	3.51	4.65	0.0336	0.0104	TRUE	0	0	0	0.9	0	0.986461	ENSG00000117385	0.833677	11.0496	5.00252e-06	0.000464465	-0.534407	0.01035	0.0849838
hsa-miR-362-5p	PDE11A	-0.17	1	x000011	2	FALSE	FALSE	1.27	4.65	0.0336	0.0104	TRUE	0	0	0	0	1	0.977801	ENSG00000128655	1.57509	7.21313	7.86779e-06	0.000675686	-0.534407	0.01035	0.0849838
hsa-miR-362-5p	COLGALT1	-0.73	0.99	x001001	2	FALSE	FALSE	2.38	4.65	0.0342	0.0109	TRUE	0	0	0.93	0	0	0.986129	ENSG00000130309	0.407902	11.4405	0.000586785	0.0175438	-0.534407	0.01035	0.0849838
hsa-miR-362-5p	RAP1GAP2	-0.42	0.99	x000101	2	FALSE	TRUE	2.77	4.65	0.0346	0.0112	TRUE	0	0	0	0.9	0	0.985776	ENSG00000132359	1.82211	5.82699	0.000816421	0.0224725	-0.534407	0.01035	0.0849838
hsa-miR-362-5p	DPY19L1	-0.44	0.99	x000011	2	FALSE	FALSE	1.82	4.65	0.0339	0.0107	TRUE	0	0	0	0	0.974359	0.989139	ENSG00000173852	0.520688	10.1144	0.000317095	0.0115642	-0.534407	0.01035	0.0849838
hsa-miR-362-5p	LYSMD3	-0.46	0.98	x000011	2	FALSE	FALSE	1.85	4.65	0.0478	0.0223	TRUE	0	0	0	0	0.938461	0.984314	ENSG00000176018	0.39948	8.93797	0.0119557	0.127671	-0.534407	0.01035	0.0849838
hsa-miR-3679-5p	HSPB6	-0.52	1	x000011	2	FALSE	FALSE	1.39	1.75	0.0358	0.012	TRUE	0	0	0	0	1	0.985671	ENSG00000004776	-0.637626	12.9214	0.00150755	0.0342975	0.918924	0.0104754	0.0849838
hsa-miR-3679-5p	CLDN11	-0.69	0.99	x001001	2	FALSE	FALSE	1.73	1.75	0.0345	0.0111	TRUE	0	0	0.93	0	0	0.985554	ENSG00000013297	-1.45158	9.77251	0.000636747	0.0187274	0.918924	0.0104754	0.0849838
hsa-miR-3679-5p	SLC12A2	-0.19	0.99	x001001	2	FALSE	FALSE	0.72	1.75	0.0376	0.0137	TRUE	0	0	0.94	0	0	0.986284	ENSG00000064651	-0.569053	10.1221	0.00327162	0.0569527	0.918924	0.0104754	0.0849838
hsa-miR-3679-5p	FKBP5	-0.66	1	x000011	2	FALSE	FALSE	1.66	1.75	0.04	0.0155	TRUE	0	0	0	0	1	0.985126	ENSG00000096060	-0.803754	9.62906	0.00499369	0.073941	0.918924	0.0104754	0.0849838
hsa-miR-3679-5p	ABLIM1	-0.77	1	x000011	2	FALSE	FALSE	1.89	1.75	0.049	0.0238	TRUE	0	0	0	0	1	0.985428	ENSG00000099204	-0.486417	11.9208	0.013321	0.13687	0.918924	0.0104754	0.0849838
hsa-miR-3679-5p	STAG2	-0.37	0.99	x000011	2	FALSE	FALSE	1.08	1.75	0.0356	0.0119	TRUE	0	0	0	0	0.923077	0.986343	ENSG00000101972	-0.494153	9.74074	0.00139363	0.032739	0.918924	0.0104754	0.0849838
hsa-miR-3679-5p	DPH5	-0.55	0.99	x001001	2	FALSE	FALSE	1.46	1.75	0.0404	0.0159	TRUE	0	0	0.96	0	0	0.985741	ENSG00000117543	-0.507028	8.49892	0.00541937	0.0774163	0.918924	0.0104754	0.0849838
hsa-miR-3679-5p	TWIST1	-0.26	0.9	x100000	1	FALSE	TRUE	1.86	1.75	0.0423	0.0175	TRUE	0.9	0	0	0	0	0	ENSG00000122691	-0.531817	9.89641	0.00702014	0.0912547	0.918924	0.0104754	0.0849838
hsa-miR-3679-5p	PRKG2	-0.43	0.99	x000011	2	FALSE	FALSE	1.21	1.75	0.034	0.0108	TRUE	0	0	0	0	0.923077	0.986164	ENSG00000138669	-1.69094	7.37417	0.00028039	0.0108468	0.918924	0.0104754	0.0849838
hsa-miR-3679-5p	MAP3K12	-0.6	0.98	x000011	2	FALSE	FALSE	1.54	1.75	0.0362	0.0125	TRUE	0	0	0	0	0.923077	0.983747	ENSG00000139625	-0.776593	9.68911	0.00200443	0.0411819	0.918924	0.0104754	0.0849838
hsa-miR-3679-5p	BTBD11	0.04	0.98	x000011	2	FALSE	FALSE	0.44	1.75	0.0337	0.0105	TRUE	0	0	0	0	0.923077	0.984256	ENSG00000151136	-1.37234	10.3678	2.30245e-08	5.70387e-06	0.918924	0.0104754	0.0849838
hsa-miR-3679-5p	GUCY1A2	-0.64	1	x000011	2	FALSE	FALSE	1.62	1.75	0.0404	0.0158	TRUE	0	0	0	0	1	0.985407	ENSG00000152402	-1.20435	7.5519	0.00534463	0.0770128	0.918924	0.0104754	0.0849838
hsa-miR-3679-5p	STEAP2	-0.22	1	x000011	2	FALSE	FALSE	0.8	1.75	0.0349	0.0113	TRUE	0	0	0	0	1	0.985448	ENSG00000157214	-0.91089	7.46602	0.000869876	0.0234921	0.918924	0.0104754	0.0849838
hsa-miR-3679-5p	ATF3	-0.67	0.99	x001001	2	FALSE	FALSE	1.69	1.75	0.0388	0.0146	TRUE	0	0	0.92	0	0	0.989635	ENSG00000162772	-1.37203	7.54962	0.00410492	0.066017	0.918924	0.0104754	0.0849838
hsa-miR-3679-5p	TBC1D2B	-0.74	1	x000011	2	FALSE	FALSE	1.84	1.75	0.0414	0.0168	TRUE	0	0	0	0	1	0.985191	ENSG00000167202	-0.453626	11.0582	0.00632401	0.0856634	0.918924	0.0104754	0.0849838
hsa-miR-3679-5p	IRS1	-0.38	0.99	x000011	2	FALSE	FALSE	1.11	1.75	0.0355	0.0117	TRUE	0	0	0	0	0.923077	0.994696	ENSG00000169047	-0.596243	10.5776	0.00126726	0.0305138	0.918924	0.0104754	0.0849838
hsa-miR-3679-5p	BCAM	-0.77	0.98	x000011	2	FALSE	FALSE	1.89	1.75	0.0362	0.0125	TRUE	0	0	0	0	0.923077	0.984344	ENSG00000187244	-0.818326	11.5661	0.00205996	0.0420742	0.918924	0.0104754	0.0849838
hsa-miR-3679-5p	PCDH18	-0.62	0.99	x001001	2	FALSE	FALSE	1.59	1.75	0.0485	0.0231	TRUE	0	0	0.97	0	0	0.985465	ENSG00000189184	-0.995578	10.4588	0.0126176	0.132686	0.918924	0.0104754	0.0849838
hsa-miR-374a-3p	LPXN	-0.39	0.97	x001001	2	FALSE	FALSE	1.82	5.15	0.0498	0.0245	TRUE	0	0	0.94	0	0	0.96976	ENSG00000110031	1.32814	10.0473	0.0050029	0.0739769	-0.542031	0.0194538	0.137754
hsa-miR-374a-3p	ABCC10	-0.45	0.98	x001001	2	FALSE	FALSE	1.93	5.15	0.0473	0.0218	TRUE	0	0	0.91	0	0	0.984432	ENSG00000124574	0.409684	9.66554	0.00238929	0.0464357	-0.542031	0.0194538	0.137754
hsa-miR-374a-3p	IKBIP	-0.6	0.98	x001001	2	FALSE	FALSE	2.23	5.15	0.0452	0.0199	TRUE	0	0	0.93	0	0	0.982449	ENSG00000166130	0.744481	10.6634	0.000477348	0.0151715	-0.542031	0.0194538	0.137754
hsa-miR-374a-3p	EPGN	-0.32	0.9	x100000	1	FALSE	TRUE	2.67	5.15	0.0447	0.0195	TRUE	0.9	0	0	0	0	0	ENSG00000182585	1.22161	10.5265	1.20744e-08	3.19062e-06	-0.542031	0.0194538	0.137754
hsa-miR-378a-3p	SERPINE1	-0.82	0.99	x000101	2	TRUE	TRUE	4.45	6.51	0.0134	0.000401	TRUE	0	0	0	0.9	0	0.986007	ENSG00000106366	2.34063	15.4736	0.000106209	0.00522207	-0.803346	0.000294602	0.00848454
hsa-miR-378a-3p	GALNT7	-0.87	0.99	x100000	1	FALSE	TRUE	4.05	6.51	0.037	0.0133	TRUE	0.99	0	0	0	0	0	ENSG00000109586	0.431297	9.53604	0.0129606	0.135101	-0.803346	0.000294602	0.00848454
hsa-miR-378a-3p	VEGFA	-0.91	0.99	x100000	1	TRUE	TRUE	4.62	6.51	0.0134	0.000297	TRUE	0.99	0	0	0	0	0	ENSG00000112715	0.817176	11.2217	2.41506e-06	0.000272902	-0.803346	0.000294602	0.00848454
hsa-miR-378a-3p	MRPL37	-0.43	0.9	x100000	1	TRUE	TRUE	3.67	6.51	0.021	0.00267	TRUE	0.9	0	0	0	0	0	ENSG00000116221	0.473123	11.1808	0.00237958	0.0464357	-0.803346	0.000294602	0.00848454
hsa-miR-378a-3p	SLC36A1	-0.87	1	x000011	2	FALSE	FALSE	3.05	6.51	0.0266	0.00532	TRUE	0	0	0	0	1	0.985372	ENSG00000123643	0.494243	9.35299	0.00502636	0.074038	-0.803346	0.000294602	0.00848454
hsa-miR-378a-3p	LIF	-0.8	1	x000011	2	TRUE	FALSE	3.4	6.51	0.0164	0.000669	TRUE	0	0	0	0	1	0.982862	ENSG00000128342	0.712249	12.0612	0.000374805	0.0128753	-0.803346	0.000294602	0.00848454
hsa-miR-378a-3p	PODXL	-0.65	1	x000011	2	FALSE	FALSE	2.61	6.51	0.0357	0.0119	TRUE	0	0	0	0	1	0.986075	ENSG00000128567	0.883314	7.83271	0.0116396	0.12579	-0.803346	0.000294602	0.00848454
hsa-miR-378a-3p	THBS1	-0.68	0.99	x000011	2	FALSE	FALSE	2.67	6.51	0.0239	0.00376	TRUE	0	0	0	0	0.923077	0.986319	ENSG00000137801	1.98584	13.1938	0.00346509	0.058858	-0.803346	0.000294602	0.00848454
hsa-miR-378a-3p	KLF10	-0.56	0.9	x100000	1	TRUE	TRUE	3.93	6.51	0.0134	0.000301	TRUE	0.9	0	0	0	0	0	ENSG00000155090	1.29631	8.62358	6.25708e-06	0.000559748	-0.803346	0.000294602	0.00848454
hsa-miR-378a-3p	PDIA4	-0.83	0.99	x010001	2	FALSE	FALSE	2.97	6.51	0.0313	0.00888	TRUE	0	0.99	0	0	0	0.985637	ENSG00000155660	0.665743	11.9441	0.00858679	0.103766	-0.803346	0.000294602	0.00848454
hsa-miR-378a-3p	KIF26B	-0.23	1	x000011	2	TRUE	FALSE	2.25	6.51	0.016	0.000633	TRUE	0	0	0	0	1	0.989907	ENSG00000162849	1.06845	7.41015	0.000338625	0.0120836	-0.803346	0.000294602	0.00848454
hsa-miR-378a-3p	ITGA2	-0.95	1	x000011	2	TRUE	FALSE	3.7	6.51	0.0177	0.00106	TRUE	0	0	0	0	1	0.981929	ENSG00000164171	1.02092	10.6586	0.000765786	0.0213525	-0.803346	0.000294602	0.00848454
hsa-miR-378a-3p	AXL	-0.35	0.98	x000011	2	FALSE	FALSE	2.01	6.51	0.0305	0.00837	TRUE	0	0	0	0	0.923077	0.984739	ENSG00000167601	0.566037	12.6187	0.00807149	0.100253	-0.803346	0.000294602	0.00848454
hsa-miR-378a-3p	TOR1AIP2	-0.91	0.99	x000011	2	FALSE	FALSE	3.12	6.51	0.0438	0.0186	TRUE	0	0	0	0	0.923077	0.985659	ENSG00000169905	0.321876	10.4427	0.0182617	0.16592	-0.803346	0.000294602	0.00848454
hsa-miR-378a-3p	NUDT9	-0.83	0.98	x001001	2	FALSE	FALSE	2.96	6.51	0.0362	0.0125	TRUE	0	0	0.96	0	0	0.981454	ENSG00000170502	0.421212	10.131	0.0121701	0.128821	-0.803346	0.000294602	0.00848454
hsa-miR-378a-3p	CREB3L2	-0.59	1	x000011	2	FALSE	FALSE	2.48	6.51	0.0291	0.00754	TRUE	0	0	0	0	1	0.976829	ENSG00000182158	0.671648	11.4536	0.00724479	0.0931411	-0.803346	0.000294602	0.00848454
hsa-miR-378a-3p	SMOC1	-0.66	0.99	x001001	2	TRUE	FALSE	3.12	6.51	0.0177	0.00115	TRUE	0	0	0.93	0	0	0.986038	ENSG00000198732	1.08681	7.54834	0.00085217	0.0230623	-0.803346	0.000294602	0.00848454
hsa-miR-378a-5p	UBA5	-0.76	0.9	x100000	1	FALSE	TRUE	3.46	4.69	0.0416	0.0171	TRUE	0.9	0	0	0	0	0	ENSG00000081307	0.394087	9.18742	0.0104102	0.116613	-0.570966	0.00664238	0.0597814
hsa-miR-378a-5p	TMED2	-0.78	0.99	x000101	2	FALSE	TRUE	3.49	4.69	0.046	0.0207	TRUE	0	0	0	0.9	0	0.985721	ENSG00000086598	0.446525	12.024	0.0141075	0.141426	-0.570966	0.00664238	0.0597814
hsa-miR-378a-5p	LOX	-0.79	1	x000011	2	FALSE	FALSE	2.51	4.69	0.0293	0.00768	TRUE	0	0	0	0	1	0.983102	ENSG00000113083	1.17006	14.1196	0.00104249	0.0270208	-0.570966	0.00664238	0.0597814
hsa-miR-378a-5p	MOGS	-0.86	0.9	x100000	1	FALSE	TRUE	3.66	4.69	0.0283	0.00665	TRUE	0.9	0	0	0	0	0	ENSG00000115275	0.685335	11.1175	6.86513e-06	0.000605321	-0.570966	0.00664238	0.0597814
hsa-miR-378a-5p	FAM177A1	-0.71	1	x000011	2	FALSE	FALSE	2.37	4.69	0.0324	0.0096	TRUE	0	0	0	0	1	0.986319	ENSG00000151327	0.446714	10.7928	0.00295996	0.0529586	-0.570966	0.00664238	0.0597814
hsa-miR-378a-5p	C16orf87	-0.62	0.99	x001001	2	FALSE	FALSE	2.17	4.69	0.0375	0.0137	TRUE	0	0	0.99	0	0	0.986457	ENSG00000155330	0.682268	7.45987	0.00704479	0.0913907	-0.570966	0.00664238	0.0597814
hsa-miR-378a-5p	ARPC2	-0.69	0.9	x100000	1	FALSE	TRUE	3.33	4.69	0.0409	0.0163	TRUE	0.9	0	0	0	0	0	ENSG00000163466	0.368138	13.0369	0.00970277	0.1115	-0.570966	0.00664238	0.0597814
hsa-miR-378c	LIPG	-0.73	0.99	x001001	2	TRUE	FALSE	2.38	2.08	0.0205	0.00246	TRUE	0	0	0.97	0	0	0.985446	ENSG00000101670	1.46253	8.5989	9.10808e-07	0.00011733	-1.00831	0.00245981	0.0323939
hsa-miR-378c	SHB	-0.23	1	x000011	2	FALSE	FALSE	0.88	2.08	0.0323	0.00949	TRUE	0	0	0	0	1	0.986037	ENSG00000107338	0.414658	9.07568	0.00703519	0.0913581	-1.00831	0.00245981	0.0323939
hsa-miR-378c	ATP6V0B	-0.76	1	x000011	2	TRUE	FALSE	2.43	2.08	0.0261	0.00484	TRUE	0	0	0	0	1	0.986507	ENSG00000117410	0.562718	11.623	0.0023822	0.0464357	-1.00831	0.00245981	0.0323939
hsa-miR-378c	SH3KBP1	-0.89	0.99	x000011	2	TRUE	FALSE	2.69	2.08	0.026	0.00481	TRUE	0	0	0	0	0.923077	0.986069	ENSG00000147010	0.657608	10.6153	0.00234771	0.0462435	-1.00831	0.00245981	0.0323939
hsa-miR-378c	AXL	-0.28	1	x000011	2	FALSE	FALSE	0.98	2.08	0.0337	0.0105	TRUE	0	0	0	0	1	0.985581	ENSG00000167601	0.566037	12.6187	0.00807149	0.100253	-1.00831	0.00245981	0.0323939
hsa-miR-378c	NUDT9	-0.78	0.98	x001001	2	FALSE	FALSE	1.98	2.08	0.0389	0.0146	TRUE	0	0	0.96	0	0	0.980642	ENSG00000170502	0.421212	10.131	0.0121701	0.128821	-1.00831	0.00245981	0.0323939
hsa-miR-378c	TMEM167A	-0.73	0.99	x000011	2	TRUE	FALSE	2.37	2.08	0.0258	0.00469	TRUE	0	0	0	0	0.923077	0.986327	ENSG00000174695	0.580935	10.8604	0.00223219	0.0446508	-1.00831	0.00245981	0.0323939
hsa-miR-412-5p	CBX5	-0.79	0.99	x000011	2	FALSE	FALSE	2.66	5.41	0.0473	0.022	TRUE	0	0	0	0	0.923077	0.986119	ENSG00000094916	-0.370315	10.4388	0.0098774	0.112602	1.1235	0.0120855	0.0940707
hsa-miR-412-5p	PRLR	-0.01	0.99	x000011	2	FALSE	FALSE	1.1	5.41	0.0366	0.013	TRUE	0	0	0	0	0.923077	0.994634	ENSG00000113494	-1.75362	4.71088	0.000871764	0.0234939	1.1235	0.0120855	0.0940707
hsa-miR-412-5p	ARHGEF2	-0.39	0.99	x001001	2	FALSE	FALSE	1.86	5.41	0.0359	0.0121	TRUE	0	0	0.99	0	0	0.981809	ENSG00000116584	-0.526003	10.9927	3.74323e-05	0.00225328	1.1235	0.0120855	0.0940707
hsa-miR-412-5p	ESYT2	-0.7	1	x000011	2	FALSE	FALSE	2.48	5.41	0.0447	0.0194	TRUE	0	0	0	0	1	0.982769	ENSG00000117868	-0.338976	11.579	0.0073393	0.093981	1.1235	0.0120855	0.0940707
hsa-miR-412-5p	AGT	-0.05	1	x000011	2	FALSE	FALSE	1.19	5.41	0.0362	0.0125	TRUE	0	0	0	0	1	0.981681	ENSG00000135744	-1.31704	7.16232	0.000391125	0.0130193	1.1235	0.0120855	0.0940707
hsa-miR-412-5p	PSIP1	-0.69	0.99	x000011	2	FALSE	FALSE	2.45	5.41	0.0492	0.0239	TRUE	0	0	0	0	0.923077	0.985221	ENSG00000164985	-0.465705	9.76249	0.0118316	0.126696	1.1235	0.0120855	0.0940707
hsa-miR-412-5p	BNC2	-0.24	0.99	x000011	2	FALSE	FALSE	1.57	5.41	0.0362	0.0124	TRUE	0	0	0	0	0.923077	0.994893	ENSG00000173068	-0.705183	8.94163	0.000363198	0.0126384	1.1235	0.0120855	0.0940707
hsa-miR-412-5p	FNBP1	-0.74	1	x000011	2	FALSE	FALSE	2.56	5.41	0.036	0.0122	TRUE	0	0	0	0	1	0.994202	ENSG00000187239	-0.690525	10.4604	0.000125779	0.00591344	1.1235	0.0120855	0.0940707
hsa-miR-412-5p	VGLL3	-0.77	0.99	x000011	2	FALSE	FALSE	2.62	5.41	0.0407	0.0162	TRUE	0	0	0	0	0.974359	0.986514	ENSG00000206538	-0.66532	10.6124	0.00406662	0.0654828	1.1235	0.0120855	0.0940707
hsa-miR-432-5p	ARSD	-0.4	0.99	x000011	2	FALSE	FALSE	2.71	9.59	0.0447	0.0194	TRUE	0	0	0	0	0.923077	0.985957	ENSG00000006756	-0.457865	9.004	0.0149197	0.14623	0.617949	0.00443251	0.0490986
hsa-miR-432-5p	MYLIP	-0.74	1	x000011	2	TRUE	FALSE	3.89	9.59	0.027	0.00574	TRUE	0	0	0	0	1	0.9859	ENSG00000007944	-1.25072	7.8278	0.00131087	0.0313047	0.617949	0.00443251	0.0490986
hsa-miR-432-5p	IKZF2	-0.19	1	x000011	2	TRUE	FALSE	2.81	9.59	0.0278	0.0063	TRUE	0	0	0	0	1	0.99487	ENSG00000030419	-0.866454	6.46294	0.0018675	0.0393091	0.617949	0.00443251	0.0490986
hsa-miR-432-5p	FMO4	-0.68	0.99	x001001	2	FALSE	FALSE	3.29	9.59	0.0321	0.00931	TRUE	0	0	0.99	0	0	0.986311	ENSG00000076258	-1.04487	6.86842	0.00487662	0.0729624	0.617949	0.00443251	0.0490986
hsa-miR-432-5p	PPP1R12B	-0.89	1	x000011	2	TRUE	FALSE	4.2	9.59	0.0253	0.00443	TRUE	0	0	0	0	1	0.986198	ENSG00000077157	-1.79036	11.6478	1.02723e-06	0.000129733	0.617949	0.00443251	0.0490986
hsa-miR-432-5p	KAT6A	-0.71	1	x000011	2	FALSE	FALSE	3.33	9.59	0.0365	0.0128	TRUE	0	0	0	0	1	0.984955	ENSG00000083168	-0.415713	8.98536	0.00834964	0.101953	0.617949	0.00443251	0.0490986
hsa-miR-432-5p	C3orf18	-0.68	0.99	x000011	2	FALSE	FALSE	3.27	9.59	0.0428	0.0179	TRUE	0	0	0	0	0.923077	0.986022	ENSG00000088543	-0.497853	8.95723	0.0134839	0.137857	0.617949	0.00443251	0.0490986
hsa-miR-432-5p	HEPH	-0.55	0.98	x001001	2	TRUE	FALSE	3.51	9.59	0.0253	0.00448	TRUE	0	0	0.91	0	0	0.984314	ENSG00000089472	-0.66321	11.1264	4.53416e-05	0.00264294	0.617949	0.00443251	0.0490986
hsa-miR-432-5p	FKBP5	-0.61	1	x000011	2	FALSE	FALSE	3.13	9.59	0.0322	0.00943	TRUE	0	0	0	0	1	0.984995	ENSG00000096060	-0.803754	9.62906	0.00499369	0.073941	0.617949	0.00443251	0.0490986
hsa-miR-432-5p	ABLIM1	-0.66	1	x000011	2	FALSE	FALSE	3.24	9.59	0.0425	0.0178	TRUE	0	0	0	0	1	0.98602	ENSG00000099204	-0.486417	11.9208	0.013321	0.13687	0.617949	0.00443251	0.0490986
hsa-miR-432-5p	ITGB8	-0.8	0.99	x000101	2	FALSE	TRUE	4.52	9.59	0.0301	0.00814	TRUE	0	0	0	0.9	0	0.985829	ENSG00000105855	-1.50218	6.77463	0.00370896	0.0616501	0.617949	0.00443251	0.0490986
hsa-miR-432-5p	TRIM2	-0.01	1	x000011	2	FALSE	FALSE	1.93	9.59	0.0481	0.0227	TRUE	0	0	0	0	1	0.984369	ENSG00000109654	-0.59939	9.12324	0.0182917	0.166056	0.617949	0.00443251	0.0490986
hsa-miR-432-5p	KCNIP3	-0.69	0.98	x001001	2	FALSE	FALSE	3.3	9.59	0.0452	0.0199	TRUE	0	0	0.96	0	0	0.984688	ENSG00000115041	-0.536065	7.23646	0.0154701	0.150178	0.617949	0.00443251	0.0490986
hsa-miR-432-5p	ARHGEF2	-0.41	0.99	x001001	2	TRUE	FALSE	3.23	9.59	0.0253	0.00447	TRUE	0	0	0.93	0	0	0.986021	ENSG00000116584	-0.526003	10.9927	3.74323e-05	0.00225328	0.617949	0.00443251	0.0490986
hsa-miR-432-5p	TBC1D5	-0.77	1	x000011	2	FALSE	FALSE	3.45	9.59	0.03	0.00807	TRUE	0	0	0	0	1	0.985587	ENSG00000131374	-0.550214	10.1996	0.00363576	0.0609646	0.617949	0.00443251	0.0490986
hsa-miR-432-5p	DCLK1	-0.55	0.99	x000011	2	TRUE	FALSE	3.52	9.59	0.0253	0.00443	TRUE	0	0	0	0	0.923077	0.985356	ENSG00000133083	-2.09547	7.89202	3.4708e-17	6.38725e-14	0.617949	0.00443251	0.0490986
hsa-miR-432-5p	LRPPRC	-0.1	0.9	x100000	1	FALSE	TRUE	3.11	9.59	0.0358	0.012	TRUE	0.9	0	0	0	0	0	ENSG00000138095	-0.438763	10.9831	0.00755324	0.0956744	0.617949	0.00443251	0.0490986
hsa-miR-432-5p	CTDSPL	-0.6	1	x000011	2	TRUE	FALSE	3.61	9.59	0.0271	0.00577	TRUE	0	0	0	0	1	0.984669	ENSG00000144677	-0.558996	9.0736	0.00134009	0.0317921	0.617949	0.00443251	0.0490986
hsa-miR-432-5p	LPP	-0.85	1	x000011	2	FALSE	FALSE	3.63	9.59	0.0353	0.0116	TRUE	0	0	0	0	1	0.994452	ENSG00000145012	-0.402054	11.1604	0.0071578	0.0924708	0.617949	0.00443251	0.0490986
hsa-miR-432-5p	ATM	-0.61	0.9	x100000	1	FALSE	TRUE	4.13	9.59	0.047	0.0216	TRUE	0.9	0	0	0	0	0	ENSG00000149311	-0.402882	10.3058	0.017206	0.159517	0.617949	0.00443251	0.0490986
hsa-miR-432-5p	WASF2	-0.6	0.98	x000011	2	FALSE	FALSE	3.11	9.59	0.0388	0.0146	TRUE	0	0	0	0	0.923077	0.983946	ENSG00000158195	-0.401409	11.0787	0.0101716	0.115141	0.617949	0.00443251	0.0490986
hsa-miR-432-5p	KIAA1522	-0.45	0.98	x000011	2	FALSE	FALSE	2.81	9.59	0.041	0.0165	TRUE	0	0	0	0	0.974359	0.984146	ENSG00000162522	-0.452787	10.9352	0.012028	0.127972	0.617949	0.00443251	0.0490986
hsa-miR-432-5p	TUB	0	0.99	x000011	2	FALSE	FALSE	1.93	9.59	0.0363	0.0126	TRUE	0	0	0	0	0.923077	0.988309	ENSG00000166402	-0.488219	9.45162	0.00813566	0.100579	0.617949	0.00443251	0.0490986
hsa-miR-432-5p	CRTAP	-0.56	1	x000011	2	FALSE	FALSE	3.03	9.59	0.0313	0.0089	TRUE	0	0	0	0	1	0.985886	ENSG00000170275	-0.46346	13.0726	0.00446263	0.06893	0.617949	0.00443251	0.0490986
hsa-miR-432-5p	EMX2	-0.73	1	x000011	2	FALSE	FALSE	3.38	9.59	0.0423	0.0175	TRUE	0	0	0	0	1	0.985927	ENSG00000170370	-0.339364	9.61416	0.0130914	0.135353	0.617949	0.00443251	0.0490986
hsa-miR-432-5p	KIAA0232	-0.6	0.99	x000011	2	FALSE	FALSE	3.11	9.59	0.0346	0.0112	TRUE	0	0	0	0	0.923077	0.986392	ENSG00000170871	-0.474348	9.97981	0.00676803	0.0896972	0.617949	0.00443251	0.0490986
hsa-miR-432-5p	BCL2	-0.78	1	x000011	2	FALSE	FALSE	3.48	9.59	0.034	0.0108	TRUE	0	0	0	0	1	0.98592	ENSG00000171791	-1.02719	7.18968	0.00634937	0.0858264	0.617949	0.00443251	0.0490986
hsa-miR-432-5p	LRRC20	-0.36	1	x000011	2	TRUE	FALSE	3.15	9.59	0.0265	0.00527	TRUE	0	0	0	0	1	0.985837	ENSG00000172731	-0.92011	8.74807	0.000842459	0.0228957	0.617949	0.00443251	0.0490986
hsa-miR-432-5p	TBL1XR1	-0.78	1	x000011	2	FALSE	FALSE	3.48	9.59	0.0405	0.0159	TRUE	0	0	0	0	1	0.985989	ENSG00000177565	-0.37735	10.7834	0.0115119	0.124828	0.617949	0.00443251	0.0490986
hsa-miR-432-5p	NR2F2	-0.92	0.98	x000101	2	FALSE	TRUE	4.76	9.59	0.0497	0.0244	TRUE	0	0	0	0.9	0	0.984714	ENSG00000185551	-0.357631	12.2148	0.0199611	0.174151	0.617949	0.00443251	0.0490986
hsa-miR-432-5p	RORB	-0.84	0.99	x000011	2	FALSE	FALSE	3.6	9.59	0.036	0.0122	TRUE	0	0	0	0	0.969231	0.986078	ENSG00000198963	-1.31847	7.94751	0.00772453	0.0971751	0.617949	0.00443251	0.0490986
hsa-miR-451a	COX15	-0.76	1	x000011	2	TRUE	FALSE	1.94	-0.41	0.0134	0.000298	TRUE	0	0	0	0	1	0.994474	ENSG00000014919	-0.536267	8.96679	0.000296823	0.0110748	3.06661	1.57406e-06	0.000129523
hsa-miR-451a	KCTD20	-0.43	0.98	x000011	2	FALSE	FALSE	0.78	-0.41	0.0447	0.0195	TRUE	0	0	0	0	0.923077	0.983781	ENSG00000112078	-0.721613	11.0994	0.0195022	0.171839	3.06661	1.57406e-06	0.000129523
hsa-miR-451a	ACADSB	-0.77	0.98	x001001	2	TRUE	FALSE	1.96	-0.41	0.0205	0.00246	TRUE	0	0	0.93	0	0	0.980885	ENSG00000196177	-0.573214	8.51342	0.00246054	0.0473085	3.06661	1.57406e-06	0.000129523
hsa-miR-452-3p	MYDGF	-0.27	0.99	x001001	2	FALSE	FALSE	1.14	2.98	0.0407	0.0162	TRUE	0	0	0.99	0	0	0.970255	ENSG00000074842	0.450993	12.6755	0.0149581	0.14623	-0.789889	0.00123499	0.0229469
hsa-miR-452-3p	RASSF2	-0.57	0.98	x000011	2	TRUE	FALSE	2.24	2.98	0.0177	0.00124	TRUE	0	0	0	0	0.923077	0.983043	ENSG00000101265	1.34174	8.07709	2.73663e-08	6.52839e-06	-0.789889	0.00123499	0.0229469
hsa-miR-452-3p	OSBPL9	-0.54	0.98	x001001	2	FALSE	FALSE	1.68	2.98	0.027	0.00571	TRUE	0	0	0.98	0	0	0.975096	ENSG00000117859	0.327634	10.9158	0.00447509	0.0690001	-0.789889	0.00123499	0.0229469
hsa-miR-452-3p	P4HA1	-0.4	0.98	x001001	2	TRUE	FALSE	1.9	2.98	0.0177	0.00124	TRUE	0	0	0.91	0	0	0.978966	ENSG00000122884	1.1069	10.8631	2.08874e-07	3.54042e-05	-0.789889	0.00123499	0.0229469
hsa-miR-452-3p	NT5E	-0.2	0.98	x001001	2	TRUE	FALSE	1.49	2.98	0.0228	0.00335	TRUE	0	0	0.94	0	0	0.977371	ENSG00000135318	0.557526	13.0257	0.00211515	0.0427745	-0.789889	0.00123499	0.0229469
hsa-miR-452-3p	FRMD6	-0.69	0.99	x001001	2	FALSE	FALSE	1.98	2.98	0.0286	0.00701	TRUE	0	0	0.98	0	0	0.986481	ENSG00000139926	0.969365	11.1218	0.00577377	0.0802349	-0.789889	0.00123499	0.0229469
hsa-miR-452-3p	ACTC1	-0.71	0.98	x001001	2	TRUE	FALSE	2.51	2.98	0.0177	0.00123	TRUE	0	0	0.93	0	0	0.979169	ENSG00000159251	3.6209	8.30309	5.82962e-10	2.27567e-07	-0.789889	0.00123499	0.0229469
hsa-miR-452-3p	SYVN1	-0.67	0.99	x001001	2	FALSE	FALSE	1.93	2.98	0.0261	0.0049	TRUE	0	0	0.95	0	0	0.986469	ENSG00000162298	0.38751	10.2308	0.00366758	0.0611992	-0.789889	0.00123499	0.0229469
hsa-miR-452-3p	SEMA3E	-0.86	0.98	x001001	2	FALSE	FALSE	2.32	2.98	0.0456	0.0202	TRUE	0	0	0.95	0	0	0.982867	ENSG00000170381	0.42973	8.30575	0.0190016	0.169894	-0.789889	0.00123499	0.0229469
hsa-miR-452-3p	ARL15	-0.76	0.99	x001001	2	TRUE	FALSE	2.61	2.98	0.0205	0.00223	TRUE	0	0	0.99	0	0	0.966584	ENSG00000185305	0.714619	8.07924	0.000995514	0.0261186	-0.789889	0.00123499	0.0229469
hsa-miR-4683	RAP1GAP2	-0.04	1	x000011	2	FALSE	FALSE	0.1	0.08	0.0375	0.0137	TRUE	0	0	0	0	1	0.985486	ENSG00000132359	1.82211	5.82699	0.000816421	0.0224725	-1.4023	0.01289	0.0964235
hsa-miR-4683	LDHA	-0.29	0.99	x000011	2	FALSE	FALSE	0.6	0.08	0.0365	0.0129	TRUE	0	0	0	0	0.923077	0.991556	ENSG00000134333	1.50292	14.1549	4.36341e-06	0.000425829	-1.4023	0.01289	0.0964235
hsa-miR-4683	GREM2	-0.28	0.99	x001001	2	FALSE	FALSE	0.57	0.08	0.0366	0.0129	TRUE	0	0	0.95	0	0	0.991887	ENSG00000180875	1.19347	10.3931	4.4931e-05	0.00263091	-1.4023	0.01289	0.0964235
hsa-miR-495-3p	SREBF1	-0.06	0.9	x100000	1	FALSE	TRUE	1.86	3.74	0.0398	0.0154	TRUE	0.9	0	0	0	0	0	ENSG00000072310	-0.927565	11.1483	0.0114529	0.124608	0.77954	0.0039444	0.0456777
hsa-miR-495-3p	BRINP1	-0.47	0.98	x010001	2	TRUE	FALSE	2.19	3.74	0.0242	0.00402	TRUE	0	0.98	0	0	0	0.981358	ENSG00000078725	-0.704697	9.11727	7.85908e-05	0.00413227	0.77954	0.0039444	0.0456777
hsa-miR-495-3p	RUNX1T1	-0.89	0.97	x001001	2	FALSE	FALSE	2.53	3.74	0.0306	0.00851	TRUE	0	0	0.91	0	0	0.972971	ENSG00000079102	-1.26555	6.11937	0.00456927	0.0699897	0.77954	0.0039444	0.0456777
hsa-miR-495-3p	TFAP4	-0.6	0.98	x001001	2	FALSE	FALSE	1.95	3.74	0.0308	0.00865	TRUE	0	0	0.98	0	0	0.98322	ENSG00000090447	-0.754222	6.69077	0.00470597	0.0714043	0.77954	0.0039444	0.0456777
hsa-miR-495-3p	ZFHX4	-0.28	0.97	x010001	2	TRUE	FALSE	1.8	3.74	0.0248	0.00419	TRUE	0	0.78	0	0	0	0.971719	ENSG00000091656	-0.693364	9.93063	0.000241842	0.00963452	0.77954	0.0039444	0.0456777
hsa-miR-495-3p	STAG2	-0.02	0.97	x010001	2	TRUE	FALSE	1.28	3.74	0.0266	0.00534	TRUE	0	0.85	0	0	0	0.972723	ENSG00000101972	-0.494153	9.74074	0.00139363	0.032739	0.77954	0.0039444	0.0456777
hsa-miR-495-3p	PRUNE2	-0.97	0.99	x000101	2	FALSE	TRUE	3.68	3.74	0.0385	0.0144	TRUE	0	0	0	0.9	0	0.986287	ENSG00000106772	-0.285444	13.4781	0.0104324	0.116759	0.77954	0.0039444	0.0456777
hsa-miR-495-3p	GLIS3	-0.68	0.99	x010001	2	FALSE	FALSE	2.11	3.74	0.0301	0.00815	TRUE	0	0.93	0	0	0	0.98652	ENSG00000107249	-0.725313	9.70119	0.0042026	0.0671686	0.77954	0.0039444	0.0456777
hsa-miR-495-3p	PRKAR1A	-0.14	0.99	x000101	2	FALSE	TRUE	2.02	3.74	0.0452	0.0199	TRUE	0	0	0	0.9	0	0.994346	ENSG00000108946	-0.307557	12.4676	0.0159063	0.152458	0.77954	0.0039444	0.0456777
hsa-miR-495-3p	KAT2B	-0.38	0.98	x010001	2	FALSE	FALSE	1.5	3.74	0.0306	0.00843	TRUE	0	0.9	0	0	0	0.983478	ENSG00000114166	-0.403768	9.12816	0.00448324	0.0690001	0.77954	0.0039444	0.0456777
hsa-miR-495-3p	AMOT	-0.75	0.99	x010001	2	TRUE	FALSE	2.74	3.74	0.0241	0.00394	TRUE	0	0.91	0	0	0	0.986514	ENSG00000126016	-1.68064	7.79201	4.28331e-07	6.27018e-05	0.77954	0.0039444	0.0456777
hsa-miR-495-3p	SCN2A	-0.58	0.97	x000101	2	TRUE	TRUE	3.41	3.74	0.0263	0.00514	TRUE	0	0	0	0.9	0	0.974514	ENSG00000136531	-0.787955	8.55959	0.00119077	0.0297616	0.77954	0.0039444	0.0456777
hsa-miR-495-3p	GLCE	-0.27	0.97	x001001	2	FALSE	FALSE	1.28	3.74	0.0341	0.0109	TRUE	0	0	0.91	0	0	0.966723	ENSG00000138604	-0.517911	9.21492	0.00694851	0.0910587	0.77954	0.0039444	0.0456777
hsa-miR-495-3p	LBR	-0.28	0.99	x001001	2	FALSE	FALSE	1.3	3.74	0.0416	0.017	TRUE	0	0	0.97	0	0	0.986495	ENSG00000143815	-0.444896	8.06341	0.0130154	0.135101	0.77954	0.0039444	0.0456777
hsa-miR-495-3p	CITED2	-0.24	0.98	x001001	2	TRUE	FALSE	1.72	3.74	0.0249	0.0042	TRUE	0	0	0.98	0	0	0.979786	ENSG00000164442	-0.736577	12.2299	0.00025728	0.0100908	0.77954	0.0039444	0.0456777
hsa-miR-495-3p	RBPMS2	-0.79	0.98	x010001	2	TRUE	FALSE	2.83	3.74	0.0263	0.00513	TRUE	0	0.93	0	0	0	0.982247	ENSG00000166831	-1.11092	7.43481	0.00118839	0.0297616	0.77954	0.0039444	0.0456777
hsa-miR-495-3p	IRF2	-0.3	0.99	x001001	2	FALSE	FALSE	1.35	3.74	0.0443	0.0191	TRUE	0	0	0.99	0	0	0.982675	ENSG00000168310	-0.541119	7.9294	0.0151457	0.147585	0.77954	0.0039444	0.0456777
hsa-miR-495-3p	STXBP6	-0.94	0.98	x001001	2	TRUE	FALSE	3.13	3.74	0.0258	0.00469	TRUE	0	0	0.94	0	0	0.980566	ENSG00000168952	-1.05235	8.03338	0.000748951	0.0210655	0.77954	0.0039444	0.0456777
hsa-miR-495-3p	IRS1	-0.12	0.99	x010001	2	TRUE	FALSE	1.48	3.74	0.0264	0.00521	TRUE	0	0.93	0	0	0	0.987234	ENSG00000169047	-0.596243	10.5776	0.00126726	0.0305138	0.77954	0.0039444	0.0456777
hsa-miR-495-3p	SIK2	-0.54	0.98	x010001	2	FALSE	FALSE	1.84	3.74	0.0387	0.0145	TRUE	0	0.78	0	0	0	0.975213	ENSG00000170145	-0.43748	9.66313	0.0105846	0.118257	0.77954	0.0039444	0.0456777
hsa-miR-495-3p	NR2F2	-0.85	0.97	x001001	2	FALSE	FALSE	2.44	3.74	0.0492	0.0239	TRUE	0	0	0.94	0	0	0.972184	ENSG00000185551	-0.357631	12.2148	0.0199611	0.174151	0.77954	0.0039444	0.0456777
hsa-miR-495-3p	SESTD1	-0.58	0.98	x001001	2	TRUE	FALSE	2.4	3.74	0.0261	0.00505	TRUE	0	0	0.92	0	0	0.98194	ENSG00000187231	-0.847862	9.65537	0.00110086	0.028306	0.77954	0.0039444	0.0456777
hsa-miR-495-3p	MAOA	-0.29	0.98	x010001	2	FALSE	FALSE	1.32	3.74	0.0443	0.019	TRUE	0	0.96	0	0	0	0.979654	ENSG00000189221	-0.946213	7.79618	0.0150794	0.147273	0.77954	0.0039444	0.0456777
hsa-miR-495-3p	MAML3	-0.23	0.98	x010001	2	TRUE	FALSE	1.7	3.74	0.027	0.00572	TRUE	0	0.89	0	0	0	0.984024	ENSG00000196782	-1.28053	7.00303	0.00177845	0.0378679	0.77954	0.0039444	0.0456777
hsa-miR-495-3p	RORB	-0.76	0.98	x010001	2	FALSE	FALSE	2.28	3.74	0.0354	0.0117	TRUE	0	0.92	0	0	0	0.983792	ENSG00000198963	-1.31847	7.94751	0.00772453	0.0971751	0.77954	0.0039444	0.0456777
hsa-miR-495-3p	VGLL3	-0.73	0.98	x000011	2	FALSE	FALSE	2.21	3.74	0.03	0.00801	TRUE	0	0	0	0	0.923077	0.984083	ENSG00000206538	-0.66532	10.6124	0.00406662	0.0654828	0.77954	0.0039444	0.0456777
hsa-miR-495-3p	APOL6	-0.34	0.99	x001001	2	FALSE	FALSE	1.43	3.74	0.0424	0.0177	TRUE	0	0	0.93	0	0	0.986475	ENSG00000221963	-1.10601	7.15481	0.0137384	0.139134	0.77954	0.0039444	0.0456777
hsa-miR-502-3p	BCAT1	-0.34	0.99	x000011	2	FALSE	FALSE	1.67	4.95	0.0362	0.0124	TRUE	0	0	0	0	0.923077	0.99484	ENSG00000060982	0.447626	10.6964	0.00885586	0.105801	-0.615843	0.00358908	0.0430689
hsa-miR-502-3p	COL4A4	-0.27	1	x000011	2	TRUE	FALSE	2.02	4.95	0.0235	0.00359	TRUE	0	0	0	0	1	0.985566	ENSG00000081052	1.49978	8.32347	4.09954e-07	6.07015e-05	-0.615843	0.00358908	0.0430689
hsa-miR-502-3p	RASSF2	-0.53	0.99	x000011	2	TRUE	FALSE	2.56	4.95	0.0235	0.00359	TRUE	0	0	0	0	0.991453	0.983325	ENSG00000101265	1.34174	8.07709	2.73663e-08	6.52839e-06	-0.615843	0.00358908	0.0430689
hsa-miR-502-3p	MMP24	-0.14	0.98	x000011	2	TRUE	FALSE	1.76	4.95	0.0237	0.00364	TRUE	0	0	0	0	0.923077	0.982738	ENSG00000125966	0.997085	8.04934	4.65437e-05	0.00270079	-0.615843	0.00358908	0.0430689
hsa-miR-502-3p	SLC35E1	-0.51	0.99	x000011	2	FALSE	FALSE	2.01	4.95	0.0278	0.0063	TRUE	0	0	0	0	0.923077	0.986514	ENSG00000127526	0.458198	11.0451	0.00270904	0.0503962	-0.615843	0.00358908	0.0430689
hsa-miR-502-3p	DUSP26	-0.31	0.99	x001001	2	FALSE	FALSE	1.6	4.95	0.0484	0.023	TRUE	0	0	0.95	0	0	0.988076	ENSG00000133878	1.57139	5.80968	0.0194553	0.171757	-0.615843	0.00358908	0.0430689
hsa-miR-502-3p	ALDH1L2	-0.46	0.98	x001001	2	TRUE	FALSE	2.41	4.95	0.0235	0.00359	TRUE	0	0	0.94	0	0	0.978152	ENSG00000136010	0.879551	9.53762	2.9921e-07	4.75855e-05	-0.615843	0.00358908	0.0430689
hsa-miR-502-3p	ALPK3	-0.1	1	x000011	2	TRUE	FALSE	1.69	4.95	0.0276	0.0061	TRUE	0	0	0	0	1	0.981792	ENSG00000136383	0.93092	8.1615	0.00251147	0.0479983	-0.615843	0.00358908	0.0430689
hsa-miR-502-3p	ANKRD52	-0.22	1	x000011	2	TRUE	FALSE	1.94	4.95	0.0235	0.00359	TRUE	0	0	0	0	1	0.990514	ENSG00000139645	0.550684	11.9332	4.24551e-06	0.000420697	-0.615843	0.00358908	0.0430689
hsa-miR-502-3p	FRMD6	-0.29	0.99	x000101	2	FALSE	TRUE	2.57	4.95	0.0321	0.00936	TRUE	0	0	0	0.9	0	0.993072	ENSG00000139926	0.969365	11.1218	0.00577377	0.0802349	-0.615843	0.00358908	0.0430689
hsa-miR-502-3p	CSRP1	-0.61	0.9	x100000	1	TRUE	TRUE	3.72	4.95	0.0262	0.00511	TRUE	0.9	0	0	0	0	0	ENSG00000159176	0.805275	13.3333	0.00152493	0.0344635	-0.615843	0.00358908	0.0430689
hsa-miR-502-3p	COL4A3	-0.24	0.98	x001001	2	FALSE	FALSE	1.48	4.95	0.0292	0.00761	TRUE	0	0	0.91	0	0	0.983363	ENSG00000169031	1.25977	7.40069	0.00402337	0.0650302	-0.615843	0.00358908	0.0430689
hsa-miR-502-3p	TMEM167A	-0.45	0.98	x000011	2	TRUE	FALSE	2.38	4.95	0.0273	0.00582	TRUE	0	0	0	0	0.980769	0.975413	ENSG00000174695	0.580935	10.8604	0.00223219	0.0446508	-0.615843	0.00358908	0.0430689
hsa-miR-502-3p	SLC35F3	-0.1	0.99	x001001	2	TRUE	FALSE	1.69	4.95	0.0236	0.00361	TRUE	0	0	0.94	0	0	0.986418	ENSG00000183780	1.88657	6.12208	2.58886e-05	0.00172796	-0.615843	0.00358908	0.0430689
hsa-miR-502-3p	ADARB1	-0.14	0.99	x001001	2	FALSE	FALSE	1.27	4.95	0.0447	0.0194	TRUE	0	0	0.97	0	0	0.985571	ENSG00000197381	0.435763	10.0283	0.0158102	0.152289	-0.615843	0.00358908	0.0430689
hsa-miR-502-3p	SLC26A6	-0.51	0.99	x001001	2	FALSE	FALSE	2.01	4.95	0.0484	0.023	TRUE	0	0	0.99	0	0	0.982105	ENSG00000225697	0.658626	8.39016	0.0193641	0.171286	-0.615843	0.00358908	0.0430689
hsa-miR-502-5p	RALA	-0.4	0.98	x001001	2	FALSE	FALSE	1.06	1.25	0.0325	0.00962	TRUE	0	0	0.9	0	0	0.977892	ENSG00000006451	0.392654	11.9096	0.00461283	0.0704715	-0.935289	0.00501155	0.050643
hsa-miR-502-5p	NEDD4	-0.21	0.99	x001001	2	FALSE	FALSE	0.67	1.25	0.0477	0.0222	TRUE	0	0	0.91	0	0	0.985738	ENSG00000069869	0.54896	8.90384	0.0172315	0.159517	-0.935289	0.00501155	0.050643
hsa-miR-502-5p	DNAJC3	-0.39	0.98	x001001	2	FALSE	FALSE	1.02	1.25	0.0379	0.0139	TRUE	0	0	0.92	0	0	0.982693	ENSG00000102580	0.470039	10.604	0.00887219	0.105826	-0.935289	0.00501155	0.050643
hsa-miR-502-5p	TBL2	-0.46	0.99	x001001	2	FALSE	FALSE	1.16	1.25	0.0278	0.00622	TRUE	0	0	0.91	0	0	0.985076	ENSG00000106638	0.485981	9.81455	0.00120918	0.0298683	-0.935289	0.00501155	0.050643
hsa-miR-502-5p	SHB	-0.08	0.99	x000011	2	FALSE	FALSE	0.42	1.25	0.0359	0.012	TRUE	0	0	0	0	0.923077	0.98563	ENSG00000107338	0.414658	9.07568	0.00703519	0.0913581	-0.935289	0.00501155	0.050643
hsa-miR-502-5p	DKK1	-0.24	0.98	x001001	2	FALSE	FALSE	0.72	1.25	0.0261	0.00502	TRUE	0	0	0.96	0	0	0.981319	ENSG00000107984	1.91702	11.5998	3.9787e-06	0.000400419	-0.935289	0.00501155	0.050643
hsa-miR-502-5p	BTN2A1	-0.25	0.99	x000011	2	FALSE	FALSE	0.75	1.25	0.0294	0.00773	TRUE	0	0	0	0	0.923077	0.985321	ENSG00000112763	0.653184	9.28178	0.00271894	0.0503962	-0.935289	0.00501155	0.050643
hsa-miR-502-5p	ACADL	-0.02	1	x000011	2	FALSE	FALSE	0.28	1.25	0.0343	0.011	TRUE	0	0	0	0	1	0.98289	ENSG00000115361	1.54165	5.46868	0.00596663	0.08203	-0.935289	0.00501155	0.050643
hsa-miR-502-5p	PPP1R3C	-0.45	0.98	x001001	2	FALSE	FALSE	1.16	1.25	0.0266	0.00533	TRUE	0	0	0.97	0	0	0.982653	ENSG00000119938	0.583715	12.1231	0.000317397	0.0115642	-0.935289	0.00501155	0.050643
hsa-miR-502-5p	LRP11	-0.64	0.99	x001001	2	FALSE	FALSE	1.53	1.25	0.0382	0.0142	TRUE	0	0	0.92	0	0	0.985884	ENSG00000120256	0.780278	6.94692	0.00919502	0.10857	-0.935289	0.00501155	0.050643
hsa-miR-502-5p	PDE11A	-0.08	1	x000011	2	FALSE	FALSE	0.41	1.25	0.0261	0.00502	TRUE	0	0	0	0	1	0.985101	ENSG00000128655	1.57509	7.21313	7.86779e-06	0.000675686	-0.935289	0.00501155	0.050643
hsa-miR-502-5p	TLR4	-0.05	0.99	x000011	2	FALSE	FALSE	0.34	1.25	0.0286	0.00707	TRUE	0	0	0	0	0.923077	0.993783	ENSG00000136869	0.788893	11.0027	0.00206092	0.0420742	-0.935289	0.00501155	0.050643
hsa-miR-502-5p	TMEM132B	-0.44	0.99	x000011	2	FALSE	FALSE	1.13	1.25	0.0362	0.0126	TRUE	0	0	0	0	0.923077	0.98574	ENSG00000139364	0.897395	7.27961	0.00754138	0.0956182	-0.935289	0.00501155	0.050643
hsa-miR-502-5p	ADPGK	-0.43	0.98	x000011	2	FALSE	FALSE	1.11	1.25	0.0362	0.0125	TRUE	0	0	0	0	0.923077	0.975565	ENSG00000159322	0.441951	9.80005	0.00750626	0.0952667	-0.935289	0.00501155	0.050643
hsa-miR-502-5p	TGM2	-0.21	1	x000011	2	FALSE	FALSE	0.66	1.25	0.0322	0.00941	TRUE	0	0	0	0	1	0.986075	ENSG00000198959	1.05512	11.9438	0.00439383	0.0686076	-0.935289	0.00501155	0.050643
hsa-miR-502-5p	LBH	-0.07	0.99	x001001	2	FALSE	FALSE	0.38	1.25	0.027	0.00568	TRUE	0	0	0.99	0	0	0.986111	ENSG00000213626	0.969785	10.7103	0.000669268	0.0194616	-0.935289	0.00501155	0.050643
hsa-miR-502-5p	PLXNA4	-0.07	0.98	x000011	2	FALSE	FALSE	0.39	1.25	0.0331	0.00997	TRUE	0	0	0	0	0.923077	0.984967	ENSG00000221866	0.952501	6.01691	0.00495632	0.0736416	-0.935289	0.00501155	0.050643
hsa-miR-502-5p	CD24	-0.08	1	x000011	2	FALSE	FALSE	0.42	1.25	0.0362	0.0124	TRUE	0	0	0	0	1	0.985037	ENSG00000272398	1.18185	7.14911	0.00736124	0.0941683	-0.935289	0.00501155	0.050643
hsa-miR-532-5p	COL4A4	0.04	0.98	x000011	2	FALSE	FALSE	1.69	8.04	0.0286	0.00704	TRUE	0	0	0	0	0.923077	0.979654	ENSG00000081052	1.49978	8.32347	4.09954e-07	6.07015e-05	-0.497597	0.0070376	0.0621153
hsa-miR-532-5p	UBA5	0.03	0.98	x001001	2	FALSE	FALSE	1.66	8.04	0.0422	0.0174	TRUE	0	0	0.98	0	0	0.966556	ENSG00000081307	0.394087	9.18742	0.0104102	0.116613	-0.497597	0.0070376	0.0621153
hsa-miR-532-5p	EDEM3	-0.05	1	x000011	2	FALSE	FALSE	1.71	8.04	0.0286	0.0071	TRUE	0	0	0	0	1	0.986358	ENSG00000116406	0.515902	9.84135	6.62243e-05	0.00358446	-0.497597	0.0070376	0.0621153
hsa-miR-532-5p	ST6GALNAC5	-0.34	0.99	x010001	2	FALSE	FALSE	2.3	8.04	0.0448	0.0196	TRUE	0	0.94	0	0	0	0.992687	ENSG00000117069	0.956708	10.4529	0.0125571	0.132157	-0.497597	0.0070376	0.0621153
hsa-miR-532-5p	SKIL	-0.25	0.99	x001001	2	FALSE	FALSE	2.11	8.04	0.0286	0.00704	TRUE	0	0	0.94	0	0	0.985762	ENSG00000136603	1.37214	8.80935	6.89445e-07	9.20321e-05	-0.497597	0.0070376	0.0621153
hsa-miR-532-5p	RNF121	-0.43	0.99	x010001	2	FALSE	FALSE	2.48	8.04	0.0286	0.00706	TRUE	0	0.77	0	0	0	0.986882	ENSG00000137522	0.718629	8.98836	2.37774e-05	0.00167377	-0.497597	0.0070376	0.0621153
hsa-miR-532-5p	RHOB	-0.6	0.98	x001001	2	FALSE	FALSE	2.82	8.04	0.0286	0.00705	TRUE	0	0	0.93	0	0	0.983323	ENSG00000143878	0.753854	11.13	1.09072e-05	0.000889282	-0.497597	0.0070376	0.0621153
hsa-miR-532-5p	TENM4	-0.16	0.99	x100001	2	FALSE	TRUE	2.94	8.04	0.0286	0.00704	TRUE	0.9	0	0	0	0	0.98645	ENSG00000149256	2.28638	9.66198	4.8416e-07	6.78077e-05	-0.497597	0.0070376	0.0621153
hsa-miR-532-5p	FZD7	-0.11	0.98	x001001	2	FALSE	FALSE	1.84	8.04	0.0321	0.00929	TRUE	0	0	0.96	0	0	0.982354	ENSG00000155760	0.883486	10.5744	0.0022478	0.0448933	-0.497597	0.0070376	0.0621153
hsa-miR-532-5p	NRG1	0.05	1	x000011	2	FALSE	FALSE	1.71	8.04	0.0286	0.00704	TRUE	0	0	0	0	1	0.986131	ENSG00000157168	1.34603	9.91057	5.78085e-08	1.2208e-05	-0.497597	0.0070376	0.0621153
hsa-miR-532-5p	ITGA2	0.02	0.98	x001001	2	FALSE	FALSE	1.66	8.04	0.0295	0.0078	TRUE	0	0	0.94	0	0	0.978966	ENSG00000164171	1.02092	10.6586	0.000765786	0.0213525	-0.497597	0.0070376	0.0621153
hsa-miR-532-5p	TVP23B	0.03	0.99	x001001	2	FALSE	FALSE	1.68	8.04	0.0292	0.00757	TRUE	0	0	0.96	0	0	0.992687	ENSG00000171928	0.523932	10.05	0.000530207	0.0162514	-0.497597	0.0070376	0.0621153
hsa-miR-532-5p	PCDH9	0.05	1	x000011	2	FALSE	FALSE	1.72	8.04	0.0286	0.00704	TRUE	0	0	0	0	1	0.992894	ENSG00000184226	1.00157	10.2429	3.59591e-09	1.15806e-06	-0.497597	0.0070376	0.0621153
hsa-miR-532-5p	RNFT1	-0.34	0.98	x001001	2	FALSE	FALSE	2.28	8.04	0.0486	0.0233	TRUE	0	0	0.94	0	0	0.981151	ENSG00000189050	0.788882	6.92436	0.0162944	0.154342	-0.497597	0.0070376	0.0621153
hsa-miR-532-5p	ADARB1	-0.03	1	x000011	2	FALSE	FALSE	1.67	8.04	0.0483	0.0228	TRUE	0	0	0	0	1	0.985598	ENSG00000197381	0.435763	10.0283	0.0158102	0.152289	-0.497597	0.0070376	0.0621153
hsa-miR-532-5p	PLXNA4	-0.12	0.99	x010001	2	FALSE	FALSE	1.85	8.04	0.0358	0.012	TRUE	0	0.74	0	0	0	0.986362	ENSG00000221866	0.952501	6.01691	0.00495632	0.0736416	-0.497597	0.0070376	0.0621153
hsa-miR-543	LMO3	-0.21	0.99	x010001	2	FALSE	FALSE	1.19	3.87	0.0276	0.00609	TRUE	0	0.98	0	0	0	0.986468	ENSG00000048540	-2.59173	4.92407	0.000578398	0.0173681	0.838321	0.00551398	0.0520664
hsa-miR-543	SYNE2	-0.75	0.9	x100000	1	FALSE	TRUE	3.27	3.87	0.0286	0.00719	TRUE	0.9	0	0	0	0	0	ENSG00000054654	-0.697188	8.27758	0.00167391	0.03618	0.838321	0.00551398	0.0520664
hsa-miR-543	ZFHX4	-0.34	0.98	x010001	2	FALSE	FALSE	1.45	3.87	0.0271	0.00576	TRUE	0	0.8	0	0	0	0.980566	ENSG00000091656	-0.693364	9.93063	0.000241842	0.00963452	0.838321	0.00551398	0.0520664
hsa-miR-543	EYA1	-0.35	0.98	x001001	2	FALSE	FALSE	1.48	3.87	0.0306	0.00848	TRUE	0	0	0.91	0	0	0.978152	ENSG00000104313	-1.67093	5.95134	0.00296705	0.0530118	0.838321	0.00551398	0.0520664
hsa-miR-543	ITGB8	-0.73	0.97	x010001	2	FALSE	FALSE	2.23	3.87	0.0321	0.00922	TRUE	0	0.8	0	0	0	0.970063	ENSG00000105855	-1.50218	6.77463	0.00370896	0.0616501	0.838321	0.00551398	0.0520664
hsa-miR-543	PPARGC1A	-0.74	0.98	x010001	2	FALSE	FALSE	2.26	3.87	0.0283	0.0067	TRUE	0	0.86	0	0	0	0.977371	ENSG00000109819	-1.54143	7.02683	0.00118994	0.0297616	0.838321	0.00551398	0.0520664
hsa-miR-543	RNF141	-0.44	0.98	x010001	2	FALSE	FALSE	1.65	3.87	0.0344	0.0111	TRUE	0	0.92	0	0	0	0.978152	ENSG00000110315	-0.471073	9.83607	0.00554692	0.0785224	0.838321	0.00551398	0.0520664
hsa-miR-543	ARHGEF2	-0.46	0.99	x010001	2	FALSE	FALSE	1.69	3.87	0.0268	0.00555	TRUE	0	0.87	0	0	0	0.986461	ENSG00000116584	-0.526003	10.9927	3.74323e-05	0.00225328	0.838321	0.00551398	0.0520664
hsa-miR-543	PKD2	-0.87	0.97	x001001	2	FALSE	FALSE	2.51	3.87	0.0286	0.00713	TRUE	0	0	0.97	0	0	0.973658	ENSG00000118762	-0.61689	11.7664	0.00161775	0.0355172	0.838321	0.00551398	0.0520664
hsa-miR-543	CAB39	-0.68	0.98	x010001	2	FALSE	FALSE	2.14	3.87	0.0457	0.0205	TRUE	0	0.86	0	0	0	0.978152	ENSG00000135932	-0.329291	10.6289	0.0149397	0.14623	0.838321	0.00551398	0.0520664
hsa-miR-543	CTDSPL	-0.54	0.99	x010001	2	FALSE	FALSE	1.85	3.87	0.0285	0.00685	TRUE	0	0.99	0	0	0	0.985951	ENSG00000144677	-0.558996	9.0736	0.00134009	0.0317921	0.838321	0.00551398	0.0520664
hsa-miR-543	ATM	-0.55	0.99	x100001	2	FALSE	TRUE	2.88	3.87	0.0481	0.0227	TRUE	0.9	0	0	0	0	0.986279	ENSG00000149311	-0.402882	10.3058	0.017206	0.159517	0.838321	0.00551398	0.0520664
hsa-miR-543	DIP2C	-0.85	0.99	x010001	2	FALSE	FALSE	2.47	3.87	0.0306	0.00845	TRUE	0	0.8	0	0	0	0.987964	ENSG00000151240	-0.426903	10.3566	0.00293146	0.0525217	0.838321	0.00551398	0.0520664
hsa-miR-543	AKAP6	-0.69	0.99	x010001	2	FALSE	FALSE	2.15	3.87	0.0286	0.00705	TRUE	0	0.8	0	0	0	0.98616	ENSG00000151320	-1.26111	7.71757	0.00153902	0.0345997	0.838321	0.00551398	0.0520664
hsa-miR-543	BACH1	-0.06	0.9	x100000	1	FALSE	TRUE	1.9	3.87	0.0392	0.0149	TRUE	0.9	0	0	0	0	0	ENSG00000156273	-0.673325	8.99079	0.00938382	0.109495	0.838321	0.00551398	0.0520664
hsa-miR-543	ARNT2	-0.94	0.97	x010001	2	FALSE	FALSE	2.64	3.87	0.027	0.00568	TRUE	0	0.86	0	0	0	0.967237	ENSG00000172379	-0.646395	8.71981	0.000164395	0.00722777	0.838321	0.00551398	0.0520664
hsa-miR-543	LRRK2	-0.84	0.99	x001001	2	FALSE	FALSE	2.46	3.87	0.0415	0.0169	TRUE	0	0	0.93	0	0	0.986238	ENSG00000188906	-0.691382	7.66634	0.0113392	0.124105	0.838321	0.00551398	0.0520664
hsa-miR-543	TOX	-0.06	0.98	x010001	2	FALSE	FALSE	0.9	3.87	0.0268	0.00552	TRUE	0	0.96	0	0	0	0.981319	ENSG00000198846	-1.17582	6.83557	9.67231e-06	0.000803863	0.838321	0.00551398	0.0520664
hsa-miR-543	PPP1CB	-0.73	0.97	x010001	2	FALSE	FALSE	2.23	3.87	0.0404	0.0159	TRUE	0	0.88	0	0	0	0.97277	ENSG00000213639	-0.341227	11.3818	0.0103837	0.116518	0.838321	0.00551398	0.0520664
hsa-miR-548a-3p	KCNK6	-0.46	0.9	x100000	1	FALSE	TRUE	2.84	4.6	0.0362	0.0125	TRUE	0.9	0	0	0	0	0	ENSG00000099337	1.51127	7.20635	1.61933e-05	0.0012199	-0.599166	0.0125326	0.0949842
hsa-miR-548a-3p	NREP	-0.37	0.98	x001001	2	FALSE	FALSE	1.66	4.6	0.0362	0.0125	TRUE	0	0	0.97	0	0	0.978152	ENSG00000134986	2.20458	8.0192	3.18267e-07	4.9999e-05	-0.599166	0.0125326	0.0949842
hsa-miR-548a-3p	HECTD2	-0.2	0.98	x001001	2	FALSE	FALSE	1.32	4.6	0.0452	0.0199	TRUE	0	0	0.95	0	0	0.98276	ENSG00000165338	0.569506	7.56179	0.00740075	0.0944861	-0.599166	0.0125326	0.0949842
hsa-miR-548a-3p	NUDT4	-0.56	0.98	x001001	2	FALSE	FALSE	2.05	4.6	0.0399	0.0154	TRUE	0	0	0.93	0	0	0.97862	ENSG00000173598	0.585985	11.9336	0.00289812	0.0523306	-0.599166	0.0125326	0.0949842
hsa-miR-548a-3p	ARL15	-0.14	0.99	x001001	2	FALSE	FALSE	1.19	4.6	0.0373	0.0135	TRUE	0	0	0.99	0	0	0.979768	ENSG00000185305	0.714619	8.07924	0.000995514	0.0261186	-0.599166	0.0125326	0.0949842
hsa-miR-548a-3p	ZDHHC17	-0.23	0.99	x001001	2	FALSE	FALSE	1.38	4.6	0.0364	0.0127	TRUE	0	0	0.92	0	0	0.986468	ENSG00000186908	0.63525	9.22335	0.000144244	0.0065428	-0.599166	0.0125326	0.0949842
hsa-miR-549a-3p	CDH6	-0.17	1	x000011	2	FALSE	FALSE	0.59	1.28	0.0274	0.00593	TRUE	0	0	0	0	1	0.985372	ENSG00000113361	0.7663	12.5412	0.00114012	0.0289684	-0.983798	0.00479206	0.0501859
hsa-miR-551a	ATP6AP1	-0.1	1	x000011	2	FALSE	FALSE	0.51	1.58	0.0308	0.00865	TRUE	0	0	0	0	1	0.993228	ENSG00000071553	0.298382	12.4541	0.00721532	0.0929477	-1.80533	0.00143925	0.0258809
hsa-miR-551a	RNF215	0.02	0.99	x000011	2	FALSE	FALSE	0.36	1.58	0.0393	0.015	TRUE	0	0	0	0	0.923077	0.992687	ENSG00000099999	0.431398	9.63007	0.0136008	0.138503	-1.80533	0.00143925	0.0258809
hsa-miR-551a	MPP2	-0.78	0.99	x000011	2	FALSE	FALSE	1.87	1.58	0.0286	0.00703	TRUE	0	0	0	0	0.923077	0.98609	ENSG00000108852	0.60376	8.05261	0.00559417	0.0786725	-1.80533	0.00143925	0.0258809
hsa-miR-551a	SPECC1	-0.55	1	x000011	2	FALSE	FALSE	1.41	1.58	0.0365	0.0129	TRUE	0	0	0	0	1	0.986481	ENSG00000128487	0.528963	8.88374	0.0114499	0.124608	-1.80533	0.00143925	0.0258809
hsa-miR-551a	PDE11A	-0.56	1	x000011	2	TRUE	FALSE	1.93	1.58	0.0183	0.00145	TRUE	0	0	0	0	1	0.99085	ENSG00000128655	1.57509	7.21313	7.86779e-06	0.000675686	-1.80533	0.00143925	0.0258809
hsa-miR-551a	KIF1A	-0.49	1	x000011	2	FALSE	FALSE	1.3	1.58	0.0351	0.0114	TRUE	0	0	0	0	1	0.994514	ENSG00000130294	2.08757	6.01989	0.00996727	0.113426	-1.80533	0.00143925	0.0258809
hsa-miR-551a	MTCH1	-0.49	0.99	x000011	2	TRUE	FALSE	1.79	1.58	0.0183	0.00147	TRUE	0	0	0	0	0.923077	0.992894	ENSG00000137409	0.645554	13.1214	2.99103e-05	0.00194598	-1.80533	0.00143925	0.0258809
hsa-miR-551a	RNF121	-0.48	0.99	x000011	2	TRUE	FALSE	1.78	1.58	0.0183	0.00146	TRUE	0	0	0	0	0.923077	0.986311	ENSG00000137522	0.718629	8.98836	2.37774e-05	0.00167377	-1.80533	0.00143925	0.0258809
hsa-miR-551a	SEMA7A	-0.17	1	x000011	2	TRUE	FALSE	1.15	1.58	0.0183	0.00144	TRUE	0	0	0	0	1	0.978924	ENSG00000138623	2.65064	8.67578	2.78183e-15	3.25777e-12	-1.80533	0.00143925	0.0258809
hsa-miR-551a	FRMD6	-0.19	1	x000011	2	FALSE	FALSE	0.7	1.58	0.0286	0.00721	TRUE	0	0	0	0	1	0.983769	ENSG00000139926	0.969365	11.1218	0.00577377	0.0802349	-1.80533	0.00143925	0.0258809
hsa-miR-551a	KIFC3	-0.62	1	x000011	2	FALSE	FALSE	1.57	1.58	0.0345	0.0111	TRUE	0	0	0	0	1	0.98242	ENSG00000140859	0.488131	10.7785	0.0096626	0.111336	-1.80533	0.00143925	0.0258809
hsa-miR-551a	NDEL1	-0.1	1	x000011	2	FALSE	FALSE	0.53	1.58	0.0395	0.0151	TRUE	0	0	0	0	1	0.982699	ENSG00000166579	0.436117	10.1982	0.0136746	0.138651	-1.80533	0.00143925	0.0258809
hsa-miR-551a	GPRC5B	-0.6	0.99	x000011	2	TRUE	FALSE	2.01	1.58	0.0183	0.00144	TRUE	0	0	0	0	0.923077	0.986204	ENSG00000167191	1.4064	9.09336	1.21363e-08	3.19062e-06	-1.80533	0.00143925	0.0258809
hsa-miR-551a	ENC1	-0.01	1	x000011	2	TRUE	FALSE	0.83	1.58	0.02	0.00197	TRUE	0	0	0	0	1	0.98122	ENSG00000171617	1.52536	10.3575	0.000534964	0.0162917	-1.80533	0.00143925	0.0258809
hsa-miR-551a	MFSD4B	-0.08	1	x000011	2	FALSE	FALSE	0.48	1.58	0.0447	0.0195	TRUE	0	0	0	0	1	0.985214	ENSG00000173214	0.483527	7.76453	0.0180847	0.16546	-1.80533	0.00143925	0.0258809
hsa-miR-551a	HSPB7	-0.68	1	x000011	2	TRUE	FALSE	2.17	1.58	0.0183	0.00147	TRUE	0	0	0	0	1	0.98606	ENSG00000173641	0.6817	11.0038	3.4885e-05	0.00216052	-1.80533	0.00143925	0.0258809
hsa-miR-551a	DPY19L1	-0.42	1	x000011	2	TRUE	FALSE	1.65	1.58	0.0197	0.00176	TRUE	0	0	0	0	1	0.983352	ENSG00000173852	0.520688	10.1144	0.000317095	0.0115642	-1.80533	0.00143925	0.0258809
hsa-miR-551a	CLN8	0.02	1	x000011	2	FALSE	FALSE	0.35	1.58	0.0323	0.00953	TRUE	0	0	0	0	1	0.994622	ENSG00000182372	0.452447	9.53383	0.00809344	0.100341	-1.80533	0.00143925	0.0258809
hsa-miR-551a	ERO1A	0.06	1	x000011	2	FALSE	FALSE	0.44	1.58	0.0278	0.00622	TRUE	0	0	0	0	1	0.984361	ENSG00000197930	0.359253	10.8473	0.00477792	0.0719873	-1.80533	0.00143925	0.0258809
hsa-miR-551a	PLXNA4	-0.51	1	x000011	2	FALSE	FALSE	1.33	1.58	0.0278	0.0064	TRUE	0	0	0	0	1	0.985365	ENSG00000221866	0.952501	6.01691	0.00495632	0.0736416	-1.80533	0.00143925	0.0258809
hsa-miR-574-3p	IKZF2	-0.56	1	x000011	2	FALSE	FALSE	3.13	10.02	0.0419	0.0172	TRUE	0	0	0	0	1	0.992894	ENSG00000030419	-0.866454	6.46294	0.0018675	0.0393091	0.422057	0.015325	0.11317
hsa-miR-574-3p	NUCKS1	-0.74	0.99	x000011	2	FALSE	FALSE	3.49	10.02	0.0443	0.019	TRUE	0	0	0	0	0.923077	0.98606	ENSG00000069275	-0.356837	11.8963	0.00366373	0.0611992	0.422057	0.015325	0.11317
hsa-miR-574-3p	TGFBR3	-0.63	1	x000011	2	FALSE	FALSE	3.27	10.02	0.0398	0.0154	TRUE	0	0	0	0	1	0.985775	ENSG00000069702	-0.980652	10.312	3.66789e-05	0.0022183	0.422057	0.015325	0.11317
hsa-miR-574-3p	PHEX	-0.42	0.9	x100000	1	FALSE	TRUE	3.84	10.02	0.0474	0.0221	TRUE	0.9	0	0	0	0	0	ENSG00000102174	-1.1066	5.78073	0.00673464	0.0894388	0.422057	0.015325	0.11317
hsa-miR-574-3p	PLEKHG3	-0.52	1	x000011	2	FALSE	FALSE	3.05	10.02	0.0398	0.0154	TRUE	0	0	0	0	1	0.986495	ENSG00000126822	-0.687873	9.11359	5.50535e-05	0.00308347	0.422057	0.015325	0.11317
hsa-miR-574-3p	USP3	-0.67	1	x000011	2	FALSE	FALSE	3.34	10.02	0.0474	0.022	TRUE	0	0	0	0	1	0.98606	ENSG00000140455	-0.556067	7.60038	0.00668685	0.0889876	0.422057	0.015325	0.11317
hsa-miR-574-3p	ENDOD1	-0.29	0.98	x001001	2	FALSE	FALSE	2.59	10.02	0.0465	0.0213	TRUE	0	0	0.97	0	0	0.981912	ENSG00000149218	-0.365009	11.5715	0.00595457	0.08203	0.422057	0.015325	0.11317
hsa-miR-574-3p	ZC3H12C	-0.64	0.98	x000011	2	FALSE	FALSE	3.28	10.02	0.0493	0.024	TRUE	0	0	0	0	0.961538	0.977923	ENSG00000149289	-0.643853	8.02227	0.00869934	0.104538	0.422057	0.015325	0.11317
hsa-miR-574-3p	GFRA1	-0.38	1	x000011	2	FALSE	FALSE	2.77	10.02	0.0401	0.0156	TRUE	0	0	0	0	1	0.984256	ENSG00000151892	-1.24096	9.31978	0.000257409	0.0100908	0.422057	0.015325	0.11317
hsa-miR-574-3p	SV2A	-0.72	1	x000011	2	FALSE	FALSE	3.44	10.02	0.0425	0.0177	TRUE	0	0	0	0	1	0.982481	ENSG00000159164	-0.671819	10.1068	0.00240425	0.0465737	0.422057	0.015325	0.11317
hsa-miR-574-3p	RAD54L2	-0.66	1	x000011	2	FALSE	FALSE	3.32	10.02	0.0435	0.0184	TRUE	0	0	0	0	1	0.98606	ENSG00000164080	-0.459958	8.78085	0.00310201	0.0547398	0.422057	0.015325	0.11317
hsa-miR-574-3p	TUB	-0.5	1	x000011	2	FALSE	FALSE	3.01	10.02	0.0487	0.0235	TRUE	0	0	0	0	1	0.98606	ENSG00000166402	-0.488219	9.45162	0.00813566	0.100579	0.422057	0.015325	0.11317
hsa-miR-574-3p	KLF13	-0.76	0.98	x000011	2	FALSE	FALSE	3.52	10.02	0.0499	0.0246	TRUE	0	0	0	0	0.923077	0.980796	ENSG00000169926	-0.432248	9.87505	0.00928032	0.109191	0.422057	0.015325	0.11317
hsa-miR-574-3p	KIAA0232	-0.78	1	x000011	2	FALSE	FALSE	3.56	10.02	0.0475	0.0221	TRUE	0	0	0	0	1	0.985357	ENSG00000170871	-0.474348	9.97981	0.00676803	0.0896972	0.422057	0.015325	0.11317
hsa-miR-574-3p	SEPTIN9	-0.75	1	x000011	2	FALSE	FALSE	3.5	10.02	0.0398	0.0154	TRUE	0	0	0	0	1	0.981148	ENSG00000184640	-0.511187	12.7849	3.33452e-05	0.00208521	0.422057	0.015325	0.11317
hsa-miR-574-3p	LSAMP	-0.61	1	x000011	2	FALSE	FALSE	3.23	10.02	0.0398	0.0154	TRUE	0	0	0	0	1	0.98606	ENSG00000185565	-1.13912	8.35611	3.47898e-05	0.00216052	0.422057	0.015325	0.11317
hsa-miR-574-3p	PSAP	-0.76	0.98	x000011	2	FALSE	FALSE	3.51	10.02	0.0487	0.0235	TRUE	0	0	0	0	0.923077	0.97798	ENSG00000197746	-0.414329	16.055	0.00818545	0.101098	0.422057	0.015325	0.11317
hsa-miR-574-3p	MBP	-0.22	1	x000011	2	FALSE	FALSE	2.44	10.02	0.0423	0.0176	TRUE	0	0	0	0	1	0.983268	ENSG00000197971	-0.718747	7.76316	0.00228544	0.0455006	0.422057	0.015325	0.11317
hsa-miR-574-3p	RASL10B	-0.68	1	x000011	2	FALSE	FALSE	3.37	10.02	0.0442	0.0189	TRUE	0	0	0	0	1	0.980975	ENSG00000270885	-0.68073	8.57875	0.00359726	0.060496	0.422057	0.015325	0.11317
hsa-miR-642a-5p	ETV1	-0.24	0.98	x000011	2	FALSE	FALSE	0.59	0.56	0.0305	0.00839	TRUE	0	0	0	0	0.923077	0.975407	ENSG00000006468	-0.739767	8.389	0.00510741	0.0749359	1.72789	0.00328583	0.0402689
hsa-miR-642a-5p	SEMA3A	-0.61	1	x000011	2	FALSE	FALSE	1.32	0.56	0.0355	0.0118	TRUE	0	0	0	0	1	0.975694	ENSG00000075213	-0.705453	8.36474	0.00847433	0.103084	1.72789	0.00328583	0.0402689
hsa-miR-642a-5p	PYCARD	-0.27	0.9	x100000	1	FALSE	TRUE	1.64	0.56	0.0385	0.0144	TRUE	0.9	0	0	0	0	0	ENSG00000103490	-1.62944	5.35582	0.0110927	0.122133	1.72789	0.00328583	0.0402689
hsa-miR-642a-5p	GLIS3	-0.29	0.99	x000011	2	FALSE	FALSE	0.7	0.56	0.029	0.00749	TRUE	0	0	0	0	0.923077	0.985682	ENSG00000107249	-0.725313	9.70119	0.0042026	0.0671686	1.72789	0.00328583	0.0402689
hsa-miR-642a-5p	VAT1	-0.62	0.9	x100000	1	FALSE	TRUE	2.34	0.56	0.0389	0.0147	TRUE	0.9	0	0	0	0	0	ENSG00000108828	-0.263651	14.4247	0.0113882	0.124284	1.72789	0.00328583	0.0402689
hsa-miR-642a-5p	VWA5A	-0.35	0.99	x001001	2	TRUE	FALSE	1.31	0.56	0.0227	0.00329	TRUE	0	0	0.96	0	0	0.985368	ENSG00000110002	-0.818975	9.96627	5.05682e-07	6.92999e-05	1.72789	0.00328583	0.0402689
hsa-miR-642a-5p	COL12A1	-0.42	0.99	x001001	2	FALSE	FALSE	0.95	0.56	0.0298	0.00793	TRUE	0	0	0.99	0	0	0.984268	ENSG00000111799	-0.699103	11.5932	0.00464599	0.0706607	1.72789	0.00328583	0.0402689
hsa-miR-642a-5p	ARHGEF2	-0.27	0.99	x001001	2	TRUE	FALSE	1.16	0.56	0.0227	0.00332	TRUE	0	0	0.9	0	0	0.986085	ENSG00000116584	-0.526003	10.9927	3.74323e-05	0.00225328	1.72789	0.00328583	0.0402689
hsa-miR-642a-5p	EML2	-0.02	0.99	x001001	2	FALSE	FALSE	0.15	0.56	0.0309	0.00867	TRUE	0	0	0.93	0	0	0.987282	ENSG00000125746	-0.395209	10.311	0.00538691	0.0773435	1.72789	0.00328583	0.0402689
hsa-miR-642a-5p	EMP1	-0.35	1	x000011	2	TRUE	FALSE	1.3	0.56	0.0227	0.00332	TRUE	0	0	0	0	1	0.991556	ENSG00000134531	-1.14364	9.73271	3.57787e-05	0.00219068	1.72789	0.00328583	0.0402689
hsa-miR-642a-5p	ATP8B2	-0.09	1	x000011	2	TRUE	FALSE	0.79	0.56	0.0253	0.00448	TRUE	0	0	0	0	1	0.981828	ENSG00000143515	-0.595843	12.1322	0.00119761	0.0298405	1.72789	0.00328583	0.0402689
hsa-miR-642a-5p	PLEKHA6	-0.45	1	x000011	2	TRUE	FALSE	1.51	0.56	0.0237	0.00364	TRUE	0	0	0	0	1	0.985592	ENSG00000143850	-1.81703	5.34785	0.000353051	0.0124603	1.72789	0.00328583	0.0402689
hsa-miR-642a-5p	C2CD2	-0.71	1	x000011	2	FALSE	FALSE	1.53	0.56	0.0361	0.0123	TRUE	0	0	0	0	1	0.986157	ENSG00000157617	-0.670741	10.4566	0.00897266	0.10682	1.72789	0.00328583	0.0402689
hsa-miR-642a-5p	TUB	-0.73	0.98	x000011	2	FALSE	FALSE	1.57	0.56	0.0351	0.0114	TRUE	0	0	0	0	0.923077	0.981715	ENSG00000166402	-0.488219	9.45162	0.00813566	0.100579	1.72789	0.00328583	0.0402689
hsa-miR-642a-5p	SIK2	-0.19	1	x000011	2	FALSE	FALSE	0.5	0.56	0.0378	0.0139	TRUE	0	0	0	0	1	0.984801	ENSG00000170145	-0.43748	9.66313	0.0105846	0.118257	1.72789	0.00328583	0.0402689
hsa-miR-642a-5p	CDC42EP4	-0.07	0.9	x100000	1	TRUE	TRUE	1.75	0.56	0.0261	0.00491	TRUE	0.9	0	0	0	0	0	ENSG00000179604	-0.728607	9.81306	0.00162392	0.0355172	1.72789	0.00328583	0.0402689
hsa-miR-651-5p	SEC23B	-0.04	0.97	x001001	2	FALSE	FALSE	0.4	1.63	0.0408	0.0163	TRUE	0	0	0.97	0	0	0.973541	ENSG00000101310	0.410937	10.1918	0.0113754	0.124284	-1.18389	0.00491403	0.0505443
hsa-miR-651-5p	CRISPLD2	-0.43	0.9	x100000	1	FALSE	TRUE	2.19	1.63	0.0489	0.0236	TRUE	0.9	0	0	0	0	0	ENSG00000103196	1.14491	5.91196	0.0187207	0.168644	-1.18389	0.00491403	0.0505443
hsa-miR-651-5p	DKK1	-0.17	0.98	x001001	2	FALSE	FALSE	0.66	1.63	0.0261	0.00492	TRUE	0	0	0.96	0	0	0.981713	ENSG00000107984	1.91702	11.5998	3.9787e-06	0.000400419	-1.18389	0.00491403	0.0505443
hsa-miR-651-5p	EFHD1	-0.07	0.97	x001001	2	FALSE	FALSE	0.48	1.63	0.0261	0.00502	TRUE	0	0	0.97	0	0	0.972723	ENSG00000115468	1.28507	9.16316	0.000102727	0.00508971	-1.18389	0.00491403	0.0505443
hsa-miR-651-5p	KDELR2	-0.35	0.98	x001001	2	FALSE	FALSE	1.03	1.63	0.0309	0.00871	TRUE	0	0	0.97	0	0	0.983678	ENSG00000136240	0.466857	12.1991	0.00379795	0.0626442	-1.18389	0.00491403	0.0505443
hsa-miR-651-5p	MAP3K7CL	-0.23	0.99	x001001	2	FALSE	FALSE	0.79	1.63	0.0275	0.00597	TRUE	0	0	0.99	0	0	0.977395	ENSG00000156265	1.22412	5.81747	0.00105165	0.0272035	-1.18389	0.00491403	0.0505443
hsa-miR-6529-5p	THSD7A	-0.83	1	x000011	2	FALSE	FALSE	1.66	-0.02	0.0298	0.00796	TRUE	0	0	0	0	1	0.986173	ENSG00000005108	-0.931436	7.45038	0.00774448	0.0972363	3.75332	0.000210816	0.00639104
hsa-miR-6529-5p	ARNTL2	-0.15	0.99	x000011	2	FALSE	FALSE	0.3	-0.02	0.0367	0.013	TRUE	0	0	0	0	0.923077	0.988368	ENSG00000029153	-0.360766	9.37857	0.0128237	0.133978	3.75332	0.000210816	0.00639104
hsa-miR-6529-5p	PIAS1	-0.44	1	x000011	2	FALSE	FALSE	0.88	-0.02	0.0298	0.00793	TRUE	0	0	0	0	1	0.986422	ENSG00000033800	-0.440835	9.13621	0.00772382	0.0971751	3.75332	0.000210816	0.00639104
hsa-miR-6529-5p	RAB27B	-0.37	1	x000011	2	TRUE	FALSE	1.24	-0.02	0.0134	0.00026	TRUE	0	0	0	0	1	0.986181	ENSG00000041353	-1.11961	11.0372	4.95491e-05	0.00283685	3.75332	0.000210816	0.00639104
hsa-miR-6529-5p	HDAC9	-0.25	0.99	x000011	2	TRUE	FALSE	1	-0.02	0.0145	0.000516	TRUE	0	0	0	0	0.923077	0.986343	ENSG00000048052	-1.23795	7.67624	0.000305293	0.0112687	3.75332	0.000210816	0.00639104
hsa-miR-6529-5p	SOAT1	-0.39	1	x000011	2	FALSE	FALSE	0.78	-0.02	0.0376	0.0138	TRUE	0	0	0	0	1	0.986255	ENSG00000057252	-0.399314	9.8043	0.0135678	0.138275	3.75332	0.000210816	0.00639104
hsa-miR-6529-5p	SEMA3A	-0.27	0.99	x000011	2	FALSE	FALSE	0.53	-0.02	0.0309	0.00869	TRUE	0	0	0	0	0.923077	0.985966	ENSG00000075213	-0.705453	8.36474	0.00847433	0.103084	3.75332	0.000210816	0.00639104
hsa-miR-6529-5p	AARS1	-0.35	1	x000011	2	TRUE	FALSE	1.19	-0.02	0.0205	0.00241	TRUE	0	0	0	0	1	0.986226	ENSG00000090861	-0.429067	12.0847	0.00219594	0.0440625	3.75332	0.000210816	0.00639104
hsa-miR-6529-5p	ABCC1	-0.53	1	x000011	2	FALSE	FALSE	1.06	-0.02	0.0321	0.00928	TRUE	0	0	0	0	1	0.986366	ENSG00000103222	-0.860298	11.7849	0.0090652	0.107425	3.75332	0.000210816	0.00639104
hsa-miR-6529-5p	CTSH	-0.07	0.98	x000011	2	TRUE	FALSE	0.63	-0.02	0.0183	0.00141	TRUE	0	0	0	0	0.923077	0.981921	ENSG00000103811	-0.7326	8.89999	0.00120224	0.0298405	3.75332	0.000210816	0.00639104
hsa-miR-6529-5p	GBE1	-0.51	0.98	x000011	2	FALSE	FALSE	1.02	-0.02	0.0268	0.00548	TRUE	0	0	0	0	0.923077	0.975771	ENSG00000114480	-0.648361	11.5354	0.0052658	0.0765711	3.75332	0.000210816	0.00639104
hsa-miR-6529-5p	C1orf56	-0.48	0.98	x000011	2	FALSE	FALSE	0.95	-0.02	0.0313	0.00887	TRUE	0	0	0	0	0.923077	0.97512	ENSG00000143443	-0.701749	7.29218	0.00866076	0.104172	3.75332	0.000210816	0.00639104
hsa-miR-6529-5p	CTSB	-0.67	1	x000011	2	TRUE	FALSE	1.83	-0.02	0.0183	0.00147	TRUE	0	0	0	0	1	0.985835	ENSG00000164733	-0.56246	15.4218	0.00125431	0.0303153	3.75332	0.000210816	0.00639104
hsa-miR-6529-5p	CLMN	-0.27	1	x000011	2	TRUE	FALSE	1.03	-0.02	0.0183	0.00143	TRUE	0	0	0	0	1	0.985605	ENSG00000165959	-1.05458	8.1786	0.00122073	0.0299534	3.75332	0.000210816	0.00639104
hsa-miR-6529-5p	KLHL9	-0.3	0.98	x000011	2	FALSE	FALSE	0.6	-0.02	0.0483	0.0228	TRUE	0	0	0	0	0.923077	0.981726	ENSG00000198642	-0.328977	9.81603	0.0226286	0.189042	3.75332	0.000210816	0.00639104
hsa-miR-660-5p	LAMC2	-0.22	0.98	x001001	2	FALSE	FALSE	1.83	6.98	0.0285	0.00687	TRUE	0	0	0.94	0	0	0.979418	ENSG00000058085	2.55804	10.305	0.00686052	0.0904578	-1.10507	1.26002e-05	0.000604811
hsa-miR-660-5p	LIMCH1	-0.23	0.99	x001001	2	FALSE	FALSE	1.85	6.98	0.027	0.00573	TRUE	0	0	0.95	0	0	0.985713	ENSG00000064042	0.658533	10.469	0.00572063	0.0798791	-1.10507	1.26002e-05	0.000604811
hsa-miR-660-5p	NEDD4	-0.22	1	x000011	2	FALSE	FALSE	1.85	6.98	0.0419	0.0172	TRUE	0	0	0	0	1	0.975699	ENSG00000069869	0.54896	8.90384	0.0172315	0.159517	-1.10507	1.26002e-05	0.000604811
hsa-miR-660-5p	SEL1L	-0.24	0.98	x000011	2	FALSE	FALSE	1.88	6.98	0.0399	0.0154	TRUE	0	0	0	0	0.969231	0.9833	ENSG00000071537	0.358789	11.5677	0.0154088	0.149695	-1.10507	1.26002e-05	0.000604811
hsa-miR-660-5p	PICALM	-0.09	0.99	x000101	2	TRUE	TRUE	3.08	6.98	0.0174	0.000776	TRUE	0	0	0	0.9	0	0.985797	ENSG00000073921	0.629401	12.7141	0.000763728	0.0213413	-1.10507	1.26002e-05	0.000604811
hsa-miR-660-5p	LPCAT2	-0.35	0.99	x001001	2	TRUE	FALSE	2.6	6.98	0.0173	0.000771	TRUE	0	0	0.96	0	0	0.98606	ENSG00000087253	0.892102	9.5496	0.000758061	0.021229	-1.10507	1.26002e-05	0.000604811
hsa-miR-660-5p	BPNT2	-0.13	0.99	x000011	2	FALSE	FALSE	1.66	6.98	0.0304	0.00831	TRUE	0	0	0	0	0.923077	0.985961	ENSG00000104331	0.362356	11.4691	0.00829591	0.101876	-1.10507	1.26002e-05	0.000604811
hsa-miR-660-5p	FKBP14	-0.1	0.98	x001001	2	TRUE	FALSE	2.1	6.98	0.0134	0.000296	TRUE	0	0	0.97	0	0	0.980418	ENSG00000106080	0.720088	10.2028	0.00028303	0.0108576	-1.10507	1.26002e-05	0.000604811
hsa-miR-660-5p	TBL2	-0.3	0.99	x001001	2	TRUE	FALSE	2.51	6.98	0.0177	0.00122	TRUE	0	0	0.91	0	0	0.986072	ENSG00000106638	0.485981	9.81455	0.00120918	0.0298683	-1.10507	1.26002e-05	0.000604811
hsa-miR-660-5p	CDR2L	-0.38	0.98	x001001	2	TRUE	FALSE	2.66	6.98	0.0175	0.0008	TRUE	0	0	0.97	0	0	0.982738	ENSG00000109089	0.583965	10.3583	0.00078704	0.0218045	-1.10507	1.26002e-05	0.000604811
hsa-miR-660-5p	WNT5B	-0.37	0.97	x001001	2	TRUE	FALSE	2.64	6.98	0.0125	0.000197	TRUE	0	0	0.92	0	0	0.973629	ENSG00000111186	1.2558	12.5138	0.000184357	0.0079163	-1.10507	1.26002e-05	0.000604811
hsa-miR-660-5p	LOX	-0.06	0.99	x001001	2	TRUE	FALSE	2.01	6.98	0.0177	0.00106	TRUE	0	0	0.96	0	0	0.986507	ENSG00000113083	1.17006	14.1196	0.00104249	0.0270208	-1.10507	1.26002e-05	0.000604811
hsa-miR-660-5p	GORASP1	-0.69	0.98	x001001	2	TRUE	FALSE	3.28	6.98	0.0178	0.00127	TRUE	0	0	0.98	0	0	0.979051	ENSG00000114745	0.493758	10.0607	0.00125984	0.0303918	-1.10507	1.26002e-05	0.000604811
hsa-miR-660-5p	SPCS2	-0.6	0.99	x001001	2	FALSE	FALSE	2.59	6.98	0.045	0.0197	TRUE	0	0	0.99	0	0	0.983908	ENSG00000118363	0.304435	10.2457	0.0196821	0.172881	-1.10507	1.26002e-05	0.000604811
hsa-miR-660-5p	ORMDL2	-0.13	1	x000011	2	FALSE	FALSE	1.66	6.98	0.0295	0.00779	TRUE	0	0	0	0	1	0.992687	ENSG00000123353	0.529543	9.38213	0.00778188	0.0976107	-1.10507	1.26002e-05	0.000604811
hsa-miR-660-5p	NAV1	-0.02	1	x000011	2	TRUE	FALSE	1.93	6.98	0.0134	0.000254	TRUE	0	0	0	0	1	0.99475	ENSG00000134369	0.784208	11.1629	0.000241444	0.00963452	-1.10507	1.26002e-05	0.000604811
hsa-miR-660-5p	YIPF3	-0.23	0.98	x001001	2	TRUE	FALSE	2.36	6.98	0.0205	0.00232	TRUE	0	0	0.9	0	0	0.983781	ENSG00000137207	0.360292	11.8295	0.00230965	0.0458442	-1.10507	1.26002e-05	0.000604811
hsa-miR-660-5p	INA	-0.22	0.98	x000011	2	FALSE	FALSE	1.83	6.98	0.0212	0.00282	TRUE	0	0	0	0	0.923077	0.982801	ENSG00000148798	1.38668	5.95487	0.00280481	0.0514696	-1.10507	1.26002e-05	0.000604811
hsa-miR-660-5p	GPR155	-0.52	1	x000011	2	TRUE	FALSE	2.93	6.98	0.0183	0.00149	TRUE	0	0	0	0	1	0.986396	ENSG00000163328	0.755397	8.69038	0.00147546	0.0338201	-1.10507	1.26002e-05	0.000604811
hsa-miR-660-5p	TIPARP	-0.52	0.98	x000011	2	TRUE	FALSE	2.94	6.98	0.0134	0.000403	TRUE	0	0	0	0	0.923077	0.981064	ENSG00000163659	1.23254	9.99274	0.000390479	0.0130193	-1.10507	1.26002e-05	0.000604811
hsa-miR-660-5p	FBN1	-0.26	0.98	x000101	2	TRUE	TRUE	3.41	6.98	0.00283	1.7e-05	TRUE	0	0	0	0.9	0	0.983043	ENSG00000166147	0.960913	13.0751	4.4485e-06	0.000430869	-1.10507	1.26002e-05	0.000604811
hsa-miR-660-5p	CSGALNACT2	-0.5	0.98	x001001	2	TRUE	FALSE	2.89	6.98	0.00261	1.26e-05	TRUE	0	0	0.96	0	0	0.97798	ENSG00000169826	0.821795	11.0406	3.22857e-08	7.42687e-06	-1.10507	1.26002e-05	0.000604811
hsa-miR-660-5p	RCC2	-0.87	1	x000011	2	FALSE	FALSE	3.13	6.98	0.0497	0.0244	TRUE	0	0	0	0	1	0.982867	ENSG00000179051	0.396452	9.62672	0.02438	0.198272	-1.10507	1.26002e-05	0.000604811
hsa-miR-660-5p	ZDHHC17	-0.72	0.98	x000101	2	TRUE	TRUE	4.33	6.98	0.0106	0.000157	TRUE	0	0	0	0.9	0	0.981236	ENSG00000186908	0.63525	9.22335	0.000144244	0.0065428	-1.10507	1.26002e-05	0.000604811
hsa-miR-660-5p	CDC42SE1	-0.25	0.99	x001001	2	FALSE	FALSE	1.89	6.98	0.0416	0.017	TRUE	0	0	0.96	0	0	0.986295	ENSG00000197622	0.351028	9.86535	0.0170238	0.158659	-1.10507	1.26002e-05	0.000604811
hsa-miR-660-5p	SMOC1	-0.36	0.99	x001001	2	TRUE	FALSE	2.62	6.98	0.0177	0.000865	TRUE	0	0	0.99	0	0	0.979986	ENSG00000198732	1.08681	7.54834	0.00085217	0.0230623	-1.10507	1.26002e-05	0.000604811
hsa-miR-660-5p	ITGA1	-0.55	0.98	x001001	2	FALSE	FALSE	2.49	6.98	0.027	0.00573	TRUE	0	0	0.93	0	0	0.983805	ENSG00000213949	0.624161	8.41055	0.0057149	0.0798791	-1.10507	1.26002e-05	0.000604811
hsa-miR-6716-3p	ZNF106	-0.44	0.99	x000011	2	FALSE	FALSE	1.02	0.7	0.0303	0.00822	TRUE	0	0	0	0	0.923077	0.994845	ENSG00000103994	-0.549506	11.8272	0.000169475	0.00737561	0.942284	0.0080546	0.0692455
hsa-miR-6716-3p	MYH10	-0.34	1	x000011	2	FALSE	FALSE	0.82	0.7	0.0323	0.00953	TRUE	0	0	0	0	1	0.993488	ENSG00000133026	-0.544106	11.5848	0.00147396	0.0338201	0.942284	0.0080546	0.0692455
hsa-miR-6716-3p	GSTM3	-0.7	0.98	x001001	2	FALSE	FALSE	1.54	0.7	0.0433	0.0183	TRUE	0	0	0.98	0	0	0.981824	ENSG00000134202	-0.375204	10.3625	0.0101969	0.115326	0.942284	0.0080546	0.0692455
hsa-miR-6716-3p	ATP8B2	-0.55	0.98	x000011	2	FALSE	FALSE	1.23	0.7	0.0321	0.00925	TRUE	0	0	0	0	0.923077	0.980566	ENSG00000143515	-0.595843	12.1322	0.00119761	0.0298405	0.942284	0.0080546	0.0692455
hsa-miR-6716-3p	TBCK	-0.67	1	x000011	2	FALSE	FALSE	1.48	0.7	0.03	0.00806	TRUE	0	0	0	0	1	0.993862	ENSG00000145348	-0.714145	9.20926	8.34204e-07	0.000108548	0.942284	0.0080546	0.0692455
hsa-miR-6716-3p	GFRA1	0.04	0.99	x000011	2	FALSE	FALSE	0.22	0.7	0.0304	0.00831	TRUE	0	0	0	0	0.923077	0.986447	ENSG00000151892	-1.24096	9.31978	0.000257409	0.0100908	0.942284	0.0080546	0.0692455
hsa-miR-6716-3p	PRKCA	-0.59	1	x000011	2	FALSE	FALSE	1.32	0.7	0.0362	0.0125	TRUE	0	0	0	0	1	0.994835	ENSG00000154229	-0.531512	10.7378	0.00444501	0.0689057	0.942284	0.0080546	0.0692455
hsa-miR-6716-3p	FAM120C	-0.79	1	x000011	2	FALSE	FALSE	1.71	0.7	0.0436	0.0185	TRUE	0	0	0	0	1	0.994403	ENSG00000184083	-0.692966	7.33545	0.0103958	0.116552	0.942284	0.0080546	0.0692455
hsa-miR-6716-3p	CYRIA	-0.23	0.99	x000011	2	FALSE	FALSE	0.6	0.7	0.0484	0.023	TRUE	0	0	0	0	0.923077	0.986411	ENSG00000197872	-0.981513	7.46187	0.0149453	0.14623	0.942284	0.0080546	0.0692455
hsa-miR-6724-5p	PLEKHA4	-0.66	0.99	x000011	2	TRUE	FALSE	2.35	2.64	0.0177	0.000911	TRUE	0	0	0	0	0.923077	0.98607	ENSG00000105559	-1.09664	9.61769	0.000896081	0.0239488	1.681	1.50218e-05	0.000665583
hsa-miR-6724-5p	CTSD	-0.69	1	x000011	2	FALSE	FALSE	1.9	2.64	0.0321	0.00928	TRUE	0	0	0	0	1	0.984493	ENSG00000117984	-0.492723	13.6893	0.00926305	0.109191	1.681	1.50218e-05	0.000665583
hsa-miR-6724-5p	PLEKHG3	-0.72	0.99	x000011	2	TRUE	FALSE	2.47	2.64	0.00635	7.01e-05	TRUE	0	0	0	0	0.923077	0.9856	ENSG00000126822	-0.687873	9.11359	5.50535e-05	0.00308347	1.681	1.50218e-05	0.000665583
hsa-miR-6724-5p	ESPNL	-0.56	0.98	x001001	2	FALSE	FALSE	1.64	2.64	0.0484	0.023	TRUE	0	0	0.97	0	0	0.979456	ENSG00000144488	-0.514336	7.47834	0.0229955	0.190256	1.681	1.50218e-05	0.000665583
hsa-miR-6724-5p	BDH1	-0.13	1	x000011	2	FALSE	FALSE	0.79	2.64	0.0268	0.00554	TRUE	0	0	0	0	1	0.986635	ENSG00000161267	-0.643413	8.79309	0.00552273	0.0782661	1.681	1.50218e-05	0.000665583
hsa-miR-6724-5p	TUB	-0.4	0.98	x000011	2	FALSE	FALSE	1.33	2.64	0.0301	0.00815	TRUE	0	0	0	0	0.923077	0.984721	ENSG00000166402	-0.488219	9.45162	0.00813566	0.100579	1.681	1.50218e-05	0.000665583
hsa-miR-6724-5p	PLIN4	-0.88	0.99	x000011	2	TRUE	FALSE	2.8	2.64	0.0134	0.000283	TRUE	0	0	0	0	0.923077	0.985256	ENSG00000167676	-1.63872	9.46207	0.000268042	0.0104318	1.681	1.50218e-05	0.000665583
hsa-miR-6724-5p	APLN	-0.74	0.99	x001001	2	FALSE	FALSE	2.01	2.64	0.0253	0.0044	TRUE	0	0	0.93	0	0	0.98667	ENSG00000171388	-1.32594	5.17089	0.00438336	0.0686076	1.681	1.50218e-05	0.000665583
hsa-miR-6724-5p	CDC42EP4	-0.58	0.9	x100000	1	TRUE	TRUE	3.18	2.64	0.019	0.00164	TRUE	0.9	0	0	0	0	0	ENSG00000179604	-0.728607	9.81306	0.00162392	0.0355172	1.681	1.50218e-05	0.000665583
hsa-miR-6724-5p	SEPTIN9	-0.46	0.98	x000011	2	TRUE	FALSE	1.96	2.64	0.0049	4.84e-05	TRUE	0	0	0	0	0.923077	0.977149	ENSG00000184640	-0.511187	12.7849	3.33452e-05	0.00208521	1.681	1.50218e-05	0.000665583
hsa-miR-708-5p	ANK1	-0.92	1	x000011	2	FALSE	FALSE	3.48	8.23	0.0278	0.00621	TRUE	0	0	0	0	1	0.985837	ENSG00000029534	-0.787509	8.90808	0.00588154	0.0815565	0.854981	0.000328665	0.00901481
hsa-miR-708-5p	JADE2	-0.54	1	x000011	2	FALSE	FALSE	2.73	8.23	0.0359	0.012	TRUE	0	0	0	0	1	0.986218	ENSG00000043143	-0.565496	10.203	0.0117173	0.125862	0.854981	0.000328665	0.00901481
hsa-miR-708-5p	KAT6A	-0.79	0.99	x001001	2	FALSE	FALSE	3.23	8.23	0.0309	0.00868	TRUE	0	0	0.95	0	0	0.989379	ENSG00000083168	-0.415713	8.98536	0.00834964	0.101953	0.854981	0.000328665	0.00901481
hsa-miR-708-5p	CBX5	-0.93	0.99	x000101	2	FALSE	TRUE	4.51	8.23	0.0335	0.0102	TRUE	0	0	0	0.9	0	0.98606	ENSG00000094916	-0.370315	10.4388	0.0098774	0.112602	0.854981	0.000328665	0.00901481
hsa-miR-708-5p	ABLIM1	-0.77	0.99	x000011	2	FALSE	FALSE	3.19	8.23	0.0374	0.0136	TRUE	0	0	0	0	0.923077	0.986308	ENSG00000099204	-0.486417	11.9208	0.013321	0.13687	0.854981	0.000328665	0.00901481
hsa-miR-708-5p	PATZ1	-0.54	1	x000011	2	TRUE	FALSE	3.23	8.23	0.0217	0.00294	TRUE	0	0	0	0	1	0.985919	ENSG00000100105	-0.643255	8.25323	0.00261458	0.0490978	0.854981	0.000328665	0.00901481
hsa-miR-708-5p	NOP53	-0.72	0.9	x100000	1	FALSE	TRUE	4.09	8.23	0.042	0.0174	TRUE	0.9	0	0	0	0	0	ENSG00000105373	-0.70634	11.4105	0.0170335	0.158659	0.854981	0.000328665	0.00901481
hsa-miR-708-5p	ITGB8	-0.9	0.99	x010001	2	FALSE	FALSE	3.44	8.23	0.0242	0.00404	TRUE	0	0.84	0	0	0	0.98652	ENSG00000105855	-1.50218	6.77463	0.00370896	0.0616501	0.854981	0.000328665	0.00901481
hsa-miR-708-5p	CNTNAP1	-0.76	0.99	x000011	2	TRUE	FALSE	3.67	8.23	0.0137	0.000464	TRUE	0	0	0	0	0.923077	0.986475	ENSG00000108797	-0.694137	10.4635	0.000134961	0.00620596	0.854981	0.000328665	0.00901481
hsa-miR-708-5p	GPD2	-0.45	1	x000011	2	FALSE	FALSE	2.54	8.23	0.0259	0.00476	TRUE	0	0	0	0	1	0.986047	ENSG00000115159	-0.528125	9.05113	0.00443043	0.0688952	0.854981	0.000328665	0.00901481
hsa-miR-708-5p	AHNAK	-0.56	0.99	x000101	2	TRUE	TRUE	4.26	8.23	0.0173	0.00077	TRUE	0	0	0	0.9	0	0.985463	ENSG00000124942	-0.373042	14.1578	0.000441201	0.0143524	0.854981	0.000328665	0.00901481
hsa-miR-708-5p	DCLK1	-0.68	0.98	x000011	2	TRUE	FALSE	3.5	8.23	0.0134	0.000329	TRUE	0	0	0	0	0.923077	0.981694	ENSG00000133083	-2.09547	7.89202	3.4708e-17	6.38725e-14	0.854981	0.000328665	0.00901481
hsa-miR-708-5p	RGS16	-0.75	0.99	x010001	2	FALSE	FALSE	3.14	8.23	0.0499	0.0246	TRUE	0	0.87	0	0	0	0.985591	ENSG00000143333	-1.14536	4.99818	0.0243162	0.197878	0.854981	0.000328665	0.00901481
hsa-miR-708-5p	CTDSPL	-0.73	0.99	x000011	2	TRUE	FALSE	3.6	8.23	0.0192	0.00167	TRUE	0	0	0	0	0.923077	0.986418	ENSG00000144677	-0.558996	9.0736	0.00134009	0.0317921	0.854981	0.000328665	0.00901481
hsa-miR-708-5p	CAMK2D	-0.61	0.99	x000011	2	TRUE	FALSE	3.37	8.23	0.0134	0.000378	TRUE	0	0	0	0	0.923077	0.986362	ENSG00000145349	-0.767531	12.0072	4.92773e-05	0.00283389	0.854981	0.000328665	0.00901481
hsa-miR-708-5p	RICTOR	-0.38	0.98	x000011	2	FALSE	FALSE	2.41	8.23	0.027	0.00575	TRUE	0	0	0	0	0.923077	0.984094	ENSG00000164327	-0.522042	8.6082	0.00542133	0.0774163	0.854981	0.000328665	0.00901481
hsa-miR-708-5p	TUB	-0.12	0.99	x000101	2	FALSE	TRUE	2.89	8.23	0.0306	0.00846	TRUE	0	0	0	0.9	0	0.99479	ENSG00000166402	-0.488219	9.45162	0.00813566	0.100579	0.854981	0.000328665	0.00901481
hsa-miR-708-5p	SNTB2	-0.67	0.99	x000011	2	TRUE	FALSE	3.48	8.23	0.0186	0.00158	TRUE	0	0	0	0	0.923077	0.986511	ENSG00000168807	-0.438192	10.389	0.00124792	0.0302713	0.854981	0.000328665	0.00901481
hsa-miR-708-5p	BCL2	-0.85	0.99	x100000	1	FALSE	TRUE	4.34	8.23	0.0283	0.00668	TRUE	0.99	0	0	0	0	0	ENSG00000171791	-1.02719	7.18968	0.00634937	0.0858264	0.854981	0.000328665	0.00901481
hsa-miR-708-5p	ARNT2	-0.87	1	x000011	2	TRUE	FALSE	3.89	8.23	0.0142	0.000493	TRUE	0	0	0	0	1	0.986125	ENSG00000172379	-0.646395	8.71981	0.000164395	0.00722777	0.854981	0.000328665	0.00901481
hsa-miR-708-5p	NANOS1	-0.59	0.99	x010001	2	TRUE	FALSE	3.32	8.23	0.0171	0.000742	TRUE	0	0.96	0	0	0	0.985759	ENSG00000188613	-1.63242	5.46414	0.00041341	0.0134824	0.854981	0.000328665	0.00901481
hsa-miR-708-5p	PSAP	-0.51	0.99	x010001	2	FALSE	FALSE	2.66	8.23	0.0306	0.00851	TRUE	0	0.96	0	0	0	0.985506	ENSG00000197746	-0.414329	16.055	0.00818545	0.101098	0.854981	0.000328665	0.00901481
hsa-miR-708-5p	VGLL3	-0.8	1	x000011	2	FALSE	FALSE	3.24	8.23	0.0253	0.0044	TRUE	0	0	0	0	1	0.986057	ENSG00000206538	-0.66532	10.6124	0.00406662	0.0654828	0.854981	0.000328665	0.00901481
hsa-miR-708-5p	TMEM200B	-0.9	0.99	x010001	2	TRUE	FALSE	3.95	8.23	0.0205	0.00221	TRUE	0	0.97	0	0	0	0.98597	ENSG00000253304	-1.01298	8.29617	0.0018772	0.0393845	0.854981	0.000328665	0.00901481
hsa-miR-708-5p	PRECSIT	-0.57	0.9	x100000	1	FALSE	TRUE	3.78	8.23	0.0277	0.00613	TRUE	0.9	0	0	0	0	0	ENSG00000255874	-1.82813	4.71618	0.00580591	0.0805946	0.854981	0.000328665	0.00901481
hsa-miR-744-5p	NCDN	-0.78	1	x000011	2	FALSE	FALSE	3.14	7.85	0.0388	0.0146	TRUE	0	0	0	0	1	0.983005	ENSG00000020129	-0.447102	11.4446	0.00935182	0.10932	0.534006	0.00522441	0.0518838
hsa-miR-744-5p	JADE2	-0.56	1	x000011	2	FALSE	FALSE	2.69	7.85	0.0416	0.0169	TRUE	0	0	0	0	1	0.987064	ENSG00000043143	-0.565496	10.203	0.0117173	0.125862	0.534006	0.00522441	0.0518838
hsa-miR-744-5p	H6PD	-0.61	1	x000011	2	FALSE	FALSE	2.79	7.85	0.0445	0.0192	TRUE	0	0	0	0	1	0.980837	ENSG00000049239	-0.480544	10.8519	0.0139776	0.140562	0.534006	0.00522441	0.0518838
hsa-miR-744-5p	PKP2	0.08	0.9	x100000	1	FALSE	TRUE	2.73	7.85	0.0268	0.00551	TRUE	0.9	0	0	0	0	0	ENSG00000057294	-1.35836	8.86629	0.00028657	0.0108576	0.534006	0.00522441	0.0518838
hsa-miR-744-5p	RPS6KA2	-0.31	1	x000011	2	FALSE	FALSE	2.18	7.85	0.0265	0.00525	TRUE	0	0	0	0	1	0.987109	ENSG00000071242	-0.845726	10.4763	2.69595e-05	0.00178371	0.534006	0.00522441	0.0518838
hsa-miR-744-5p	SREBF1	-0.48	0.9	x100000	1	FALSE	TRUE	3.54	7.85	0.0413	0.0167	TRUE	0.9	0	0	0	0	0	ENSG00000072310	-0.927565	11.1483	0.0114529	0.124608	0.534006	0.00522441	0.0518838
hsa-miR-744-5p	RPL3	-0.04	0.9	x100000	1	FALSE	TRUE	2.66	7.85	0.0467	0.0214	TRUE	0.9	0	0	0	0	0	ENSG00000100316	-0.364233	14.639	0.0161686	0.154342	0.534006	0.00522441	0.0518838
hsa-miR-744-5p	FBXO31	-0.24	1	x000011	2	FALSE	FALSE	2.05	7.85	0.0448	0.0196	TRUE	0	0	0	0	1	0.982563	ENSG00000103264	-0.403556	9.97724	0.0143804	0.142736	0.534006	0.00522441	0.0518838
hsa-miR-744-5p	SFRP1	-0.85	0.99	x100000	1	FALSE	TRUE	4.27	7.85	0.027	0.00574	TRUE	0.99	0	0	0	0	0	ENSG00000104332	-1.0518	10.6074	0.000519434	0.0160519	0.534006	0.00522441	0.0518838
hsa-miR-744-5p	AGFG2	-0.47	1	x000011	2	FALSE	FALSE	2.52	7.85	0.0447	0.0195	TRUE	0	0	0	0	1	0.982349	ENSG00000106351	-0.408019	9.25949	0.0142601	0.142301	0.534006	0.00522441	0.0518838
hsa-miR-744-5p	RAPGEF1	-0.12	0.98	x000011	2	FALSE	FALSE	1.81	7.85	0.0268	0.00557	TRUE	0	0	0	0	0.923077	0.983969	ENSG00000107263	-0.515948	11.3119	0.000341875	0.0121659	0.534006	0.00522441	0.0518838
hsa-miR-744-5p	SOD3	0.1	0.99	x001001	2	FALSE	FALSE	1.77	7.85	0.0265	0.00525	TRUE	0	0	0.95	0	0	0.986488	ENSG00000109610	-1.06673	10.8583	2.44539e-05	0.00168617	0.534006	0.00522441	0.0518838
hsa-miR-744-5p	ASIC1	-0.82	1	x000011	2	FALSE	FALSE	3.21	7.85	0.0284	0.00679	TRUE	0	0	0	0	1	0.987078	ENSG00000110881	-0.858762	8.12263	0.00156972	0.0349847	0.534006	0.00522441	0.0518838
hsa-miR-744-5p	RAB23	-0.46	1	x000011	2	FALSE	FALSE	2.49	7.85	0.0274	0.00591	TRUE	0	0	0	0	1	0.986377	ENSG00000112210	-0.551228	9.86491	0.000683845	0.0197729	0.534006	0.00522441	0.0518838
hsa-miR-744-5p	ARHGEF2	-0.49	0.9	x100000	1	FALSE	TRUE	3.54	7.85	0.0265	0.00526	TRUE	0.9	0	0	0	0	0	ENSG00000116584	-0.526003	10.9927	3.74323e-05	0.00225328	0.534006	0.00522441	0.0518838
hsa-miR-744-5p	AHNAK	-0.44	1	x000011	2	FALSE	FALSE	2.45	7.85	0.0269	0.00567	TRUE	0	0	0	0	1	0.98498	ENSG00000124942	-0.373042	14.1578	0.000441201	0.0143524	0.534006	0.00522441	0.0518838
hsa-miR-744-5p	TBC1D5	-0.09	1	x000011	2	FALSE	FALSE	1.75	7.85	0.0313	0.00886	TRUE	0	0	0	0	1	0.984634	ENSG00000131374	-0.550214	10.1996	0.00363576	0.0609646	0.534006	0.00522441	0.0518838
hsa-miR-744-5p	FLOT2	-0.54	1	x000011	2	FALSE	FALSE	2.65	7.85	0.0272	0.00581	TRUE	0	0	0	0	1	0.983768	ENSG00000132589	-0.390229	11.3313	0.000586973	0.0175438	0.534006	0.00522441	0.0518838
hsa-miR-744-5p	NES	-0.84	0.98	x000011	2	FALSE	FALSE	3.24	7.85	0.0353	0.0116	TRUE	0	0	0	0	0.923077	0.984564	ENSG00000132688	-1.05846	10.1216	0.0063877	0.0860611	0.534006	0.00522441	0.0518838
hsa-miR-744-5p	MACROD1	0.04	0.98	x001001	2	FALSE	FALSE	1.66	7.85	0.0456	0.0202	TRUE	0	0	0.94	0	0	0.9817	ENSG00000133315	-0.712686	8.2883	0.0149612	0.14623	0.534006	0.00522441	0.0518838
hsa-miR-744-5p	PHLDA1	-0.96	0.99	x001001	2	FALSE	FALSE	3.5	7.85	0.0304	0.00832	TRUE	0	0	0.99	0	0	0.987215	ENSG00000139289	-0.853406	12.4423	0.00309179	0.0547195	0.534006	0.00522441	0.0518838
hsa-miR-744-5p	LPP	-0.04	0.99	x000011	2	FALSE	FALSE	1.65	7.85	0.0362	0.0124	TRUE	0	0	0	0	0.923077	0.98606	ENSG00000145012	-0.402054	11.1604	0.0071578	0.0924708	0.534006	0.00522441	0.0518838
hsa-miR-744-5p	EDNRA	-0.53	0.99	x001001	2	FALSE	FALSE	2.64	7.85	0.0283	0.00667	TRUE	0	0	0.98	0	0	0.987214	ENSG00000151617	-0.764206	9.56098	0.0014485	0.0335001	0.534006	0.00522441	0.0518838
hsa-miR-744-5p	RBPMS	-0.02	0.98	x001001	2	FALSE	FALSE	1.62	7.85	0.0265	0.00524	TRUE	0	0	0.98	0	0	0.981375	ENSG00000157110	-0.630585	11.6119	1.30255e-05	0.00101946	0.534006	0.00522441	0.0518838
hsa-miR-744-5p	MPZ	-0.67	1	x000011	2	FALSE	FALSE	2.91	7.85	0.0387	0.0145	TRUE	0	0	0	0	1	0.983781	ENSG00000158887	-1.56252	4.91232	0.00927006	0.109191	0.534006	0.00522441	0.0518838
hsa-miR-744-5p	SV2A	-0.22	1	x000011	2	FALSE	FALSE	2.02	7.85	0.0292	0.00763	TRUE	0	0	0	0	1	0.985288	ENSG00000159164	-0.671819	10.1068	0.00240425	0.0465737	0.534006	0.00522441	0.0518838
hsa-miR-744-5p	ABR	-0.24	0.98	x000011	2	FALSE	FALSE	2.05	7.85	0.0269	0.0056	TRUE	0	0	0	0	0.923077	0.983908	ENSG00000159842	-0.591441	12.2699	0.000378469	0.0129666	0.534006	0.00522441	0.0518838
hsa-miR-744-5p	MELTF	-0.22	0.99	x100001	2	FALSE	TRUE	3.01	7.85	0.0265	0.00523	TRUE	0.9	0	0	0	0	0.98606	ENSG00000163975	-0.964879	8.82969	3.1875e-06	0.00033935	0.534006	0.00522441	0.0518838
hsa-miR-744-5p	DIRAS1	-0.61	0.99	x001001	2	FALSE	FALSE	2.8	7.85	0.0406	0.016	TRUE	0	0	0.92	0	0	0.985472	ENSG00000176490	-1.18716	6.3077	0.0107968	0.120078	0.534006	0.00522441	0.0518838
hsa-miR-744-5p	CSF1	-0.69	1	x000011	2	FALSE	FALSE	2.95	7.85	0.0499	0.0246	TRUE	0	0	0	0	1	0.983291	ENSG00000184371	-0.815131	10.8843	0.0193976	0.171385	0.534006	0.00522441	0.0518838
hsa-miR-744-5p	ANKFY1	-0.72	1	x000011	2	FALSE	FALSE	3.01	7.85	0.0447	0.0194	TRUE	0	0	0	0	1	0.98468	ENSG00000185722	-0.421109	10.7149	0.014137	0.141502	0.534006	0.00522441	0.0518838
hsa-miR-744-5p	THBS2	-0.65	0.9	x100000	1	FALSE	TRUE	3.87	7.85	0.0278	0.00644	TRUE	0.9	0	0	0	0	0	ENSG00000186340	-1.22029	12.3169	0.00121581	0.0298893	0.534006	0.00522441	0.0518838
hsa-miR-744-5p	NANOS1	-0.33	0.9	x100000	1	FALSE	TRUE	3.22	7.85	0.0269	0.00564	TRUE	0.9	0	0	0	0	0	ENSG00000188613	-1.63242	5.46414	0.00041341	0.0134824	0.534006	0.00522441	0.0518838
hsa-miR-744-5p	KANK2	-0.05	0.98	x001001	2	FALSE	FALSE	1.66	7.85	0.0266	0.00531	TRUE	0	0	0.92	0	0	0.983547	ENSG00000197256	-0.80381	12.825	8.61569e-05	0.00435245	0.534006	0.00522441	0.0518838
hsa-miR-744-5p	MBP	-0.12	1	x000011	2	FALSE	FALSE	1.81	7.85	0.029	0.00751	TRUE	0	0	0	0	1	0.984764	ENSG00000197971	-0.718747	7.76316	0.00228544	0.0455006	0.534006	0.00522441	0.0518838
hsa-miR-744-5p	RASL10B	-0.15	1	x000011	2	FALSE	FALSE	1.87	7.85	0.0312	0.00882	TRUE	0	0	0	0	1	0.984002	ENSG00000270885	-0.68073	8.57875	0.00359726	0.060496	0.534006	0.00522441	0.0518838
hsa-miR-9985	NRBF2	-0.59	1	x000011	2	FALSE	FALSE	1.58	1.94	0.0448	0.0195	TRUE	0	0	0	0	1	0.986125	ENSG00000148572	0.393299	9.16238	0.016566	0.156111	-0.810111	0.00297081	0.0371997
hsa-miR-9985	GREM1	-0.64	1	x000011	2	TRUE	FALSE	2.17	1.94	0.0218	0.00297	TRUE	0	0	0	0	1	0.985816	ENSG00000166923	3.08397	7.78129	1.42223e-16	2.29014e-13	-0.810111	0.00297081	0.0371997
hsa-miR-99a-5p	NPR3	-0.72	0.99	x000011	2	TRUE	FALSE	3.46	7.6	0.0134	0.000297	TRUE	0	0	0	0	0.923077	0.990514	ENSG00000113389	1.37451	9.21707	0.000296943	0.0110748	-1.13532	1.58069e-08	3.03492e-06
hsa-miR-99a-5p	SSR3	0.06	1	x000011	2	TRUE	FALSE	2.14	7.6	0.0134	0.000289	TRUE	0	0	0	0	1	0.986113	ENSG00000114850	0.956134	12.9907	0.000289381	0.0109	-1.13532	1.58069e-08	3.03492e-06
hsa-miR-99a-5p	PODXL	-0.05	0.98	x001001	2	FALSE	FALSE	1.63	7.6	0.0353	0.0116	TRUE	0	0	0.9	0	0	0.975586	ENSG00000128567	0.883314	7.83271	0.0116396	0.12579	-1.13532	1.58069e-08	3.03492e-06
hsa-miR-99a-5p	VLDLR	-0.58	0.98	x000101	2	FALSE	TRUE	3.68	7.6	0.0322	0.0094	TRUE	0	0	0	0.9	0	0.983676	ENSG00000147852	0.755365	8.46683	0.00939663	0.109545	-1.13532	1.58069e-08	3.03492e-06
hsa-miR-99a-5p	DYNC1I1	-0.38	1	x000011	2	FALSE	FALSE	2.28	7.6	0.0448	0.0195	TRUE	0	0	0	0	1	0.981311	ENSG00000158560	0.421604	9.59416	0.0195445	0.171975	-1.13532	1.58069e-08	3.03492e-06
hsa-miR-99a-5p	COL4A1	-0.81	0.9	x100000	1	TRUE	TRUE	4.64	7.6	2.11e-05	1.61e-08	TRUE	0.9	0	0	0	0	0	ENSG00000187498	1.88807	14.0162	2.76237e-10	1.22312e-07	-1.13532	1.58069e-08	3.03492e-06
hsa-miR-99a-5p	FOXD1	0.05	0.99	x000011	2	TRUE	FALSE	2.12	7.6	0.00422	3.53e-05	TRUE	0	0	0	0	0.923077	0.987176	ENSG00000251493	1.01345	8.50119	3.53243e-05	0.00217726	-1.13532	1.58069e-08	3.03492e-06
hsa-miR-99b-3p	ARNTL2	-0.15	1	x000011	2	FALSE	FALSE	1.65	6.78	0.0392	0.0149	TRUE	0	0	0	0	1	0.98652	ENSG00000029153	-0.360766	9.37857	0.0128237	0.133978	0.616975	0.00205483	0.0310537
hsa-miR-99b-3p	CCN5	-0.8	0.99	x001001	2	FALSE	FALSE	2.95	6.78	0.0495	0.0241	TRUE	0	0	0.96	0	0	0.986255	ENSG00000064205	-2.04463	4.98667	0.0220789	0.185895	0.616975	0.00205483	0.0310537
hsa-miR-99b-3p	HECTD1	-0.84	0.98	x000101	2	FALSE	TRUE	4.04	6.78	0.0301	0.00811	TRUE	0	0	0	0.9	0	0.978152	ENSG00000092148	-0.359246	10.8953	0.00605028	0.0827858	0.616975	0.00205483	0.0310537
hsa-miR-99b-3p	CBX5	-0.72	1	x000011	2	FALSE	FALSE	2.8	6.78	0.0357	0.0119	TRUE	0	0	0	0	1	0.986199	ENSG00000094916	-0.370315	10.4388	0.0098774	0.112602	0.616975	0.00205483	0.0310537
hsa-miR-99b-3p	FKBP5	-0.62	1	x000011	2	FALSE	FALSE	2.59	6.78	0.0286	0.00705	TRUE	0	0	0	0	1	0.993783	ENSG00000096060	-0.803754	9.62906	0.00499369	0.073941	0.616975	0.00205483	0.0310537
hsa-miR-99b-3p	ERMP1	-0.42	0.99	x000011	2	FALSE	FALSE	2.2	6.78	0.0456	0.0203	TRUE	0	0	0	0	0.923077	0.992894	ENSG00000099219	-0.363371	8.90658	0.0182216	0.165831	0.616975	0.00205483	0.0310537
hsa-miR-99b-3p	TBL1X	-0.61	0.99	x000011	2	TRUE	FALSE	3.08	6.78	0.0253	0.00449	TRUE	0	0	0	0	0.961538	0.992184	ENSG00000101849	-0.578696	9.54425	0.00243891	0.0471034	0.616975	0.00205483	0.0310537
hsa-miR-99b-3p	EYA1	-0.65	1	x000011	2	FALSE	FALSE	2.65	6.78	0.0261	0.00502	TRUE	0	0	0	0	1	0.986335	ENSG00000104313	-1.67093	5.95134	0.00296705	0.0530118	0.616975	0.00205483	0.0310537
hsa-miR-99b-3p	AGFG2	-0.84	0.99	x001001	2	FALSE	FALSE	3.03	6.78	0.0409	0.0163	TRUE	0	0	0.99	0	0	0.987282	ENSG00000106351	-0.408019	9.25949	0.0142601	0.142301	0.616975	0.00205483	0.0310537
hsa-miR-99b-3p	PPARGC1A	-0.55	1	x000011	2	TRUE	FALSE	2.96	6.78	0.0226	0.00324	TRUE	0	0	0	0	1	0.994494	ENSG00000109819	-1.54143	7.02683	0.00118994	0.0297616	0.616975	0.00205483	0.0310537
hsa-miR-99b-3p	IVD	-0.69	0.99	x000011	2	FALSE	FALSE	2.73	6.78	0.0322	0.00945	TRUE	0	0	0	0	0.923077	0.986259	ENSG00000128928	-0.327789	10.9433	0.00739549	0.0944861	0.616975	0.00205483	0.0310537
hsa-miR-99b-3p	ROCK2	-0.65	1	x000011	2	FALSE	FALSE	2.65	6.78	0.0292	0.00761	TRUE	0	0	0	0	1	0.993862	ENSG00000134318	-0.537582	10.5646	0.00555553	0.078558	0.616975	0.00205483	0.0310537
hsa-miR-99b-3p	EMP1	-0.13	1	x000011	2	TRUE	FALSE	2.11	6.78	0.0205	0.00209	TRUE	0	0	0	0	1	0.993695	ENSG00000134531	-1.14364	9.73271	3.57787e-05	0.00219068	0.616975	0.00205483	0.0310537
hsa-miR-99b-3p	NIBAN1	-0.83	0.99	x001001	2	TRUE	FALSE	3.52	6.78	0.0205	0.00233	TRUE	0	0	0.99	0	0	0.985689	ENSG00000135842	-0.983005	11.9248	0.000277092	0.0107515	0.616975	0.00205483	0.0310537
hsa-miR-99b-3p	NOVA1	-0.71	0.98	x001001	2	TRUE	FALSE	3.28	6.78	0.0217	0.00289	TRUE	0	0	0.96	0	0	0.979029	ENSG00000139910	-0.900811	7.99505	0.000837781	0.022865	0.616975	0.00205483	0.0310537
hsa-miR-99b-3p	LPP	-0.59	0.99	x000101	2	FALSE	TRUE	3.53	6.78	0.0321	0.00921	TRUE	0	0	0	0.9	0	0.994565	ENSG00000145012	-0.402054	11.1604	0.0071578	0.0924708	0.616975	0.00205483	0.0310537
hsa-miR-99b-3p	NMT2	-0.58	0.99	x000011	2	FALSE	FALSE	2.51	6.78	0.0483	0.0229	TRUE	0	0	0	0	0.923077	0.986033	ENSG00000152465	-0.61799	9.38347	0.0208245	0.179318	0.616975	0.00205483	0.0310537
hsa-miR-99b-3p	PRKCA	-0.75	0.99	x000011	2	FALSE	FALSE	2.85	6.78	0.0279	0.0065	TRUE	0	0	0	0	0.923077	0.994549	ENSG00000154229	-0.531512	10.7378	0.00444501	0.0689057	0.616975	0.00205483	0.0310537
hsa-miR-99b-3p	PSD3	-0.52	1	x000011	2	FALSE	FALSE	2.39	6.78	0.0395	0.0152	TRUE	0	0	0	0	1	0.985088	ENSG00000156011	-0.782016	10.5939	0.0130974	0.135353	0.616975	0.00205483	0.0310537
hsa-miR-99b-3p	WEE1	-0.52	0.99	x001001	2	FALSE	FALSE	2.4	6.78	0.0261	0.00489	TRUE	0	0	0.96	0	0	0.992687	ENSG00000166483	-0.426486	10.0102	0.00283257	0.0516334	0.616975	0.00205483	0.0310537
hsa-miR-99b-3p	EEF2	-0.57	0.9	x100000	1	FALSE	TRUE	3.5	6.78	0.0306	0.0085	TRUE	0.9	0	0	0	0	0	ENSG00000167658	-0.439454	15.826	0.00645007	0.0864618	0.616975	0.00205483	0.0310537
hsa-miR-99b-3p	TBL1XR1	-0.73	0.99	x000011	2	FALSE	FALSE	2.82	6.78	0.0373	0.0136	TRUE	0	0	0	0	0.923077	0.986469	ENSG00000177565	-0.37735	10.7834	0.0115119	0.124828	0.616975	0.00205483	0.0310537
hsa-miR-99b-3p	SF3B3	-0.7	1	x000011	2	FALSE	FALSE	2.76	6.78	0.0439	0.0187	TRUE	0	0	0	0	1	0.986322	ENSG00000189091	-0.293138	11.2512	0.0166554	0.156381	0.616975	0.00205483	0.0310537
hsa-miR-99b-3p	SLC5A3	-0.29	1	x000011	2	FALSE	FALSE	1.93	6.78	0.0287	0.00724	TRUE	0	0	0	0	1	0.993934	ENSG00000198743	-0.677825	10.0911	0.00518365	0.0758679	0.616975	0.00205483	0.0310537
hsa-miR-99b-3p	PPP1CB	-0.77	1	x000011	2	FALSE	FALSE	2.9	6.78	0.0362	0.0124	TRUE	0	0	0	0	1	0.991887	ENSG00000213639	-0.341227	11.3818	0.0103837	0.116518	0.616975	0.00205483	0.0310537
hsa-miR-99b-5p	SLC12A2	-0.72	0.99	x000011	2	FALSE	FALSE	3.77	11.65	0.0311	0.00877	TRUE	0	0	0	0	0.923077	0.985285	ENSG00000064651	-0.569053	10.1221	0.00327162	0.0569527	0.470565	0.00549841	0.0520664
hsa-miR-99b-5p	FKBP5	-0.55	0.99	x010001	2	FALSE	FALSE	3.43	11.65	0.0337	0.0105	TRUE	0	0.98	0	0	0	0.985511	ENSG00000096060	-0.803754	9.62906	0.00499369	0.073941	0.470565	0.00549841	0.0520664
hsa-miR-99b-5p	ABLIM1	-0.37	1	x000011	2	FALSE	FALSE	3.07	11.65	0.0441	0.0188	TRUE	0	0	0	0	1	0.98606	ENSG00000099204	-0.486417	11.9208	0.013321	0.13687	0.470565	0.00549841	0.0520664
hsa-miR-99b-5p	CDS2	-0.4	0.98	x000011	2	FALSE	FALSE	3.13	11.65	0.0499	0.0247	TRUE	0	0	0	0	0.923077	0.977626	ENSG00000101290	-0.384483	10.9055	0.0191531	0.170353	0.470565	0.00549841	0.0520664
hsa-miR-99b-5p	UST	-0.51	0.99	x000011	2	FALSE	FALSE	3.35	11.65	0.0296	0.00783	TRUE	0	0	0	0	0.923077	0.987004	ENSG00000111962	-0.685592	10.6052	0.00232719	0.046025	0.470565	0.00549841	0.0520664
hsa-miR-99b-5p	GMDS	-0.85	0.99	x000101	2	FALSE	TRUE	5.02	11.65	0.0282	0.00657	TRUE	0	0	0	0.9	0	0.986841	ENSG00000112699	-0.707561	9.65431	0.00107237	0.0276649	0.470565	0.00549841	0.0520664
hsa-miR-99b-5p	AMOT	-0.58	1	x000011	2	FALSE	FALSE	3.48	11.65	0.0268	0.0055	TRUE	0	0	0	0	1	0.98606	ENSG00000126016	-1.68064	7.79201	4.28331e-07	6.27018e-05	0.470565	0.00549841	0.0520664
hsa-miR-99b-5p	CTDSPL	-0.77	0.99	x010001	2	FALSE	FALSE	3.86	11.65	0.0285	0.00684	TRUE	0	0.99	0	0	0	0.985333	ENSG00000144677	-0.558996	9.0736	0.00134009	0.0317921	0.470565	0.00549841	0.0520664
hsa-miR-99b-5p	CAND2	-0.74	0.98	x001001	2	FALSE	FALSE	3.82	11.65	0.0285	0.00685	TRUE	0	0	0.92	0	0	0.979786	ENSG00000144712	-1.23661	8.26108	0.00135188	0.031954	0.470565	0.00549841	0.0520664
hsa-miR-99b-5p	ANKRD33B	-0.86	0.98	x000011	2	FALSE	FALSE	4.05	11.65	0.0268	0.0055	TRUE	0	0	0	0	0.923077	0.984477	ENSG00000164236	-2.1212	8.63169	5.99712e-06	0.000547907	0.470565	0.00549841	0.0520664
hsa-miR-99b-5p	EEF2	-0.53	0.9	x100000	1	FALSE	TRUE	4.4	11.65	0.0358	0.0119	TRUE	0.9	0	0	0	0	0	ENSG00000167658	-0.439454	15.826	0.00645007	0.0864618	0.470565	0.00549841	0.0520664
hsa-miR-99b-5p	BNC2	-0.88	0.98	x000011	2	FALSE	FALSE	4.08	11.65	0.0273	0.00586	TRUE	0	0	0	0	0.923077	0.981413	ENSG00000173068	-0.705183	8.94163	0.000363198	0.0126384	0.470565	0.00549841	0.0520664
hsa-miR-99b-5p	STAT5B	-0.44	0.98	x001001	2	FALSE	FALSE	3.21	11.65	0.0352	0.0115	TRUE	0	0	0.94	0	0	0.982867	ENSG00000173757	-0.393448	10.1749	0.00596381	0.08203	0.470565	0.00549841	0.0520664
hsa-miR-99b-5p	PSAP	-0.79	0.99	x000011	2	FALSE	FALSE	3.92	11.65	0.0375	0.0137	TRUE	0	0	0	0	0.923077	0.98606	ENSG00000197746	-0.414329	16.055	0.00818545	0.101098	0.470565	0.00549841	0.0520664
hsa-miR-99b-5p	ANKRD28	-0.47	0.98	x000011	2	FALSE	FALSE	3.27	11.65	0.0323	0.00952	TRUE	0	0	0	0	0.923077	0.978966	ENSG00000206560	-0.592407	9.61935	0.0040218	0.0650302	0.470565	0.00549841	0.0520664
hsa-let-7e-5p	NCAPD2	-0.33	0.92	x000110	2	FALSE	TRUE	4.25	12.98	0.0277	0.00616	TRUE	0	0	0	0.9	0.923077	0	ENSG00000010292	-0.3873	9.5252	0.00422449	0.0672681	0.526102	0.00193429	0.0301121
hsa-let-7e-5p	SYT7	-0.29	1	x010111	4	FALSE	TRUE	4.18	12.98	0.0257	0.00465	TRUE	0	0.86	0	0.9	1	0.985224	ENSG00000011347	-1.14909	6.26686	0.0027188	0.0503962	0.526102	0.00193429	0.0301121
hsa-let-7e-5p	GYG2	-0.52	1	x010011	3	FALSE	FALSE	3.64	12.98	0.0367	0.0131	TRUE	0	0.95	0	0	1	0.986403	ENSG00000056998	-0.724803	7.52081	0.011128	0.122313	0.526102	0.00193429	0.0301121
hsa-let-7e-5p	PTPRU	0.09	0.99	x010111	4	FALSE	TRUE	3.78	12.98	0.0457	0.0203	TRUE	0	0.83	0	0.9	0.923077	0.986242	ENSG00000060656	-0.657287	9.52548	0.0184069	0.166515	0.526102	0.00193429	0.0301121
hsa-let-7e-5p	MYO9A	-0.65	0.92	x000110	2	FALSE	TRUE	4.9	12.98	0.038	0.014	TRUE	0	0	0	0.9	0.923077	0	ENSG00000066933	-0.378987	8.87357	0.0120555	0.128135	0.526102	0.00193429	0.0301121
hsa-let-7e-5p	PHKA1	-0.6	1	x100110	3	FALSE	TRUE	4.8	12.98	0.0278	0.00637	TRUE	0.9	0	0	0.9	1	0	ENSG00000067177	-0.585764	9.59315	0.00443899	0.0688952	0.526102	0.00193429	0.0301121
hsa-let-7e-5p	NUCKS1	-0.73	0.92	x000110	2	FALSE	TRUE	5.05	12.98	0.0269	0.0056	TRUE	0	0	0	0.9	0.923077	0	ENSG00000069275	-0.356837	11.8963	0.00366373	0.0611992	0.526102	0.00193429	0.0301121
hsa-let-7e-5p	TGFBR3	-0.75	1	x110111	5	TRUE	TRUE	5.6	12.98	0.02	0.00197	TRUE	0.9	0.94	0	0.9	1	0.985338	ENSG00000069702	-0.980652	10.312	3.66789e-05	0.0022183	0.526102	0.00193429	0.0301121
hsa-let-7e-5p	TMEM38A	-0.36	1	x000110	2	FALSE	TRUE	4.31	12.98	0.0363	0.0127	TRUE	0	0	0	0.9	1	0	ENSG00000072954	-0.475952	8.47279	0.0107183	0.119344	0.526102	0.00193429	0.0301121
hsa-let-7e-5p	FMO4	-0.48	1	x101010	3	FALSE	TRUE	4.56	12.98	0.0285	0.00681	TRUE	0.9	0	0.99	0	1	0	ENSG00000076258	-1.04487	6.86842	0.00487662	0.0729624	0.526102	0.00193429	0.0301121
hsa-let-7e-5p	RUNX1T1	0.02	0.99	x110001	3	FALSE	TRUE	3.63	12.98	0.0279	0.0065	TRUE	0.9	0.84	0	0	0	0.98606	ENSG00000079102	-1.26555	6.11937	0.00456927	0.0699897	0.526102	0.00193429	0.0301121
hsa-let-7e-5p	TTC39A	-0.72	1	x001010	2	FALSE	FALSE	4.03	12.98	0.047	0.0217	TRUE	0	0	0.94	0	1	0	ENSG00000085831	-0.680242	6.68977	0.0197344	0.173132	0.526102	0.00193429	0.0301121
hsa-let-7e-5p	ARHGAP28	-0.34	0.98	x010111	4	FALSE	TRUE	4.27	12.98	0.0283	0.00674	TRUE	0	0.98	0	0.9	0.923077	0.98401	ENSG00000088756	-2.01523	5.97758	0.00480482	0.0722204	0.526102	0.00193429	0.0301121
hsa-let-7e-5p	CBX5	-0.39	1	x110111	5	FALSE	TRUE	4.38	12.98	0.0355	0.0118	TRUE	0.9	0.97	0	0.9	1	0.982203	ENSG00000094916	-0.370315	10.4388	0.0098774	0.112602	0.526102	0.00193429	0.0301121
hsa-let-7e-5p	TSC22D1	-0.64	1	x000110	2	FALSE	TRUE	4.88	12.98	0.0409	0.0164	TRUE	0	0	0	0.9	1	0	ENSG00000102804	-0.340685	11.5259	0.0144943	0.143704	0.526102	0.00193429	0.0301121
hsa-let-7e-5p	GSR	-0.25	1	x000110	2	FALSE	TRUE	4.09	12.98	0.049	0.0238	TRUE	0	0	0	0.9	1	0	ENSG00000104687	-0.62569	10.8558	0.0218694	0.184852	0.526102	0.00193429	0.0301121
hsa-let-7e-5p	ITGB8	-0.52	1	x010111	4	FALSE	TRUE	4.63	12.98	0.0269	0.00564	TRUE	0	0.89	0	0.9	1	0.984433	ENSG00000105855	-1.50218	6.77463	0.00370896	0.0616501	0.526102	0.00193429	0.0301121
hsa-let-7e-5p	AHR	-0.82	1	x100010	2	FALSE	TRUE	5.25	12.98	0.0393	0.015	TRUE	0.9	0	0	0	1	0	ENSG00000106546	-0.495254	11.2799	0.0131124	0.135353	0.526102	0.00193429	0.0301121
hsa-let-7e-5p	PPIF	-0.11	0.92	x000110	2	FALSE	TRUE	3.82	12.98	0.0456	0.0203	TRUE	0	0	0	0.9	0.923077	0	ENSG00000108179	-0.458787	10.7219	0.0183219	0.166125	0.526102	0.00193429	0.0301121
hsa-let-7e-5p	FAM20A	-0.35	0.92	x001010	2	TRUE	FALSE	3.79	12.98	0.02	0.00194	TRUE	0	0	0.9	0	0.923077	0	ENSG00000108950	-2.34768	8.86146	1.00202e-05	0.000827437	0.526102	0.00193429	0.0301121
hsa-let-7e-5p	CHD4	-0.58	0.98	x010101	3	FALSE	TRUE	4.75	12.98	0.0396	0.0152	TRUE	0	0.87	0	0.9	0	0.984813	ENSG00000111642	-0.482291	8.79665	0.0132838	0.136752	0.526102	0.00193429	0.0301121
hsa-let-7e-5p	SOD2	-0.34	0.9	x100100	2	TRUE	TRUE	4.78	12.98	0.0239	0.00373	TRUE	0.9	0	0	0.9	0	0	ENSG00000112096	-1.15301	12.6893	0.00179374	0.0381303	0.526102	0.00193429	0.0301121
hsa-let-7e-5p	CCNG1	-0.24	1	x100010	2	TRUE	TRUE	4.58	12.98	0.02	0.00195	TRUE	0.9	0	0	0	1	0	ENSG00000113328	-0.493057	11.6246	1.68413e-05	0.00126134	0.526102	0.00193429	0.0301121
hsa-let-7e-5p	PRLR	-0.49	1	x010111	4	TRUE	TRUE	5.07	12.98	0.0212	0.00281	TRUE	0	0.76	0	0.9	1	0.98606	ENSG00000113494	-1.75362	4.71088	0.000871764	0.0234939	0.526102	0.00193429	0.0301121
hsa-let-7e-5p	SLC12A7	-0.45	1	x100110	3	FALSE	TRUE	4.49	12.98	0.0404	0.0159	TRUE	0.9	0	0	0.9	1	0	ENSG00000113504	-0.361341	10.4078	0.0139219	0.140317	0.526102	0.00193429	0.0301121
hsa-let-7e-5p	GPD2	-0.86	1	x000110	2	FALSE	TRUE	5.31	12.98	0.0278	0.00636	TRUE	0	0	0	0.9	1	0	ENSG00000115159	-0.528125	9.05113	0.00443043	0.0688952	0.526102	0.00193429	0.0301121
hsa-let-7e-5p	PRRX1	-0.52	0.99	x010011	3	TRUE	FALSE	4.14	12.98	0.0205	0.00238	TRUE	0	0.96	0	0	0.923077	0.986122	ENSG00000116132	-0.528443	12.8852	0.000443399	0.0143876	0.526102	0.00193429	0.0301121
hsa-let-7e-5p	C1orf21	-0.61	1	x100111	4	TRUE	TRUE	5.31	12.98	0.0226	0.00323	TRUE	0.9	0	0	0.9	1	0.984877	ENSG00000116667	-0.525733	10.4263	0.00129635	0.031098	0.526102	0.00193429	0.0301121
hsa-let-7e-5p	PHF3	-0.47	1	x100010	2	FALSE	TRUE	4.54	12.98	0.0296	0.00785	TRUE	0.9	0	0	0	1	0	ENSG00000118482	-0.498211	9.70943	0.00591351	0.0817438	0.526102	0.00193429	0.0301121
hsa-let-7e-5p	NEK9	-0.37	1	x010111	4	FALSE	TRUE	4.34	12.98	0.0338	0.0106	TRUE	0	0.78	0	0.9	1	0.983559	ENSG00000119638	-0.512331	11.0043	0.00864794	0.104115	0.526102	0.00193429	0.0301121
hsa-let-7e-5p	ALDH6A1	-0.64	1	x010010	2	TRUE	FALSE	4.38	12.98	0.02	0.00193	TRUE	0	0.81	0	0	1	0	ENSG00000119711	-1.22135	9.10445	1.33032e-11	8.30948e-09	0.526102	0.00193429	0.0301121
hsa-let-7e-5p	ATPAF1	-0.52	1	x010111	4	FALSE	TRUE	4.64	12.98	0.0464	0.0212	TRUE	0	0.98	0	0.9	1	0.98613	ENSG00000123472	-0.302251	10.2767	0.0192672	0.170584	0.526102	0.00193429	0.0301121
hsa-let-7e-5p	AHNAK	-0.74	1	x000110	2	TRUE	TRUE	5.58	12.98	0.0205	0.00238	TRUE	0	0	0	0.9	1	0	ENSG00000124942	-0.373042	14.1578	0.000441201	0.0143524	0.526102	0.00193429	0.0301121
hsa-let-7e-5p	AMOT	-0.32	0.99	x010011	3	TRUE	FALSE	3.73	12.98	0.02	0.00193	TRUE	0	0.84	0	0	0.923077	0.985771	ENSG00000126016	-1.68064	7.79201	4.28331e-07	6.27018e-05	0.526102	0.00193429	0.0301121
hsa-let-7e-5p	IVD	-0.43	0.92	x100010	2	FALSE	TRUE	4.45	12.98	0.0321	0.00933	TRUE	0.9	0	0	0	0.923077	0	ENSG00000128928	-0.327789	10.9433	0.00739549	0.0944861	0.526102	0.00193429	0.0301121
hsa-let-7e-5p	EIF2S3	-0.61	1	x000110	2	FALSE	TRUE	4.81	12.98	0.0409	0.0163	TRUE	0	0	0	0.9	1	0	ENSG00000130741	-0.327318	11.6481	0.0143822	0.142736	0.526102	0.00193429	0.0301121
hsa-let-7e-5p	HABP4	-0.18	1	x010011	3	FALSE	FALSE	2.96	12.98	0.0278	0.00622	TRUE	0	0.92	0	0	1	0.983781	ENSG00000130956	-0.418701	10.3535	0.00428785	0.0677744	0.526102	0.00193429	0.0301121
hsa-let-7e-5p	EXOC4	-0.48	0.92	x000110	2	FALSE	TRUE	4.55	12.98	0.0332	0.01	TRUE	0	0	0	0.9	0.923077	0	ENSG00000131558	-0.317435	10.4469	0.00810728	0.100341	0.526102	0.00193429	0.0301121
hsa-let-7e-5p	PRKAA1	-0.91	1	x000110	2	FALSE	TRUE	5.41	12.98	0.0351	0.0114	TRUE	0	0	0	0.9	1	0	ENSG00000132356	-0.321866	10.1337	0.00947869	0.110004	0.526102	0.00193429	0.0301121
hsa-let-7e-5p	MATN2	-0.22	1	x000110	2	TRUE	TRUE	4.54	12.98	0.0204	0.00205	TRUE	0	0	0	0.9	1	0	ENSG00000132561	-1.2744	9.54208	0.000118235	0.00559962	0.526102	0.00193429	0.0301121
hsa-let-7e-5p	GNS	-0.5	0.98	x010101	3	FALSE	TRUE	4.6	12.98	0.0261	0.00484	TRUE	0	0.76	0	0.9	0	0.983252	ENSG00000135677	-0.437643	13.1048	0.00290368	0.0523306	0.526102	0.00193429	0.0301121
hsa-let-7e-5p	GLUL	-0.44	1	x100110	3	FALSE	TRUE	4.48	12.98	0.0301	0.00814	TRUE	0.9	0	0	0.9	1	0	ENSG00000135821	-0.4335	11.6983	0.00620919	0.0843742	0.526102	0.00193429	0.0301121
hsa-let-7e-5p	HMGA1	-0.49	0.99	x110001	3	FALSE	TRUE	4.58	12.98	0.0373	0.0136	TRUE	0.9	0.97	0	0	0	0.985842	ENSG00000137309	-0.647142	12.1376	0.0116517	0.125815	0.526102	0.00193429	0.0301121
hsa-let-7e-5p	CPEB2	-0.75	0.98	x010101	3	TRUE	TRUE	5.6	12.98	0.0222	0.0031	TRUE	0	0.78	0	0.9	0	0.983929	ENSG00000137449	-0.495734	9.77483	0.00116981	0.0295481	0.526102	0.00193429	0.0301121
hsa-let-7e-5p	ARHGAP20	-0.78	1	x010011	3	FALSE	FALSE	4.16	12.98	0.0379	0.0139	TRUE	0	0.84	0	0	1	0.984893	ENSG00000137727	-0.576783	9.05286	0.0120063	0.127928	0.526102	0.00193429	0.0301121
hsa-let-7e-5p	PRDM5	-0.36	0.95	x010110	3	FALSE	TRUE	4.31	12.98	0.0274	0.00594	TRUE	0	0.95	0	0.9	0.923077	0	ENSG00000138738	-0.624785	7.23883	0.00400781	0.0649417	0.526102	0.00193429	0.0301121
hsa-let-7e-5p	NOVA1	-0.87	1	x010011	3	TRUE	FALSE	4.83	12.98	0.0212	0.00277	TRUE	0	0.87	0	0	1	0.980256	ENSG00000139910	-0.900811	7.99505	0.000837781	0.022865	0.526102	0.00193429	0.0301121
hsa-let-7e-5p	PGD	-0.31	0.9	x100100	2	FALSE	TRUE	4.21	12.98	0.0267	0.00536	TRUE	0.9	0	0	0.9	0	0	ENSG00000142657	-0.880689	13.2368	0.00342998	0.0585232	0.526102	0.00193429	0.0301121
hsa-let-7e-5p	LBR	-0.3	0.99	x010101	3	FALSE	TRUE	4.2	12.98	0.0392	0.0149	TRUE	0	0.94	0	0.9	0	0.986112	ENSG00000143815	-0.444896	8.06341	0.0130154	0.135101	0.526102	0.00193429	0.0301121
hsa-let-7e-5p	LIMD1	-0.69	0.99	x010111	4	FALSE	TRUE	4.97	12.98	0.0347	0.0113	TRUE	0	0.86	0	0.9	0.923077	0.985312	ENSG00000144791	-0.588088	8.60534	0.00932723	0.10923	0.526102	0.00193429	0.0301121
hsa-let-7e-5p	SLC2A12	-0.63	1	x010011	3	TRUE	FALSE	4.35	12.98	0.0235	0.00355	TRUE	0	0.96	0	0	1	0.985805	ENSG00000146411	-1.2416	8.12834	0.00161972	0.0355172	0.526102	0.00193429	0.0301121
hsa-let-7e-5p	UTRN	-0.63	1	x010111	4	TRUE	TRUE	5.36	12.98	0.0203	0.00202	TRUE	0	0.95	0	0.9	1	0.985123	ENSG00000152818	-0.532734	11.073	8.24826e-05	0.00426723	0.526102	0.00193429	0.0301121
hsa-let-7e-5p	PSD3	-0.57	1	x100011	3	FALSE	TRUE	4.73	12.98	0.0393	0.015	TRUE	0.9	0	0	0	1	0.984888	ENSG00000156011	-0.782016	10.5939	0.0130974	0.135353	0.526102	0.00193429	0.0301121
hsa-let-7e-5p	BACH1	-0.59	1	x110111	5	FALSE	TRUE	4.78	12.98	0.0349	0.0113	TRUE	0.9	0.96	0	0.9	1	0.985255	ENSG00000156273	-0.673325	8.99079	0.00938382	0.109495	0.526102	0.00193429	0.0301121
hsa-let-7e-5p	FBXO32	-0.31	1	x010111	4	TRUE	TRUE	4.71	12.98	0.0241	0.00389	TRUE	0	0.92	0	0.9	1	0.98606	ENSG00000156804	-1.06052	12.5244	0.00195258	0.0406607	0.526102	0.00193429	0.0301121
hsa-let-7e-5p	RBPMS	-0.26	1	x000110	2	TRUE	TRUE	4.62	12.98	0.02	0.00195	TRUE	0	0	0	0.9	1	0	ENSG00000157110	-0.630585	11.6119	1.30255e-05	0.00101946	0.526102	0.00193429	0.0301121
hsa-let-7e-5p	MYO1E	-0.62	1	x000110	2	FALSE	TRUE	4.83	12.98	0.0332	0.01	TRUE	0	0	0	0.9	1	0	ENSG00000157483	-0.609297	10.8166	0.00807818	0.100253	0.526102	0.00193429	0.0301121
hsa-let-7e-5p	COLEC12	-0.59	0.92	x100010	2	FALSE	TRUE	4.77	12.98	0.0257	0.00464	TRUE	0.9	0	0	0	0.923077	0	ENSG00000158270	-1.07017	8.23923	0.00270364	0.0503962	0.526102	0.00193429	0.0301121
hsa-let-7e-5p	LMNA	-0.71	1	x100110	3	TRUE	TRUE	5.51	12.98	0.0205	0.00226	TRUE	0.9	0	0	0.9	1	0	ENSG00000160789	-0.606009	14.2051	0.000329171	0.0118446	0.526102	0.00193429	0.0301121
hsa-let-7e-5p	GMPS	-0.54	1	x100010	2	FALSE	TRUE	4.69	12.98	0.0362	0.0125	TRUE	0.9	0	0	0	1	0	ENSG00000163655	-0.494208	9.99452	0.0105635	0.118124	0.526102	0.00193429	0.0301121
hsa-let-7e-5p	RAD54L2	-0.63	1	x000110	2	FALSE	TRUE	4.87	12.98	0.0261	0.00504	TRUE	0	0	0	0.9	1	0	ENSG00000164080	-0.459958	8.78085	0.00310201	0.0547398	0.526102	0.00193429	0.0301121
hsa-let-7e-5p	ADAMTS15	-0.28	0.99	x010011	3	FALSE	FALSE	3.17	12.98	0.0311	0.00879	TRUE	0	0.74	0	0	0.923077	0.985393	ENSG00000166106	-1.69891	5.47864	0.00686045	0.0904578	0.526102	0.00193429	0.0301121
hsa-let-7e-5p	TPP1	-0.43	1	x010111	4	TRUE	TRUE	4.96	12.98	0.0243	0.00408	TRUE	0	0.78	0	0.9	1	0.985454	ENSG00000166340	-0.534301	12.3533	0.00214147	0.0432389	0.526102	0.00193429	0.0301121
hsa-let-7e-5p	WEE1	-0.11	0.92	x000110	2	FALSE	TRUE	3.82	12.98	0.0259	0.00477	TRUE	0	0	0	0.9	0.923077	0	ENSG00000166483	-0.426486	10.0102	0.00283257	0.0516334	0.526102	0.00193429	0.0301121
hsa-let-7e-5p	MAP1A	-0.92	0.92	x000110	2	FALSE	TRUE	5.44	12.98	0.0274	0.00591	TRUE	0	0	0	0.9	0.923077	0	ENSG00000166963	-0.352229	13.8831	0.00397778	0.0645361	0.526102	0.00193429	0.0301121
hsa-let-7e-5p	CA5B	-0.6	1	x100010	2	TRUE	TRUE	5.29	12.98	0.0205	0.00228	TRUE	0.9	0	0	0	1	0	ENSG00000169239	-0.70024	7.76558	0.000347752	0.0123409	0.526102	0.00193429	0.0301121
hsa-let-7e-5p	SIN3A	-0.38	0.92	x000110	2	FALSE	TRUE	4.36	12.98	0.0306	0.00846	TRUE	0	0	0	0.9	0.923077	0	ENSG00000169375	-0.544533	9.4996	0.00652743	0.0872265	0.526102	0.00193429	0.0301121
hsa-let-7e-5p	CRTAP	-0.54	1	x010011	3	FALSE	FALSE	3.67	12.98	0.0278	0.0064	TRUE	0	0.78	0	0	1	0.984664	ENSG00000170275	-0.46346	13.0726	0.00446263	0.06893	0.526102	0.00193429	0.0301121
hsa-let-7e-5p	PDE7B	-0.52	0.92	x000110	2	TRUE	TRUE	5.13	12.98	0.0205	0.0023	TRUE	0	0	0	0.9	0.923077	0	ENSG00000171408	-1.21626	8.09467	0.000365947	0.0126384	0.526102	0.00193429	0.0301121
hsa-let-7e-5p	FBXL14	-0.92	1	x000110	2	TRUE	TRUE	5.94	12.98	0.0208	0.00261	TRUE	0	0	0	0.9	1	0	ENSG00000171823	-0.901941	7.72364	0.000680535	0.0197447	0.526102	0.00193429	0.0301121
hsa-let-7e-5p	ARNT2	-0.06	1	x100110	3	TRUE	TRUE	4.22	12.98	0.0205	0.0021	TRUE	0.9	0	0	0.9	1	0	ENSG00000172379	-0.646395	8.71981	0.000164395	0.00722777	0.526102	0.00193429	0.0301121
hsa-let-7e-5p	LRRC20	-0.77	1	x110111	5	TRUE	TRUE	5.64	12.98	0.0212	0.00278	TRUE	0.9	0.8	0	0.9	1	0.985469	ENSG00000172731	-0.92011	8.74807	0.000842459	0.0228957	0.526102	0.00193429	0.0301121
hsa-let-7e-5p	PRPF8	-0.68	0.9	x100100	2	FALSE	TRUE	4.96	12.98	0.045	0.0197	TRUE	0.9	0	0	0.9	0	0	ENSG00000174231	-0.287296	12.1243	0.0177617	0.163083	0.526102	0.00193429	0.0301121
hsa-let-7e-5p	BACE2	-0.24	1	x010111	4	FALSE	TRUE	4.08	12.98	0.0268	0.00548	TRUE	0	0.94	0	0.9	1	0.985808	ENSG00000182240	-0.478563	11.5753	0.00354581	0.0598652	0.526102	0.00193429	0.0301121
hsa-let-7e-5p	SNN	-0.31	1	x010011	3	FALSE	FALSE	3.21	12.98	0.0353	0.0115	TRUE	0	0.88	0	0	1	0.98644	ENSG00000184602	-0.550476	10.1819	0.00959015	0.110837	0.526102	0.00193429	0.0301121
hsa-let-7e-5p	PBX1	-0.48	0.99	x010111	4	TRUE	TRUE	5.06	12.98	0.0233	0.00346	TRUE	0	0.95	0	0.9	0.923077	0.985492	ENSG00000185630	-0.694934	9.77326	0.00152991	0.0345155	0.526102	0.00193429	0.0301121
hsa-let-7e-5p	ANKFY1	-0.72	0.99	x000111	3	FALSE	TRUE	5.03	12.98	0.0407	0.0161	TRUE	0	0	0	0.9	0.923077	0.986074	ENSG00000185722	-0.421109	10.7149	0.014137	0.141502	0.526102	0.00193429	0.0301121
hsa-let-7e-5p	THBS2	-0.75	0.92	x000110	2	TRUE	TRUE	5.59	12.98	0.0224	0.00315	TRUE	0	0	0	0.9	0.923077	0	ENSG00000186340	-1.22029	12.3169	0.00121581	0.0298893	0.526102	0.00193429	0.0301121
hsa-let-7e-5p	TPCN1	-0.85	1	x000110	2	FALSE	TRUE	5.3	12.98	0.0426	0.0178	TRUE	0	0	0	0.9	1	0	ENSG00000186815	-0.591324	10.7311	0.0158819	0.152458	0.526102	0.00193429	0.0301121
hsa-let-7e-5p	SESTD1	-0.44	0.99	x010101	3	TRUE	TRUE	4.97	12.98	0.0221	0.00304	TRUE	0	0.89	0	0.9	0	0.98606	ENSG00000187231	-0.847862	9.65537	0.00110086	0.028306	0.526102	0.00193429	0.0301121
hsa-let-7e-5p	FNBP1	-0.41	1	x000110	2	TRUE	TRUE	4.91	12.98	0.0204	0.00206	TRUE	0	0	0	0.9	1	0	ENSG00000187239	-0.690525	10.4604	0.000125779	0.00591344	0.526102	0.00193429	0.0301121
hsa-let-7e-5p	TAF9B	-0.5	1	x010011	3	FALSE	FALSE	3.6	12.98	0.0477	0.0222	TRUE	0	0.91	0	0	1	0.985734	ENSG00000187325	-0.56821	8.49481	0.0203005	0.17622	0.526102	0.00193429	0.0301121
hsa-let-7e-5p	COL14A1	-0.74	0.98	x010011	3	TRUE	FALSE	4.58	12.98	0.02	0.00198	TRUE	0	0.84	0	0	0.923077	0.984984	ENSG00000187955	-1.85448	9.95901	4.25936e-05	0.00251693	0.526102	0.00193429	0.0301121
hsa-let-7e-5p	MYO18A	-0.97	1	x000110	2	FALSE	TRUE	5.54	12.98	0.0414	0.0168	TRUE	0	0	0	0.9	1	0	ENSG00000196535	-0.472249	10.6534	0.0148421	0.145952	0.526102	0.00193429	0.0301121
hsa-let-7e-5p	PPTC7	-0.5	0.92	x010010	2	FALSE	FALSE	3.6	12.98	0.0367	0.0131	TRUE	0	0.71	0	0	0.923077	0	ENSG00000196850	-0.417368	8.56468	0.011213	0.122933	0.526102	0.00193429	0.0301121
hsa-let-7e-5p	SVIL	-0.54	0.99	x100111	4	TRUE	TRUE	5.18	12.98	0.02	0.00193	TRUE	0.9	0	0	0.9	0.942308	0.985076	ENSG00000197321	-1.46091	12.1653	2.75329e-09	9.33366e-07	0.526102	0.00193429	0.0301121
hsa-let-7e-5p	PSAP	-0.66	1	x000110	2	FALSE	TRUE	4.92	12.98	0.0334	0.0101	TRUE	0	0	0	0.9	1	0	ENSG00000197746	-0.414329	16.055	0.00818545	0.101098	0.526102	0.00193429	0.0301121
hsa-let-7e-5p	C5orf51	-0.64	1	x110111	5	FALSE	TRUE	4.87	12.98	0.0283	0.00668	TRUE	0.9	0.97	0	0.9	1	0.986031	ENSG00000205765	-0.461679	9.73474	0.00475039	0.071909	0.526102	0.00193429	0.0301121
hsa-let-7e-5p	VGLL3	-0.23	1	x010111	4	FALSE	TRUE	4.05	12.98	0.0276	0.006	TRUE	0	0.84	0	0.9	1	0.983456	ENSG00000206538	-0.66532	10.6124	0.00406662	0.0654828	0.526102	0.00193429	0.0301121
hsa-let-7e-5p	ANKRD28	-0.55	0.99	x010011	3	FALSE	FALSE	3.69	12.98	0.0275	0.00596	TRUE	0	0.8	0	0	0.923077	0.9863	ENSG00000206560	-0.592407	9.61935	0.0040218	0.0650302	0.526102	0.00193429	0.0301121
hsa-let-7e-5p	COG8	-0.69	1	x000110	2	FALSE	TRUE	4.97	12.98	0.0413	0.0167	TRUE	0	0	0	0.9	1	0	ENSG00000213380	-0.547775	7.60005	0.0147595	0.145807	0.526102	0.00193429	0.0301121
hsa-let-7e-5p	PNMA2	-0.72	1	x000110	2	TRUE	TRUE	5.53	12.98	0.0232	0.00345	TRUE	0	0	0	0.9	1	0	ENSG00000240694	-0.760022	9.14768	0.00151766	0.0343595	0.526102	0.00193429	0.0301121
hsa-miR-1-3p	VMP1	-0.39	0.99	x110101	4	FALSE	TRUE	3.07	6.49	0.0483	0.0228	TRUE	0.9	0.92	0	0.9	0	0.986366	ENSG00000062716	0.832586	10.9525	0.000226891	0.00916243	-0.63275	0.0226192	0.153279
hsa-miR-1-3p	PICALM	-0.63	0.98	x110101	4	FALSE	TRUE	3.56	6.49	0.0486	0.0234	TRUE	0.9	0.95	0	0.9	0	0.983781	ENSG00000073921	0.629401	12.7141	0.000763728	0.0213413	-0.63275	0.0226192	0.153279
hsa-miR-1-3p	FNDC3B	-0.66	0.97	x110101	4	FALSE	TRUE	3.63	6.49	0.048	0.0226	TRUE	0.9	0.96	0	0.9	0	0.965057	ENSG00000075420	0.834012	11.328	1.30579e-05	0.00101946	-0.63275	0.0226192	0.153279
hsa-miR-1-3p	DKK1	-0.67	0.9	x101000	2	FALSE	TRUE	3.64	6.49	0.048	0.0226	TRUE	0.9	0	0.9	0	0	0	ENSG00000107984	1.91702	11.5998	3.9787e-06	0.000400419	-0.63275	0.0226192	0.153279
hsa-miR-1-3p	VEGFA	-0.4	0.99	x110001	3	FALSE	TRUE	3.11	6.49	0.048	0.0226	TRUE	0.99	0.89	0	0	0	0.983781	ENSG00000112715	0.817176	11.2217	2.41506e-06	0.000272902	-0.63275	0.0226192	0.153279
hsa-miR-1-3p	STC2	-0.35	0.98	x010101	3	FALSE	TRUE	3	6.49	0.0489	0.0236	TRUE	0	0.98	0	0.9	0	0.974302	ENSG00000113739	1.15671	14.6186	0.00100611	0.026343	-0.63275	0.0226192	0.153279
hsa-miR-1-3p	PLXDC2	-0.64	0.92	x100010	2	FALSE	TRUE	3.58	6.49	0.0485	0.0231	TRUE	0.9	0	0	0	0.923077	0	ENSG00000120594	2.05166	8.02696	0.000447432	0.014482	-0.63275	0.0226192	0.153279
hsa-miR-1-3p	SERP1	-0.69	0.98	x110101	4	FALSE	TRUE	3.69	6.49	0.048	0.0226	TRUE	0.9	0.94	0	0.9	0	0.981311	ENSG00000120742	0.539464	11.7801	4.77484e-06	0.000455625	-0.63275	0.0226192	0.153279
hsa-miR-1-3p	PXDN	-0.77	0.9	x100100	2	FALSE	TRUE	3.83	6.49	0.0481	0.0227	TRUE	0.9	0	0	0.9	0	0	ENSG00000130508	0.749843	12.8768	0.000111736	0.00537421	-0.63275	0.0226192	0.153279
hsa-miR-1-3p	ADAM12	-0.48	0.99	x110001	3	FALSE	TRUE	3.25	6.49	0.048	0.0226	TRUE	0.9	0.92	0	0	0	0.986478	ENSG00000148848	1.98464	10.5852	1.80022e-20	5.79761e-17	-0.63275	0.0226192	0.153279
hsa-miR-1-3p	TAGLN2	-0.31	0.99	x110101	4	FALSE	TRUE	2.93	6.49	0.0481	0.0227	TRUE	0.99	0.97	0	0.99	0	0.981638	ENSG00000158710	0.913991	13.6007	6.14923e-05	0.00337082	-0.63275	0.0226192	0.153279
hsa-miR-1-3p	PNP	-0.75	0.99	x110101	4	FALSE	TRUE	3.79	6.49	0.0483	0.0229	TRUE	0.99	0.93	0	0.99	0	0.982765	ENSG00000198805	1.14325	9.44748	0.000242321	0.00963452	-0.63275	0.0226192	0.153279
hsa-miR-101-3p	UBE2A	-0.73	0.98	x100101	3	FALSE	TRUE	4.63	10.88	0.0473	0.0219	TRUE	0.9	0	0	0.9	0	0.975883	ENSG00000077721	0.316456	10.9515	0.0214588	0.182947	-0.69332	0.000431368	0.0103528
hsa-miR-101-3p	TGFBR1	-0.51	1	x100011	3	TRUE	TRUE	4.69	10.88	0.0142	0.000491	TRUE	0.9	0	0	0	1	0.975435	ENSG00000106799	0.672102	10.1475	5.99811e-05	0.00330204	-0.69332	0.000431368	0.0103528
hsa-miR-101-3p	EIF4G2	-0.57	1	x100111	4	FALSE	TRUE	4.31	10.88	0.0372	0.0135	TRUE	0.9	0	0	0.9	1	0.981199	ENSG00000110321	0.389834	13.9555	0.0130602	0.135242	-0.69332	0.000431368	0.0103528
hsa-miR-101-3p	VEGFA	-0.9	0.99	x100100	2	TRUE	TRUE	5.48	10.88	0.0134	0.000434	TRUE	0.99	0	0	0.9	0	0	ENSG00000112715	0.817176	11.2217	2.41506e-06	0.000272902	-0.69332	0.000431368	0.0103528
hsa-miR-101-3p	EDEM3	-0.7	0.98	x000111	3	TRUE	TRUE	5.08	10.88	0.0143	0.000498	TRUE	0	0	0	0.9	0.961538	0.979418	ENSG00000116406	0.515902	9.84135	6.62243e-05	0.00358446	-0.69332	0.000431368	0.0103528
hsa-miR-101-3p	UBE2B	-0.75	1	x100010	2	FALSE	TRUE	4.67	10.88	0.0308	0.00865	TRUE	0.9	0	0	0	1	0	ENSG00000119048	0.341076	10.0482	0.00821704	0.101282	-0.69332	0.000431368	0.0103528
hsa-miR-101-3p	IL6ST	-0.54	0.92	x000110	2	FALSE	TRUE	4.26	10.88	0.0227	0.00331	TRUE	0	0	0	0.9	0.923077	0	ENSG00000134352	0.640588	12.8193	0.00287839	0.0522981	-0.69332	0.000431368	0.0103528
hsa-miR-101-3p	TUBB2A	-0.53	0.92	x000110	2	TRUE	TRUE	4.74	10.88	0.02	0.00192	TRUE	0	0	0	0.9	0.923077	0	ENSG00000137267	1.07781	11.1869	0.00148447	0.0339661	-0.69332	0.000431368	0.0103528
hsa-miR-101-3p	THBS1	-0.83	0.99	x000111	3	FALSE	TRUE	4.84	10.88	0.0241	0.0039	TRUE	0	0	0	0.9	0.923077	0.985873	ENSG00000137801	1.98584	13.1938	0.00346509	0.058858	-0.69332	0.000431368	0.0103528
hsa-miR-101-3p	ITPRID2	-0.49	0.9	x100100	2	TRUE	TRUE	4.66	10.88	0.0177	0.000951	TRUE	0.9	0	0	0.9	0	0	ENSG00000138434	0.576499	11.8285	0.000519612	0.0160519	-0.69332	0.000431368	0.0103528
hsa-miR-101-3p	FGF2	-0.49	0.9	x100100	2	FALSE	TRUE	4.16	10.88	0.0306	0.00848	TRUE	0.9	0	0	0.9	0	0	ENSG00000138685	0.618652	11.8842	0.00805198	0.100121	-0.69332	0.000431368	0.0103528
hsa-miR-101-3p	FBN2	-0.8	1	x100011	3	TRUE	TRUE	5.27	10.88	0.0185	0.00155	TRUE	0.99	0	0	0	1	0.980679	ENSG00000138829	1.30216	9.99572	0.00111606	0.0285258	-0.69332	0.000431368	0.0103528
hsa-miR-101-3p	FRMD6	-0.73	0.9	x100100	2	FALSE	TRUE	4.64	10.88	0.0278	0.00621	TRUE	0.9	0	0	0.9	0	0	ENSG00000139926	0.969365	11.1218	0.00577377	0.0802349	-0.69332	0.000431368	0.0103528
hsa-miR-101-3p	INA	-0.39	0.9	x100100	2	FALSE	TRUE	3.95	10.88	0.0226	0.00324	TRUE	0.9	0	0	0.9	0	0	ENSG00000148798	1.38668	5.95487	0.00280481	0.0514696	-0.69332	0.000431368	0.0103528
hsa-miR-101-3p	HSPA13	-0.76	0.98	x100101	3	TRUE	TRUE	5.19	10.88	0.0183	0.00141	TRUE	0.9	0	0	0.9	0	0.98016	ENSG00000155304	0.561493	10.0736	0.000982863	0.0258921	-0.69332	0.000431368	0.0103528
hsa-miR-101-3p	C1orf52	-0.95	0.99	x100101	3	TRUE	TRUE	5.57	10.88	0.0212	0.00282	TRUE	0.9	0	0	0.9	0	0.986843	ENSG00000162642	0.576941	8.47832	0.00239159	0.0464357	-0.69332	0.000431368	0.0103528
hsa-miR-101-3p	STARD4	-0.84	0.92	x000110	2	TRUE	TRUE	5.35	10.88	0.0167	0.000694	TRUE	0	0	0	0.9	0.923077	0	ENSG00000164211	0.646574	10.2742	0.000262622	0.0102518	-0.69332	0.000431368	0.0103528
hsa-miR-101-3p	FZD6	-0.31	0.97	x100101	3	TRUE	TRUE	4.29	10.88	0.0175	0.000797	TRUE	0.9	0	0	0.9	0	0.970048	ENSG00000164930	0.601701	10.8931	0.00036575	0.0126384	-0.69332	0.000431368	0.0103528
hsa-miR-101-3p	SGPL1	-0.55	0.98	x100101	3	FALSE	TRUE	4.28	10.88	0.0261	0.00487	TRUE	0.9	0	0	0.9	0	0.984034	ENSG00000166224	0.568072	9.89186	0.00443667	0.0688952	-0.69332	0.000431368	0.0103528
hsa-miR-101-3p	SLC20A2	-0.6	0.99	x000111	3	FALSE	TRUE	4.37	10.88	0.0438	0.0186	TRUE	0	0	0	0.9	0.923077	0.985131	ENSG00000168575	0.611638	11.5608	0.0181802	0.165627	-0.69332	0.000431368	0.0103528
hsa-miR-101-3p	TOR1AIP2	-0.73	1	x100010	2	FALSE	TRUE	4.65	10.88	0.0439	0.0187	TRUE	0.9	0	0	0	1	0	ENSG00000169905	0.321876	10.4427	0.0182617	0.16592	-0.69332	0.000431368	0.0103528
hsa-miR-101-3p	LYSMD3	-0.68	0.9	x100100	2	FALSE	TRUE	4.54	10.88	0.0362	0.0124	TRUE	0.9	0	0	0.9	0	0	ENSG00000176018	0.39948	8.93797	0.0119557	0.127671	-0.69332	0.000431368	0.0103528
hsa-miR-101-3p	CADM1	-0.35	0.98	x100101	3	TRUE	TRUE	4.37	10.88	0.0134	0.000431	TRUE	0.9	0	0	0.9	0	0.983066	ENSG00000182985	1.68078	7.62064	4.40136e-13	3.79159e-10	-0.69332	0.000431368	0.0103528
hsa-miR-101-3p	GFPT1	-0.63	0.92	x000110	2	FALSE	TRUE	4.44	10.88	0.0253	0.0044	TRUE	0	0	0	0.9	0.923077	0	ENSG00000198380	0.477616	11.6781	0.00396742	0.0644493	-0.69332	0.000431368	0.0103528
hsa-miR-101-3p	CNEP1R1	-0.83	0.98	x100101	3	FALSE	TRUE	4.84	10.88	0.0398	0.0153	TRUE	0.9	0	0	0.9	0	0.981936	ENSG00000205423	0.445446	8.3969	0.0148935	0.14623	-0.69332	0.000431368	0.0103528
hsa-miR-1179	MPP2	-0.49	0.92	x001010	2	FALSE	FALSE	1.43	2.25	0.0336	0.0103	TRUE	0	0	0.92	0	0.923077	0	ENSG00000108852	0.60376	8.05261	0.00559417	0.0786725	-0.74976	0.00472684	0.0501859
hsa-miR-1179	SRM	-0.89	0.91	x001100	2	FALSE	TRUE	3.24	2.25	0.0264	0.00519	TRUE	0	0	0.91	0.9	0	0	ENSG00000116649	0.483199	11.8618	0.000465142	0.0149425	-0.74976	0.00472684	0.0501859
hsa-miR-1179	PPP1R3C	-0.74	0.98	x001011	3	FALSE	FALSE	1.92	2.25	0.0261	0.00504	TRUE	0	0	0.94	0	0.923077	0.979768	ENSG00000119938	0.583715	12.1231	0.000317397	0.0115642	-0.74976	0.00472684	0.0501859
hsa-miR-1179	YIPF5	-0.77	0.98	x001101	3	FALSE	TRUE	2.98	2.25	0.0259	0.00476	TRUE	0	0	0.97	0.9	0	0.983781	ENSG00000145817	0.798848	11.09	3.60522e-05	0.00219068	-0.74976	0.00472684	0.0501859
hsa-miR-1179	NUDT9	-0.63	1	x001010	2	FALSE	FALSE	1.71	2.25	0.0415	0.0169	TRUE	0	0	0.95	0	1	0	ENSG00000170502	0.421212	10.131	0.0121701	0.128821	-0.74976	0.00472684	0.0501859
hsa-miR-1179	ELMOD2	-0.75	1	x001010	2	FALSE	FALSE	1.96	2.25	0.0367	0.0131	TRUE	0	0	0.96	0	1	0	ENSG00000179387	0.432286	9.00015	0.00834465	0.101953	-0.74976	0.00472684	0.0501859
hsa-miR-1179	ZDHHC17	-0.32	1	x001011	3	FALSE	FALSE	1.09	2.25	0.0261	0.00487	TRUE	0	0	0.92	0	1	0.986255	ENSG00000186908	0.63525	9.22335	0.000144244	0.0065428	-0.74976	0.00472684	0.0501859
hsa-miR-122-5p	NCAPD2	-0.65	1	x101011	4	FALSE	TRUE	3.9	8.01	0.0249	0.00422	TRUE	0.9	0	0.91	0	1	0.985876	ENSG00000010292	-0.3873	9.5252	0.00422449	0.0672681	3.88951	1.66488e-17	9.58969e-15
hsa-miR-122-5p	NCDN	-0.73	0.99	x101011	4	FALSE	TRUE	4.07	8.01	0.0321	0.00935	TRUE	0.9	0	0.97	0	0.923077	0.985503	ENSG00000020129	-0.447102	11.4446	0.00935182	0.10932	3.88951	1.66488e-17	9.58969e-15
hsa-miR-122-5p	HDAC9	-0.39	0.99	x001011	3	TRUE	FALSE	2.89	8.01	0.0134	0.000305	TRUE	0	0	0.9	0	0.923077	0.985728	ENSG00000048052	-1.23795	7.67624	0.000305293	0.0112687	3.88951	1.66488e-17	9.58969e-15
hsa-miR-122-5p	PHKA1	-0.83	0.91	x101000	2	FALSE	TRUE	4.25	8.01	0.0253	0.00444	TRUE	0.9	0	0.91	0	0	0	ENSG00000067177	-0.585764	9.59315	0.00443899	0.0688952	3.88951	1.66488e-17	9.58969e-15
hsa-miR-122-5p	MAP3K20	-0.56	1	x001111	4	TRUE	TRUE	4.23	8.01	0.0145	0.000513	TRUE	0	0	0.98	0.9	1	0.985504	ENSG00000091436	-0.660987	11.9364	0.000513238	0.0159757	3.88951	1.66488e-17	9.58969e-15
hsa-miR-122-5p	FKBP5	-0.53	0.99	x010011	3	FALSE	FALSE	2.66	8.01	0.0261	0.00499	TRUE	0	0.98	0	0	0.923077	0.986216	ENSG00000096060	-0.803754	9.62906	0.00499369	0.073941	3.88951	1.66488e-17	9.58969e-15
hsa-miR-122-5p	ABLIM1	-0.39	1	x100111	4	FALSE	TRUE	3.39	8.01	0.037	0.0133	TRUE	0.9	0	0	0.9	1	0.984319	ENSG00000099204	-0.486417	11.9208	0.013321	0.13687	3.88951	1.66488e-17	9.58969e-15
hsa-miR-122-5p	PRTFDC1	-0.62	0.98	x001011	3	FALSE	FALSE	2.84	8.01	0.0353	0.0115	TRUE	0	0	0.96	0	0.923077	0.975582	ENSG00000099256	-0.723316	7.00481	0.0115437	0.124963	3.88951	1.66488e-17	9.58969e-15
hsa-miR-122-5p	CDKL1	-0.82	0.92	x100010	2	FALSE	TRUE	4.23	8.01	0.0226	0.00323	TRUE	0.9	0	0	0	0.923077	0	ENSG00000100490	-0.948895	7.89295	0.00323385	0.0565244	3.88951	1.66488e-17	9.58969e-15
hsa-miR-122-5p	HDDC2	-0.43	0.96	x101000	2	FALSE	TRUE	3.47	8.01	0.0466	0.0214	TRUE	0.9	0	0.96	0	0	0	ENSG00000111906	-0.353024	9.85814	0.0213612	0.182702	3.88951	1.66488e-17	9.58969e-15
hsa-miR-122-5p	FANCE	-0.54	0.92	x001010	2	FALSE	FALSE	2.68	8.01	0.0308	0.00861	TRUE	0	0	0.92	0	0.923077	0	ENSG00000112039	-0.776177	7.4815	0.00861109	0.103963	3.88951	1.66488e-17	9.58969e-15
hsa-miR-122-5p	CCNG1	-0.55	1	x110111	5	TRUE	TRUE	4.21	8.01	0.00283	1.68e-05	TRUE	0.99	0.99	0	0.99	1	0.975959	ENSG00000113328	-0.493057	11.6246	1.68413e-05	0.00126134	3.88951	1.66488e-17	9.58969e-15
hsa-miR-122-5p	PRLR	-0.66	1	x001011	3	TRUE	FALSE	3.43	8.01	0.0177	0.000872	TRUE	0	0	0.91	0	1	0.985206	ENSG00000113494	-1.75362	4.71088	0.000871764	0.0234939	3.88951	1.66488e-17	9.58969e-15
hsa-miR-122-5p	GNPDA1	-0.14	1	x010011	3	FALSE	FALSE	1.88	8.01	0.0339	0.0107	TRUE	0	0.93	0	0	1	0.98633	ENSG00000113552	-0.362942	11.3077	0.0106797	0.119197	3.88951	1.66488e-17	9.58969e-15
hsa-miR-122-5p	SRSF7	-0.46	0.99	x001011	3	TRUE	FALSE	3.01	8.01	0.0153	0.000565	TRUE	0	0	0.98	0	0.923077	0.985795	ENSG00000115875	-0.603066	10.714	0.000565101	0.0170085	3.88951	1.66488e-17	9.58969e-15
hsa-miR-122-5p	ESYT2	-0.68	0.92	x100010	2	FALSE	TRUE	3.96	8.01	0.0288	0.00734	TRUE	0.9	0	0	0	0.923077	0	ENSG00000117868	-0.338976	11.579	0.0073393	0.093981	3.88951	1.66488e-17	9.58969e-15
hsa-miR-122-5p	CCDC170	-0.72	1	x100010	2	FALSE	TRUE	4.04	8.01	0.0373	0.0136	TRUE	0.9	0	0	0	1	0	ENSG00000120262	-0.946088	5.71716	0.0135583	0.138275	3.88951	1.66488e-17	9.58969e-15
hsa-miR-122-5p	KIAA1217	-0.87	1	x001011	3	FALSE	FALSE	3.33	8.01	0.024	0.00378	TRUE	0	0	0.91	0	1	0.984657	ENSG00000120549	-0.824537	10.3497	0.0037782	0.0623984	3.88951	1.66488e-17	9.58969e-15
hsa-miR-122-5p	WNT2B	-0.75	1	x001010	2	TRUE	FALSE	3.61	8.01	0.00505	5.32e-05	TRUE	0	0	0.92	0	1	0	ENSG00000134245	-1.87476	8.39669	5.31554e-05	0.00300328	3.88951	1.66488e-17	9.58969e-15
hsa-miR-122-5p	GLUL	-0.7	1	x101010	3	FALSE	TRUE	4	8.01	0.0278	0.00621	TRUE	0.9	0	0.9	0	1	0	ENSG00000135821	-0.4335	11.6983	0.00620919	0.0843742	3.88951	1.66488e-17	9.58969e-15
hsa-miR-122-5p	SMARCC2	-0.76	0.99	x001011	3	FALSE	FALSE	3.12	8.01	0.0237	0.00364	TRUE	0	0	0.97	0	0.923077	0.985828	ENSG00000139613	-0.458413	10.5414	0.00363755	0.0609646	3.88951	1.66488e-17	9.58969e-15
hsa-miR-122-5p	MINDY1	-0.85	1	x001010	2	TRUE	FALSE	3.81	8.01	0.02	0.00198	TRUE	0	0	0.95	0	1	0	ENSG00000143409	-0.486801	8.85863	0.00198	0.0408102	3.88951	1.66488e-17	9.58969e-15
hsa-miR-122-5p	SELENBP1	-0.67	0.99	x001011	3	TRUE	FALSE	3.44	8.01	0.0161	0.00065	TRUE	0	0	0.97	0	0.923077	0.986172	ENSG00000143416	-1.0283	8.73611	0.00064972	0.019022	3.88951	1.66488e-17	9.58969e-15
hsa-miR-122-5p	PLEKHA6	-0.59	1	x000111	3	TRUE	TRUE	4.28	8.01	0.0134	0.000353	TRUE	0	0	0	0.9	1	0.985065	ENSG00000143850	-1.81703	5.34785	0.000353051	0.0124603	3.88951	1.66488e-17	9.58969e-15
hsa-miR-122-5p	CTDSPL	-0.79	1	x010011	3	TRUE	FALSE	3.68	8.01	0.0181	0.00134	TRUE	0	0.95	0	0	1	0.985896	ENSG00000144677	-0.558996	9.0736	0.00134009	0.0317921	3.88951	1.66488e-17	9.58969e-15
hsa-miR-122-5p	SLC2A12	-0.74	1	x001011	3	TRUE	FALSE	3.59	8.01	0.0189	0.00162	TRUE	0	0	0.93	0	1	0.985888	ENSG00000146411	-1.2416	8.12834	0.00161972	0.0355172	3.88951	1.66488e-17	9.58969e-15
hsa-miR-122-5p	NCAM1	-0.74	1	x100111	4	TRUE	TRUE	4.58	8.01	0.0126	0.000208	TRUE	0.99	0	0	0.99	1	0.985719	ENSG00000149294	-0.490654	11.3481	0.000207886	0.0085833	3.88951	1.66488e-17	9.58969e-15
hsa-miR-122-5p	COLEC12	-0.43	1	x001011	3	FALSE	FALSE	2.47	8.01	0.021	0.0027	TRUE	0	0	0.98	0	1	0.985919	ENSG00000158270	-1.07017	8.23923	0.00270364	0.0503962	3.88951	1.66488e-17	9.58969e-15
hsa-miR-122-5p	TMCO4	-0.68	1	x001010	2	TRUE	FALSE	3.46	8.01	0.0164	0.000664	TRUE	0	0	0.96	0	1	0	ENSG00000162542	-0.678108	8.2322	0.000663966	0.0193512	3.88951	1.66488e-17	9.58969e-15
hsa-miR-122-5p	DDR2	-0.88	1	x010011	3	TRUE	FALSE	3.87	8.01	0.00138	2.96e-06	TRUE	0	0.83	0	0	1	0.985604	ENSG00000162733	-0.61954	12.577	2.96098e-06	0.000320532	3.88951	1.66488e-17	9.58969e-15
hsa-miR-122-5p	LRATD1	-0.68	0.99	x010011	3	FALSE	FALSE	2.96	8.01	0.0335	0.0102	TRUE	0	0.96	0	0	0.923077	0.986268	ENSG00000162981	-0.953389	8.09671	0.0102268	0.115462	3.88951	1.66488e-17	9.58969e-15
hsa-miR-122-5p	GLB1L	-0.59	0.98	x101000	2	FALSE	TRUE	3.78	8.01	0.0423	0.0175	TRUE	0.9	0	0.98	0	0	0	ENSG00000163521	-0.421952	8.01896	0.0175393	0.161588	3.88951	1.66488e-17	9.58969e-15
hsa-miR-122-5p	HSPA4L	-0.33	0.92	x100010	2	FALSE	TRUE	3.25	8.01	0.0392	0.0149	TRUE	0.9	0	0	0	0.923077	0	ENSG00000164070	-0.440044	9.28454	0.0149409	0.14623	3.88951	1.66488e-17	9.58969e-15
hsa-miR-122-5p	CITED2	-0.94	1	x001010	2	TRUE	FALSE	3.98	8.01	0.0134	0.000257	TRUE	0	0	0.98	0	1	0	ENSG00000164442	-0.736577	12.2299	0.00025728	0.0100908	3.88951	1.66488e-17	9.58969e-15
hsa-miR-122-5p	SNTB2	-0.89	0.99	x100011	3	TRUE	TRUE	4.89	8.01	0.0177	0.00125	TRUE	0.9	0	0	0	0.974359	0.985524	ENSG00000168807	-0.438192	10.389	0.00124792	0.0302713	3.88951	1.66488e-17	9.58969e-15
hsa-miR-122-5p	SPTLC3	-0.75	1	x100111	4	FALSE	TRUE	4.11	8.01	0.0241	0.00396	TRUE	0.9	0	0	0.9	1	0.985924	ENSG00000172296	-0.841936	7.53666	0.00395772	0.0643728	3.88951	1.66488e-17	9.58969e-15
hsa-miR-122-5p	CES2	-0.77	1	x001010	2	TRUE	FALSE	3.64	8.01	0.0205	0.00234	TRUE	0	0	0.94	0	1	0	ENSG00000172831	-0.528018	10.4567	0.00233836	0.0461297	3.88951	1.66488e-17	9.58969e-15
hsa-miR-122-5p	TBL1XR1	-0.63	0.92	x100010	2	FALSE	TRUE	3.87	8.01	0.0353	0.0115	TRUE	0.9	0	0	0	0.923077	0	ENSG00000177565	-0.37735	10.7834	0.0115119	0.124828	3.88951	1.66488e-17	9.58969e-15
hsa-miR-122-5p	OSBP2	-0.49	0.94	x101000	2	FALSE	TRUE	3.59	8.01	0.0227	0.00331	TRUE	0.9	0	0.94	0	0	0	ENSG00000184792	-0.56771	7.66612	0.00330964	0.0571647	3.88951	1.66488e-17	9.58969e-15
hsa-miR-122-5p	RBM43	-0.69	0.99	x101001	3	FALSE	TRUE	3.97	8.01	0.0327	0.00973	TRUE	0.9	0	0.98	0	0	0.985991	ENSG00000184898	-0.658633	8.28008	0.00972661	0.111674	3.88951	1.66488e-17	9.58969e-15
hsa-miR-122-5p	BTN3A2	-0.38	0.92	x100010	2	FALSE	TRUE	3.36	8.01	0.0269	0.00561	TRUE	0.9	0	0	0	0.923077	0	ENSG00000186470	-0.765969	9.01493	0.00561008	0.0788104	3.88951	1.66488e-17	9.58969e-15
hsa-miR-122-5p	HACD4	-0.6	0.92	x100010	2	FALSE	TRUE	3.81	8.01	0.0394	0.0151	TRUE	0.9	0	0	0	0.923077	0	ENSG00000188921	-0.746383	6.89581	0.0151055	0.147353	3.88951	1.66488e-17	9.58969e-15
hsa-miR-122-5p	SLC25A29	-0.74	0.99	x010011	3	FALSE	FALSE	3.08	8.01	0.0239	0.00372	TRUE	0	0.91	0	0	0.923077	0.985938	ENSG00000197119	-0.662306	9.71257	0.0037183	0.0617258	3.88951	1.66488e-17	9.58969e-15
hsa-miR-122-5p	SAMD5	-0.33	0.96	x001010	2	FALSE	FALSE	2.25	8.01	0.0276	0.00603	TRUE	0	0	0.96	0	0.923077	0	ENSG00000203727	-0.879635	9.14058	0.0060341	0.0826929	3.88951	1.66488e-17	9.58969e-15
hsa-miR-125a-3p	ALDH3B1	-0.25	0.99	x001011	3	TRUE	FALSE	1.96	4.77	0.0205	0.00222	TRUE	0	0	0.98	0	0.923077	0.985752	ENSG00000006534	-1.0069	10.1905	1.24015e-05	0.00099848	0.643708	0.00221042	0.0310537
hsa-miR-125a-3p	LMO3	-0.08	0.99	x001011	3	TRUE	FALSE	1.61	4.77	0.0212	0.00279	TRUE	0	0	0.95	0	0.923077	0.986468	ENSG00000048540	-2.59173	4.92407	0.000578398	0.0173681	0.643708	0.00221042	0.0310537
hsa-miR-125a-3p	NUCKS1	-0.53	1	x000110	2	FALSE	TRUE	3.01	4.77	0.0273	0.00587	TRUE	0	0	0	0.9	1	0	ENSG00000069275	-0.356837	11.8963	0.00366373	0.0611992	0.643708	0.00221042	0.0310537
hsa-miR-125a-3p	ALDH3A2	-0.37	1	x001010	2	TRUE	FALSE	2.2	4.77	0.0205	0.00221	TRUE	0	0	0.92	0	1	0	ENSG00000072210	-1.23577	9.83929	1.94804e-06	0.000222077	0.643708	0.00221042	0.0310537
hsa-miR-125a-3p	EVC	-0.45	0.99	x001011	3	FALSE	FALSE	1.86	4.77	0.0367	0.013	TRUE	0	0	0.93	0	0.923077	0.98623	ENSG00000072840	-0.533509	10.2581	0.0108054	0.120078	0.643708	0.00221042	0.0310537
hsa-miR-125a-3p	TMEM38A	-0.4	0.92	x001010	2	FALSE	FALSE	1.75	4.77	0.0366	0.0129	TRUE	0	0	0.92	0	0.923077	0	ENSG00000072954	-0.475952	8.47279	0.0107183	0.119344	0.643708	0.00221042	0.0310537
hsa-miR-125a-3p	P2RX7	-0.46	1	x101011	4	TRUE	TRUE	3.38	4.77	0.0225	0.0032	TRUE	0.9	0	0.95	0	1	0.985313	ENSG00000089041	-1.41056	5.54229	0.000994461	0.0261186	0.643708	0.00221042	0.0310537
hsa-miR-125a-3p	DPYSL2	-0.46	0.99	x100111	4	FALSE	TRUE	2.86	4.77	0.0447	0.0194	TRUE	0.9	0	0	0.9	0.923077	0.98581	ENSG00000092964	-0.478988	10.777	0.0172078	0.159517	0.643708	0.00221042	0.0310537
hsa-miR-125a-3p	CBX5	-0.35	1	x001010	2	FALSE	FALSE	1.66	4.77	0.0359	0.0121	TRUE	0	0	0.97	0	1	0	ENSG00000094916	-0.370315	10.4388	0.0098774	0.112602	0.643708	0.00221042	0.0310537
hsa-miR-125a-3p	TSC22D1	-0.46	1	x001011	3	FALSE	FALSE	1.88	4.77	0.0413	0.0167	TRUE	0	0	0.92	0	1	0.981029	ENSG00000102804	-0.340685	11.5259	0.0144943	0.143704	0.643708	0.00221042	0.0310537
hsa-miR-125a-3p	MAPK10	-0.54	1	x001011	3	FALSE	FALSE	2.04	4.77	0.0336	0.0103	TRUE	0	0	0.95	0	1	0.984273	ENSG00000109339	-0.889877	6.92438	0.00810863	0.100341	0.643708	0.00221042	0.0310537
hsa-miR-125a-3p	IVD	-0.63	1	x100010	2	FALSE	TRUE	3.21	4.77	0.0324	0.00961	TRUE	0.9	0	0	0	1	0	ENSG00000128928	-0.327789	10.9433	0.00739549	0.0944861	0.643708	0.00221042	0.0310537
hsa-miR-125a-3p	SMYD5	-0.61	0.95	x101000	2	FALSE	TRUE	3.16	4.77	0.0429	0.018	TRUE	0.9	0	0.95	0	0	0	ENSG00000135632	-0.437734	8.85919	0.0157915	0.152289	0.643708	0.00221042	0.0310537
hsa-miR-125a-3p	GLUL	-0.23	0.92	x100010	2	FALSE	TRUE	2.41	4.77	0.0306	0.00842	TRUE	0.9	0	0	0	0.923077	0	ENSG00000135821	-0.4335	11.6983	0.00620919	0.0843742	0.643708	0.00221042	0.0310537
hsa-miR-125a-3p	PRDM5	-0.28	1	x001011	3	FALSE	FALSE	1.51	4.77	0.0278	0.00622	TRUE	0	0	0.98	0	1	0.985318	ENSG00000138738	-0.624785	7.23883	0.00400781	0.0649417	0.643708	0.00221042	0.0310537
hsa-miR-125a-3p	ETFBKMT	-0.79	1	x001010	2	FALSE	FALSE	2.54	4.77	0.0444	0.0192	TRUE	0	0	0.92	0	1	0	ENSG00000139160	-0.671908	6.22556	0.0169769	0.158539	0.643708	0.00221042	0.0310537
hsa-miR-125a-3p	FGF7	-0.41	0.96	x001010	2	FALSE	FALSE	1.78	4.77	0.0383	0.0142	TRUE	0	0	0.96	0	0.923077	0	ENSG00000140285	-1.64579	5.74029	0.0120303	0.127972	0.643708	0.00221042	0.0310537
hsa-miR-125a-3p	COL6A1	-0.58	1	x000111	3	FALSE	TRUE	3.11	4.77	0.0489	0.0237	TRUE	0	0	0	0.9	1	0.985245	ENSG00000142156	-0.632123	14.6033	0.0214742	0.182956	0.643708	0.00221042	0.0310537
hsa-miR-125a-3p	ITPKB	-0.2	1	x001010	2	TRUE	FALSE	1.84	4.77	0.0217	0.00294	TRUE	0	0	0.92	0	1	0	ENSG00000143772	-1.1746	11.4412	0.000725492	0.0205402	0.643708	0.00221042	0.0310537
hsa-miR-125a-3p	CTDSPL	-0.36	0.92	x000110	2	TRUE	TRUE	3.18	4.77	0.0235	0.00355	TRUE	0	0	0	0.9	0.923077	0	ENSG00000144677	-0.558996	9.0736	0.00134009	0.0317921	0.643708	0.00221042	0.0310537
hsa-miR-125a-3p	LIMD1	-0.69	1	x001011	3	FALSE	FALSE	2.33	4.77	0.0353	0.0115	TRUE	0	0	0.94	0	1	0.98489	ENSG00000144791	-0.588088	8.60534	0.00932723	0.10923	0.643708	0.00221042	0.0310537
hsa-miR-125a-3p	TYSND1	-0.52	1	x001010	2	FALSE	FALSE	2	4.77	0.0268	0.00549	TRUE	0	0	0.92	0	1	0	ENSG00000156521	-0.630054	8.60245	0.00327853	0.0569961	0.643708	0.00221042	0.0310537
hsa-miR-125a-3p	NIT1	-0.69	1	x001011	3	FALSE	FALSE	2.33	4.77	0.0465	0.0213	TRUE	0	0	0.99	0	1	0.984647	ENSG00000158793	-0.354615	8.79394	0.0190704	0.17001	0.643708	0.00221042	0.0310537
hsa-miR-125a-3p	ARHGAP35	-0.48	1	x000110	2	FALSE	TRUE	2.92	4.77	0.0435	0.0184	TRUE	0	0	0	0.9	1	0	ENSG00000160007	-0.405047	11.7483	0.0161598	0.154342	0.643708	0.00221042	0.0310537
hsa-miR-125a-3p	HSPA4L	0.08	1	x100010	2	FALSE	TRUE	2.11	4.77	0.0418	0.0172	TRUE	0.9	0	0	0	1	0	ENSG00000164070	-0.440044	9.28454	0.0149409	0.14623	0.643708	0.00221042	0.0310537
hsa-miR-125a-3p	ANKRD33B	-0.5	0.92	x100010	2	TRUE	TRUE	3.46	4.77	0.0205	0.00222	TRUE	0.9	0	0	0	0.923077	0	ENSG00000164236	-2.1212	8.63169	5.99712e-06	0.000547907	0.643708	0.00221042	0.0310537
hsa-miR-125a-3p	CMBL	-0.04	1	x101010	3	TRUE	TRUE	2.54	4.77	0.0217	0.00289	TRUE	0.9	0	0.95	0	1	0	ENSG00000164237	-0.552989	10.0358	0.000684576	0.0197729	0.643708	0.00221042	0.0310537
hsa-miR-125a-3p	EVA1C	-0.69	1	x001011	3	FALSE	FALSE	2.33	4.77	0.0335	0.0102	TRUE	0	0	0.98	0	1	0.981672	ENSG00000166979	-0.9243	6.09475	0.00798706	0.09941	0.643708	0.00221042	0.0310537
hsa-miR-125a-3p	DIRAS1	-0.67	1	x000110	2	FALSE	TRUE	3.29	4.77	0.0367	0.013	TRUE	0	0	0	0.9	1	0	ENSG00000176490	-1.18716	6.3077	0.0107968	0.120078	0.643708	0.00221042	0.0310537
hsa-miR-125a-3p	PBX1	-0.34	1	x001010	2	TRUE	FALSE	2.14	4.77	0.0239	0.00374	TRUE	0	0	0.96	0	1	0	ENSG00000185630	-0.694934	9.77326	0.00152991	0.0345155	0.643708	0.00221042	0.0310537
hsa-miR-125a-3p	NANOS1	-0.45	0.99	x001011	3	TRUE	FALSE	2.35	4.77	0.0209	0.00262	TRUE	0	0	0.95	0	0.948718	0.986425	ENSG00000188613	-1.63242	5.46414	0.00041341	0.0134824	0.643708	0.00221042	0.0310537
hsa-miR-125a-3p	MYO18A	-0.85	1	x000110	2	FALSE	TRUE	3.65	4.77	0.0416	0.0171	TRUE	0	0	0	0.9	1	0	ENSG00000196535	-0.472249	10.6534	0.0148421	0.145952	0.643708	0.00221042	0.0310537
hsa-miR-125a-3p	C5orf51	-0.71	0.92	x000110	2	FALSE	TRUE	3.37	4.77	0.0286	0.00696	TRUE	0	0	0	0.9	0.923077	0	ENSG00000205765	-0.461679	9.73474	0.00475039	0.071909	0.643708	0.00221042	0.0310537
hsa-miR-125a-3p	S1PR3	-0.68	0.96	x100010	2	TRUE	TRUE	3.8	4.77	0.0205	0.00221	TRUE	0.9	0	0	0	0.961538	0	ENSG00000213694	-1.27099	8.29338	4.1493e-09	1.27265e-06	0.643708	0.00221042	0.0310537
hsa-miR-125a-3p	GPX1	-0.1	1	x001010	2	FALSE	FALSE	1.15	4.77	0.0396	0.0152	TRUE	0	0	0.95	0	1	0	ENSG00000233276	-0.497499	12.0772	0.0130151	0.135101	0.643708	0.00221042	0.0310537
hsa-miR-125a-3p	APOBEC3C	-0.29	1	x000110	2	TRUE	TRUE	3.04	4.77	0.0206	0.00251	TRUE	0	0	0	0.9	1	0	ENSG00000244509	-0.500127	10.7322	0.000301918	0.0111762	0.643708	0.00221042	0.0310537
hsa-miR-1275	HSPB6	-0.8	1	x001011	3	TRUE	FALSE	2.64	2.69	0.0184	0.00151	TRUE	0	0	0.98	0	1	0.986972	ENSG00000004776	-0.637626	12.9214	0.00150755	0.0342975	1.6074	4.82333e-06	0.000277824
hsa-miR-1275	NFIX	-0.94	0.98	x101001	3	FALSE	TRUE	3.42	2.69	0.0401	0.0156	TRUE	0.9	0	0.96	0	0	0.982497	ENSG00000008441	-0.474882	12.6845	0.0156018	0.151115	1.6074	4.82333e-06	0.000277824
hsa-miR-1275	CLDN11	-0.87	1	x001011	3	TRUE	FALSE	2.78	2.69	0.0161	0.000642	TRUE	0	0	0.96	0	1	0.983877	ENSG00000013297	-1.45158	9.77251	0.000636747	0.0187274	1.6074	4.82333e-06	0.000277824
hsa-miR-1275	CD74	-0.82	1	x001011	3	FALSE	FALSE	2.19	2.69	0.029	0.0075	TRUE	0	0	0.94	0	1	0.98256	ENSG00000019582	-0.835636	7.83997	0.00749427	0.0952082	1.6074	4.82333e-06	0.000277824
hsa-miR-1275	ANK1	-0.77	0.92	x100010	2	FALSE	TRUE	3.08	2.69	0.0274	0.00589	TRUE	0.9	0	0	0	0.923077	0	ENSG00000029534	-0.787509	8.90808	0.00588154	0.0815565	1.6074	4.82333e-06	0.000277824
hsa-miR-1275	PKP2	-0.86	1	x001011	3	TRUE	FALSE	2.76	2.69	0.0134	0.000291	TRUE	0	0	0.94	0	1	0.98581	ENSG00000057294	-1.35836	8.86629	0.00028657	0.0108576	1.6074	4.82333e-06	0.000277824
hsa-miR-1275	FKBP5	-0.75	1	x001011	3	FALSE	FALSE	2.03	2.69	0.0261	0.005	TRUE	0	0	0.92	0	1	0.983703	ENSG00000096060	-0.803754	9.62906	0.00499369	0.073941	1.6074	4.82333e-06	0.000277824
hsa-miR-1275	ST13	-0.86	1	x001011	3	FALSE	FALSE	2.27	2.69	0.0407	0.0161	TRUE	0	0	0.96	0	1	0.98584	ENSG00000100380	-0.34929	12.5601	0.0161104	0.154071	1.6074	4.82333e-06	0.000277824
hsa-miR-1275	SFRP1	-0.34	1	x001010	2	TRUE	FALSE	1.73	2.69	0.0146	0.000524	TRUE	0	0	0.97	0	1	0	ENSG00000104332	-1.0518	10.6074	0.000519434	0.0160519	1.6074	4.82333e-06	0.000277824
hsa-miR-1275	AGFG2	-0.88	1	x001011	3	FALSE	FALSE	2.31	2.69	0.0384	0.0143	TRUE	0	0	0.95	0	1	0.983408	ENSG00000106351	-0.408019	9.25949	0.0142601	0.142301	1.6074	4.82333e-06	0.000277824
hsa-miR-1275	SIAE	-0.65	0.92	x001010	2	FALSE	FALSE	1.84	2.69	0.0474	0.022	TRUE	0	0	0.9	0	0.923077	0	ENSG00000110013	-0.342101	9.94735	0.0219831	0.185331	1.6074	4.82333e-06	0.000277824
hsa-miR-1275	MDK	-0.19	0.99	x001011	3	FALSE	FALSE	0.92	2.69	0.0339	0.0107	TRUE	0	0	0.99	0	0.923077	0.988116	ENSG00000110492	-0.811244	10.3951	0.0106872	0.119197	1.6074	4.82333e-06	0.000277824
hsa-miR-1275	KCTD20	-0.11	1	x001011	3	FALSE	FALSE	0.75	2.69	0.0447	0.0195	TRUE	0	0	0.95	0	1	0.987016	ENSG00000112078	-0.721613	11.0994	0.0195022	0.171839	1.6074	4.82333e-06	0.000277824
hsa-miR-1275	PTGIS	-0.69	1	x001011	3	FALSE	FALSE	1.92	2.69	0.037	0.0133	TRUE	0	0	0.92	0	1	0.983007	ENSG00000124212	-1.22257	6.76536	0.0132909	0.136752	1.6074	4.82333e-06	0.000277824
hsa-miR-1275	RERG	-0.89	0.99	x001011	3	FALSE	FALSE	2.31	2.69	0.0253	0.00449	TRUE	0	0	0.95	0	0.923077	0.985584	ENSG00000134533	-2.83075	7.98856	0.00448134	0.0690001	1.6074	4.82333e-06	0.000277824
hsa-miR-1275	SMARCC2	-0.83	1	x001011	3	FALSE	FALSE	2.21	2.69	0.0237	0.00364	TRUE	0	0	0.91	0	1	0.986746	ENSG00000139613	-0.458413	10.5414	0.00363755	0.0609646	1.6074	4.82333e-06	0.000277824
hsa-miR-1275	CPNE2	-0.94	0.93	x001010	2	FALSE	FALSE	2.42	2.69	0.0227	0.00326	TRUE	0	0	0.93	0	0.923077	0	ENSG00000140848	-0.508705	9.12932	0.00325153	0.0567051	1.6074	4.82333e-06	0.000277824
hsa-miR-1275	TTC39B	-0.88	0.94	x001010	2	TRUE	FALSE	2.81	2.69	0.0147	0.000536	TRUE	0	0	0.94	0	0.942308	0	ENSG00000155158	-0.759976	8.44329	0.000531115	0.0162514	1.6074	4.82333e-06	0.000277824
hsa-miR-1275	C1orf115	-0.29	0.98	x001011	3	FALSE	FALSE	1.11	2.69	0.0323	0.00956	TRUE	0	0	0.97	0	0.907692	0.984778	ENSG00000162817	-1.02654	5.73034	0.00955079	0.110642	1.6074	4.82333e-06	0.000277824
hsa-miR-1275	CITED2	-0.65	1	x001011	3	TRUE	FALSE	2.33	2.69	0.0134	0.000262	TRUE	0	0	0.94	0	1	0.984041	ENSG00000164442	-0.736577	12.2299	0.00025728	0.0100908	1.6074	4.82333e-06	0.000277824
hsa-miR-1275	CTSB	0.07	1	x001011	3	TRUE	FALSE	1.18	2.69	0.0178	0.00126	TRUE	0	0	0.95	0	1	0.98612	ENSG00000164733	-0.56246	15.4218	0.00125431	0.0303153	1.6074	4.82333e-06	0.000277824
hsa-miR-1275	DIRAS2	-0.23	0.98	x101001	3	TRUE	TRUE	2.5	2.69	0.0134	0.000318	TRUE	0.9	0	0.93	0	0	0.97971	ENSG00000165023	-2.90443	6.90036	0.00031272	0.0114771	1.6074	4.82333e-06	0.000277824
hsa-miR-1275	ALDH1A1	-0.22	1	x001010	2	FALSE	FALSE	0.99	2.69	0.0334	0.0102	TRUE	0	0	0.93	0	1	0	ENSG00000165092	-0.574083	10.1186	0.0101621	0.115135	1.6074	4.82333e-06	0.000277824
hsa-miR-1275	AXIN2	-0.95	1	x001010	2	TRUE	FALSE	2.94	2.69	0.0177	0.00117	TRUE	0	0	0.93	0	1	0	ENSG00000168646	-1.28486	6.6033	0.00116941	0.0295481	1.6074	4.82333e-06	0.000277824
hsa-miR-1275	GSTM4	-0.84	1	x001010	2	FALSE	FALSE	2.22	2.69	0.0398	0.0153	TRUE	0	0	0.94	0	1	0	ENSG00000168765	-0.66408	9.24493	0.0153235	0.149091	1.6074	4.82333e-06	0.000277824
hsa-miR-1275	CEND1	-0.84	0.92	x001010	2	TRUE	FALSE	2.72	2.69	0.0177	0.00083	TRUE	0	0	0.91	0	0.923077	0	ENSG00000184524	-1.01078	7.80684	0.000825615	0.0226289	1.6074	4.82333e-06	0.000277824
hsa-miR-1275	SLC25A29	-0.82	1	x001010	2	FALSE	FALSE	2.17	2.69	0.0239	0.00372	TRUE	0	0	0.97	0	1	0	ENSG00000197119	-0.662306	9.71257	0.0037183	0.0617258	1.6074	4.82333e-06	0.000277824
hsa-miR-1275	ARPIN	-0.93	1	x001010	2	TRUE	FALSE	2.89	2.69	0.0208	0.00261	TRUE	0	0	0.91	0	1	0	ENSG00000242498	-0.693202	8.64279	0.00260592	0.0490129	1.6074	4.82333e-06	0.000277824
hsa-miR-1275	PCDHGB7	-0.91	1	x001011	3	FALSE	FALSE	2.37	2.69	0.0224	0.00318	TRUE	0	0	0.94	0	1	0.98717	ENSG00000254122	-0.872241	8.55252	0.00317903	0.0557933	1.6074	4.82333e-06	0.000277824
hsa-miR-129-5p	ETV1	-0.57	0.98	x011001	3	FALSE	FALSE	2.15	5.08	0.0273	0.00587	TRUE	0	0.95	0.96	0	0	0.984628	ENSG00000006468	-0.739767	8.389	0.00510741	0.0749359	0.878825	0.00076242	0.0168905
hsa-miR-129-5p	ARSD	0.1	0.92	x100010	2	FALSE	TRUE	2.22	5.08	0.0402	0.0157	TRUE	0.9	0	0	0	0.923077	0	ENSG00000006756	-0.457865	9.004	0.0149197	0.14623	0.878825	0.00076242	0.0168905
hsa-miR-129-5p	COX15	0.09	1	x011011	4	TRUE	FALSE	1.69	5.08	0.0177	0.00106	TRUE	0	0.87	0.96	0	1	0.986243	ENSG00000014919	-0.536267	8.96679	0.000296823	0.0110748	0.878825	0.00076242	0.0168905
hsa-miR-129-5p	FAM214A	0.04	0.92	x001010	2	FALSE	FALSE	1.1	5.08	0.0454	0.02	TRUE	0	0	0.9	0	0.923077	0	ENSG00000047346	-0.39386	9.19138	0.0192323	0.170392	0.878825	0.00076242	0.0168905
hsa-miR-129-5p	PITX1	-0.37	0.99	x101001	3	FALSE	TRUE	2.75	5.08	0.0478	0.0223	TRUE	0.9	0	0.97	0	0	0.985675	ENSG00000069011	-0.512042	12.2968	0.0215602	0.183327	0.878825	0.00076242	0.0168905
hsa-miR-129-5p	ATRX	-0.11	0.99	x101001	3	FALSE	TRUE	2.24	5.08	0.0416	0.017	TRUE	0.9	0	0.97	0	0	0.98611	ENSG00000085224	-0.38464	10.2797	0.016235	0.154342	0.878825	0.00076242	0.0168905
hsa-miR-129-5p	KRR1	-0.52	0.97	x001010	2	FALSE	FALSE	2.05	5.08	0.0308	0.00859	TRUE	0	0	0.97	0	0.923077	0	ENSG00000111615	-0.535851	8.66917	0.00783167	0.0978541	0.878825	0.00076242	0.0168905
hsa-miR-129-5p	KCTD20	-0.35	1	x010011	3	FALSE	FALSE	1.72	5.08	0.0456	0.0203	TRUE	0	0.81	0	0	1	0.986362	ENSG00000112078	-0.721613	11.0994	0.0195022	0.171839	0.878825	0.00076242	0.0168905
hsa-miR-129-5p	RAB23	-0.38	0.98	x001110	3	TRUE	TRUE	3.27	5.08	0.0183	0.00145	TRUE	0	0	0.98	0.9	0.923077	0	ENSG00000112210	-0.551228	9.86491	0.000683845	0.0197729	0.878825	0.00076242	0.0168905
hsa-miR-129-5p	KCNIP3	0.01	0.94	x101000	2	FALSE	TRUE	2.03	5.08	0.0408	0.0162	TRUE	0.9	0	0.94	0	0	0	ENSG00000115041	-0.536065	7.23646	0.0154701	0.150178	0.878825	0.00076242	0.0168905
hsa-miR-129-5p	GPD2	-0.26	0.92	x001010	2	FALSE	FALSE	1.54	5.08	0.0264	0.00519	TRUE	0	0	0.91	0	0.923077	0	ENSG00000115159	-0.528125	9.05113	0.00443043	0.0688952	0.878825	0.00076242	0.0168905
hsa-miR-129-5p	TWIST1	-0.3	0.99	x101000	2	FALSE	TRUE	2.61	5.08	0.0295	0.00778	TRUE	0.99	0	0.94	0	0	0	ENSG00000122691	-0.531817	9.89641	0.00702014	0.0912547	0.878825	0.00076242	0.0168905
hsa-miR-129-5p	DMAC2L	0.08	0.92	x001010	2	TRUE	FALSE	1.68	5.08	0.0177	0.00112	TRUE	0	0	0.91	0	0.923077	0	ENSG00000125375	-0.651361	8.08679	0.000355473	0.0124774	0.878825	0.00076242	0.0168905
hsa-miR-129-5p	IVD	0.03	0.99	x001010	2	FALSE	FALSE	1.07	5.08	0.0301	0.00816	TRUE	0	0	0.99	0	0.923077	0	ENSG00000128928	-0.327789	10.9433	0.00739549	0.0944861	0.878825	0.00076242	0.0168905
hsa-miR-129-5p	ENOSF1	-0.5	0.97	x001100	2	FALSE	TRUE	3.02	5.08	0.0488	0.0235	TRUE	0	0	0.97	0.9	0	0	ENSG00000132199	-0.502842	8.52801	0.0227873	0.189507	0.878825	0.00076242	0.0168905
hsa-miR-129-5p	ETFBKMT	-0.2	1	x001010	2	FALSE	FALSE	1.41	5.08	0.0425	0.0177	TRUE	0	0	0.98	0	1	0	ENSG00000139160	-0.671908	6.22556	0.0169769	0.158539	0.878825	0.00076242	0.0168905
hsa-miR-129-5p	C1RL	-0.33	1	x001011	3	FALSE	FALSE	1.67	5.08	0.048	0.0226	TRUE	0	0	0.98	0	1	0.984398	ENSG00000139178	-0.550996	9.15197	0.0218058	0.184804	0.878825	0.00076242	0.0168905
hsa-miR-129-5p	CREB5	-0.77	1	x001011	3	FALSE	FALSE	2.56	5.08	0.0292	0.00766	TRUE	0	0	0.94	0	1	0.985752	ENSG00000146592	-0.823184	6.75407	0.0068959	0.0906216	0.878825	0.00076242	0.0168905
hsa-miR-129-5p	GUCY1A2	-0.02	0.94	x001010	2	FALSE	FALSE	1.05	5.08	0.0276	0.00611	TRUE	0	0	0.94	0	0.923077	0	ENSG00000152402	-1.20435	7.5519	0.00534463	0.0770128	0.878825	0.00076242	0.0168905
hsa-miR-129-5p	PSD3	-0.79	1	x010011	3	FALSE	FALSE	2.6	5.08	0.0378	0.0139	TRUE	0	0.81	0	0	1	0.985031	ENSG00000156011	-0.782016	10.5939	0.0130974	0.135353	0.878825	0.00076242	0.0168905
hsa-miR-129-5p	STEAP2	-0.47	0.99	x011001	3	TRUE	FALSE	2.45	5.08	0.0189	0.00163	TRUE	0	0.92	0.93	0	0	0.985866	ENSG00000157214	-0.91089	7.46602	0.000869876	0.0234921	0.878825	0.00076242	0.0168905
hsa-miR-129-5p	SYNE3	-0.25	0.99	x001010	2	TRUE	FALSE	2.01	5.08	0.0173	0.000768	TRUE	0	0	0.99	0	0.923077	0	ENSG00000176438	-1.95729	8.59337	6.06011e-06	0.000549763	0.878825	0.00076242	0.0168905
hsa-miR-129-5p	SMIM10	-0.43	0.98	x001010	2	TRUE	FALSE	2.38	5.08	0.0173	0.000771	TRUE	0	0	0.98	0	0.961538	0	ENSG00000184785	-0.812802	8.71458	8.12884e-06	0.000684417	0.878825	0.00076242	0.0168905
hsa-miR-129-5p	TRABD2A	-0.72	0.93	x101010	3	FALSE	TRUE	3.45	5.08	0.0409	0.0163	TRUE	0.9	0	0.93	0	0.923077	0	ENSG00000186854	-1.08992	6.44441	0.0155799	0.151016	0.878825	0.00076242	0.0168905
hsa-miR-129-5p	NANOS1	0.09	1	x001010	2	TRUE	FALSE	1.69	5.08	0.0177	0.00118	TRUE	0	0	0.91	0	1	0	ENSG00000188613	-1.63242	5.46414	0.00041341	0.0134824	0.878825	0.00076242	0.0168905
hsa-miR-129-5p	ACADSB	-0.15	0.92	x001010	2	TRUE	FALSE	1.81	5.08	0.0226	0.00322	TRUE	0	0	0.92	0	0.923077	0	ENSG00000196177	-0.573214	8.51342	0.00246054	0.0473085	0.878825	0.00076242	0.0168905
hsa-miR-129-5p	MME	-0.78	0.98	x001011	3	TRUE	FALSE	3.08	5.08	0.0173	0.000762	TRUE	0	0	0.93	0	0.923077	0.98457	ENSG00000196549	-2.48899	11.6736	1.52825e-10	7.03106e-08	0.878825	0.00076242	0.0168905
hsa-miR-129-5p	ZNF277	0.01	0.93	x101000	2	TRUE	TRUE	2.54	5.08	0.0178	0.00126	TRUE	0.9	0	0.93	0	0	0	ENSG00000198839	-0.775838	7.92985	0.000501271	0.0157538	0.878825	0.00076242	0.0168905
hsa-miR-129-5p	C5orf51	-0.15	1	x000110	2	FALSE	TRUE	2.31	5.08	0.0268	0.00551	TRUE	0	0	0	0.9	1	0	ENSG00000205765	-0.461679	9.73474	0.00475039	0.071909	0.878825	0.00076242	0.0168905
hsa-miR-1294	IRAG1	-0.5	1	x001011	3	FALSE	FALSE	1.34	1.67	0.0499	0.0247	TRUE	0	0	0.93	0	1	0.981415	ENSG00000072952	-0.975978	11.9571	5.86794e-07	7.95693e-05	0.766306	0.0247291	0.165628
hsa-miR-1294	EMP1	-0.02	0.99	x001011	3	FALSE	FALSE	0.37	1.67	0.05	0.0248	TRUE	0	0	0.92	0	0.923077	0.98593	ENSG00000134531	-1.14364	9.73271	3.57787e-05	0.00219068	0.766306	0.0247291	0.165628
hsa-miR-1307-3p	GMDS	-0.68	0.94	x101000	2	FALSE	TRUE	3.79	7.13	0.0336	0.0103	TRUE	0.9	0	0.94	0	0	0	ENSG00000112699	-0.707561	9.65431	0.00107237	0.0276649	0.461826	0.00927012	0.0776314
hsa-miR-1307-3p	ITIH5	-0.18	0.92	x100010	2	FALSE	TRUE	2.8	7.13	0.0483	0.0229	TRUE	0.9	0	0	0	0.923077	0	ENSG00000123243	-0.988164	6.25261	0.0136379	0.138582	0.461826	0.00927012	0.0776314
hsa-miR-1307-3p	BCL2	-0.43	0.99	x001101	3	FALSE	TRUE	3.28	7.13	0.0401	0.0156	TRUE	0	0	0.98	0.9	0	0.985501	ENSG00000171791	-1.02719	7.18968	0.00634937	0.0858264	0.461826	0.00927012	0.0776314
hsa-miR-1307-3p	BTN3A2	-0.53	0.92	x100010	2	FALSE	TRUE	3.49	7.13	0.0392	0.0149	TRUE	0.9	0	0	0	0.923077	0	ENSG00000186470	-0.765969	9.01493	0.00561008	0.0788104	0.461826	0.00927012	0.0776314
hsa-miR-139-3p	SYNGR1	-0.83	0.98	x001011	3	FALSE	FALSE	1.72	0.28	0.0442	0.019	TRUE	0	0	0.9	0	0.923077	0.984968	ENSG00000100321	-0.564334	11.2528	0.00141713	0.0329522	1.5025	0.0175416	0.1263
hsa-miR-139-3p	TPD52L1	-0.52	0.94	x001010	2	FALSE	FALSE	1.09	0.28	0.0423	0.0175	TRUE	0	0	0.94	0	0.923077	0	ENSG00000111907	-1.33676	10.3274	6.8771e-06	0.000605321	1.5025	0.0175416	0.1263
hsa-miR-139-3p	SDCBP	-0.19	0.99	x001101	3	FALSE	TRUE	1.44	0.28	0.0488	0.0235	TRUE	0	0	0.99	0.9	0	0.986433	ENSG00000137575	-0.48764	12.0581	0.00600234	0.0823923	1.5025	0.0175416	0.1263
hsa-miR-139-3p	SSBP2	-0.77	0.92	x100010	2	FALSE	TRUE	2.59	0.28	0.0442	0.0189	TRUE	0.9	0	0	0	0.923077	0	ENSG00000145687	-0.807072	8.50452	0.00139827	0.032739	1.5025	0.0175416	0.1263
hsa-miR-139-3p	GFRA1	-0.21	1	x100011	3	FALSE	TRUE	1.47	0.28	0.0426	0.0178	TRUE	0.9	0	0	0	1	0.986084	ENSG00000151892	-1.24096	9.31978	0.000257409	0.0100908	1.5025	0.0175416	0.1263
hsa-miR-139-3p	RCAN2	-0.84	0.98	x001011	3	FALSE	FALSE	1.73	0.28	0.0423	0.0175	TRUE	0	0	0.97	0	0.923077	0.98492	ENSG00000172348	-1.0449	10.8128	2.71101e-11	1.45513e-08	1.5025	0.0175416	0.1263
hsa-miR-139-3p	NANOS1	-0.64	1	x001011	3	FALSE	FALSE	1.34	0.28	0.0428	0.018	TRUE	0	0	0.91	0	1	0.985563	ENSG00000188613	-1.63242	5.46414	0.00041341	0.0134824	1.5025	0.0175416	0.1263
hsa-miR-139-3p	KANK2	-0.73	1	x100010	2	FALSE	TRUE	2.52	0.28	0.0423	0.0176	TRUE	0.9	0	0	0	1	0	ENSG00000197256	-0.80381	12.825	8.61569e-05	0.00435245	1.5025	0.0175416	0.1263
hsa-miR-139-5p	PIAS1	-0.92	0.92	x000110	2	FALSE	TRUE	3.09	1.21	0.0456	0.0202	TRUE	0	0	0	0.9	0.923077	0	ENSG00000033800	-0.440835	9.13621	0.00772382	0.0971751	1.45318	0.0124401	0.0949842
hsa-miR-139-5p	USP13	-0.78	1	x010011	3	FALSE	FALSE	1.79	1.21	0.0419	0.0173	TRUE	0	0.83	0	0	1	0.98606	ENSG00000058056	-0.457982	8.38542	0.00485644	0.072745	1.45318	0.0124401	0.0949842
hsa-miR-139-5p	FAR2	-0.1	1	x001010	2	FALSE	FALSE	0.44	1.21	0.0446	0.0193	TRUE	0	0	0.93	0	1	0	ENSG00000064763	-0.673982	7.89654	0.00685448	0.0904578	1.45318	0.0124401	0.0949842
hsa-miR-139-5p	MAP2	-0.58	0.99	x010101	3	FALSE	TRUE	2.4	1.21	0.0362	0.0125	TRUE	0	0.9	0	0.9	0	0.985992	ENSG00000078018	-1.27572	9.13342	8.52786e-05	0.00433693	1.45318	0.0124401	0.0949842
hsa-miR-139-5p	KAT6A	-0.86	0.99	x010011	3	FALSE	FALSE	1.97	1.21	0.046	0.0208	TRUE	0	0.84	0	0	0.923077	0.985867	ENSG00000083168	-0.415713	8.98536	0.00834964	0.101953	1.45318	0.0124401	0.0949842
hsa-miR-139-5p	APLP2	-0.83	0.99	x010101	3	FALSE	TRUE	2.91	1.21	0.0419	0.0173	TRUE	0	0.99	0	0.9	0	0.975546	ENSG00000084234	-0.30032	13.9388	0.00484343	0.0726345	1.45318	0.0124401	0.0949842
hsa-miR-139-5p	LAPTM4B	0.09	0.99	x001011	3	FALSE	FALSE	0.41	1.21	0.0461	0.0209	TRUE	0	0	0.99	0	0.923077	0.980779	ENSG00000104341	-0.329424	10.7685	0.00850028	0.103205	1.45318	0.0124401	0.0949842
hsa-miR-139-5p	LIN7A	-0.7	0.92	x000110	2	FALSE	TRUE	2.65	1.21	0.0365	0.0128	TRUE	0	0	0	0.9	0.923077	0	ENSG00000111052	-0.949516	7.82984	0.000381558	0.0130187	1.45318	0.0124401	0.0949842
hsa-miR-139-5p	HSPA2	-0.76	0.93	x001100	2	FALSE	TRUE	2.77	1.21	0.0362	0.0124	TRUE	0	0	0.93	0.9	0	0	ENSG00000126803	-1.21738	8.69374	1.6814e-07	3.05068e-05	1.45318	0.0124401	0.0949842
hsa-miR-139-5p	PLEKHG3	-0.74	0.92	x001010	2	FALSE	FALSE	1.73	1.21	0.0362	0.0125	TRUE	0	0	0.9	0	0.923077	0	ENSG00000126822	-0.687873	9.11359	5.50535e-05	0.00308347	1.45318	0.0124401	0.0949842
hsa-miR-139-5p	AFF3	-0.7	1	x010011	3	FALSE	FALSE	1.64	1.21	0.0443	0.019	TRUE	0	0.85	0	0	1	0.975677	ENSG00000144218	-0.590515	8.87389	0.00659951	0.0880072	1.45318	0.0124401	0.0949842
hsa-miR-139-5p	ZEB1	-0.87	1	x010111	4	FALSE	TRUE	2.99	1.21	0.037	0.0134	TRUE	0	0.91	0	0.9	1	0.994714	ENSG00000148516	-0.41555	10.0913	0.000973534	0.0256989	1.45318	0.0124401	0.0949842
hsa-miR-139-5p	DIRAS2	-0.28	0.91	x001100	2	FALSE	TRUE	1.8	1.21	0.0365	0.0128	TRUE	0	0	0.91	0.9	0	0	ENSG00000165023	-2.90443	6.90036	0.00031272	0.0114771	1.45318	0.0124401	0.0949842
hsa-miR-139-5p	LRFN5	-0.75	0.99	x010101	3	FALSE	TRUE	2.73	1.21	0.0379	0.0139	TRUE	0	0.99	0	0.9	0	0.983781	ENSG00000165379	-1.27632	6.75619	0.00149111	0.0340267	1.45318	0.0124401	0.0949842
hsa-miR-139-5p	BCL2	-0.56	1	x101011	4	FALSE	TRUE	2.36	1.21	0.0441	0.0188	TRUE	0.99	0	0.92	0	1	0.9839	ENSG00000171791	-1.02719	7.18968	0.00634937	0.0858264	1.45318	0.0124401	0.0949842
hsa-miR-139-5p	PDE3A	-0.86	0.99	x010111	4	FALSE	TRUE	2.97	1.21	0.0363	0.0126	TRUE	0	0.96	0	0.9	0.923077	0.985845	ENSG00000172572	-0.876648	9.51109	0.000132769	0.00615229	1.45318	0.0124401	0.0949842
hsa-miR-139-5p	MAGI2	-0.79	1	x000111	3	FALSE	TRUE	2.81	1.21	0.0363	0.0126	TRUE	0	0	0	0.9	1	0.986461	ENSG00000187391	-0.716049	8.19134	0.000153722	0.00687583	1.45318	0.0124401	0.0949842
hsa-miR-139-5p	SLC25A29	-0.9	1	x001010	2	FALSE	FALSE	2.03	1.21	0.0407	0.0162	TRUE	0	0	0.95	0	1	0	ENSG00000197119	-0.662306	9.71257	0.0037183	0.0617258	1.45318	0.0124401	0.0949842
hsa-miR-139-5p	SLC5A3	0.02	1	x000111	3	FALSE	TRUE	1.29	1.21	0.0423	0.0176	TRUE	0	0	0	0.9	1	0.982105	ENSG00000198743	-0.677825	10.0911	0.00518365	0.0758679	1.45318	0.0124401	0.0949842
hsa-miR-139-5p	EMP2	-0.57	1	x010011	3	FALSE	FALSE	1.37	1.21	0.0362	0.0125	TRUE	0	0.96	0	0	1	0.986488	ENSG00000213853	-0.553229	9.6218	6.90548e-05	0.00370652	1.45318	0.0124401	0.0949842
hsa-miR-142-3p	KAT6A	-0.65	1	x000110	2	FALSE	TRUE	2.57	1.38	0.0454	0.02	TRUE	0	0	0	0.9	1	0	ENSG00000083168	-0.415713	8.98536	0.00834964	0.101953	0.934953	0.0116628	0.0933025
hsa-miR-142-3p	HECTD1	-0.51	0.98	x100101	3	FALSE	TRUE	2.3	1.38	0.0425	0.0177	TRUE	0.9	0	0	0.9	0	0.983245	ENSG00000092148	-0.359246	10.8953	0.00605028	0.0827858	0.934953	0.0116628	0.0933025
hsa-miR-142-3p	FYCO1	-0.61	1	x100111	4	FALSE	TRUE	2.5	1.38	0.0355	0.0118	TRUE	0.9	0	0	0.9	1	0.985609	ENSG00000163820	-0.781204	11.2072	0.000115479	0.00548928	0.934953	0.0116628	0.0933025
hsa-miR-142-3p	SIK2	-0.51	0.99	x100111	4	FALSE	TRUE	2.3	1.38	0.0477	0.0222	TRUE	0.9	0	0	0.9	0.923077	0.986208	ENSG00000170145	-0.43748	9.66313	0.0105846	0.118257	0.934953	0.0116628	0.0933025
hsa-miR-142-5p	MYLIP	-0.54	0.9	x001100	2	TRUE	TRUE	2.65	0.33	0.0183	0.00139	TRUE	0	0	0.9	0.9	0	0	ENSG00000007944	-1.25072	7.8278	0.00131087	0.0313047	1.79433	7.99797e-05	0.0027099
hsa-miR-142-5p	KITLG	-0.45	0.96	x011001	3	TRUE	FALSE	1.46	0.33	0.0134	0.000431	TRUE	0	0.96	0.92	0	0	0.964325	ENSG00000049130	-0.927314	11.0712	0.000350522	0.012405	1.79433	7.99797e-05	0.0027099
hsa-miR-142-5p	KRR1	-0.53	0.97	x011001	3	FALSE	FALSE	1.13	0.33	0.0297	0.00791	TRUE	0	0.92	0.97	0	0	0.964438	ENSG00000111615	-0.535851	8.66917	0.00783167	0.0978541	1.79433	7.99797e-05	0.0027099
hsa-miR-142-5p	RNF128	-0.55	0.98	x011001	3	FALSE	FALSE	1.16	0.33	0.0284	0.00679	TRUE	0	0.86	0.92	0	0	0.982417	ENSG00000133135	-1.02311	7.9183	0.00670838	0.089182	1.79433	7.99797e-05	0.0027099
hsa-miR-142-5p	RERG	-0.45	0.98	x011001	3	FALSE	FALSE	0.96	0.33	0.0255	0.00456	TRUE	0	0.96	0.93	0	0	0.982917	ENSG00000134533	-2.83075	7.98856	0.00448134	0.0690001	1.79433	7.99797e-05	0.0027099
hsa-miR-142-5p	PHLDA1	-0.45	0.98	x010101	3	FALSE	TRUE	1.97	0.33	0.0224	0.00317	TRUE	0	0.88	0	0.9	0	0.983781	ENSG00000139289	-0.853406	12.4423	0.00309179	0.0547195	1.79433	7.99797e-05	0.0027099
hsa-miR-142-5p	ZC3H12C	-0.68	0.98	x010101	3	FALSE	TRUE	2.43	0.33	0.0311	0.00878	TRUE	0	0.74	0	0.9	0	0.9836	ENSG00000149289	-0.643853	8.02227	0.00869934	0.104538	1.79433	7.99797e-05	0.0027099
hsa-miR-142-5p	PIP4P2	-0.52	0.97	x011000	2	FALSE	FALSE	1.1	0.33	0.0281	0.00656	TRUE	0	0.9	0.97	0	0	0	ENSG00000155099	-0.632576	10.0681	0.00648039	0.0866879	1.79433	7.99797e-05	0.0027099
hsa-miR-142-5p	ARSJ	-0.65	0.98	x011001	3	FALSE	FALSE	1.37	0.33	0.0226	0.00324	TRUE	0	0.8	0.98	0	0	0.978831	ENSG00000180801	-0.757132	10.4158	0.00316448	0.0556898	1.79433	7.99797e-05	0.0027099
hsa-miR-146a-5p	CFH	-0.19	0.99	x101000	2	TRUE	TRUE	4.15	11.39	0.0253	0.00446	TRUE	0.99	0	0.99	0	0	0	ENSG00000000971	-0.955624	11.2537	0.000168892	0.00737515	0.838634	0.00428679	0.0484155
hsa-miR-146a-5p	NUCKS1	-0.63	0.99	x010011	3	FALSE	FALSE	3.54	11.39	0.0298	0.00795	TRUE	0	0.89	0	0	0.923077	0.98606	ENSG00000069275	-0.356837	11.8963	0.00366373	0.0611992	0.838634	0.00428679	0.0484155
hsa-miR-146a-5p	CARD10	-0.78	0.99	x110101	4	TRUE	TRUE	5.35	11.39	0.0251	0.00429	TRUE	0.99	0.91	0	0.99	0	0.98183	ENSG00000100065	-1.2852	7.16181	4.89426e-06	0.000460203	0.838634	0.00428679	0.0484155
hsa-miR-146a-5p	CDS2	-0.74	0.92	x000110	2	FALSE	TRUE	4.77	11.39	0.0487	0.0234	TRUE	0	0	0	0.9	0.923077	0	ENSG00000101290	-0.384483	10.9055	0.0191531	0.170353	0.838634	0.00428679	0.0484155
hsa-miR-146a-5p	SFRP1	-0.29	0.98	x100011	3	TRUE	TRUE	4.35	11.39	0.026	0.00481	TRUE	0.9	0	0	0	0.923077	0.980292	ENSG00000104332	-1.0518	10.6074	0.000519434	0.0160519	0.838634	0.00428679	0.0484155
hsa-miR-146a-5p	ATP5MC2	-0.59	0.98	x001101	3	FALSE	TRUE	4.46	11.39	0.0388	0.0146	TRUE	0	0	0.97	0.9	0	0.976034	ENSG00000135390	-0.342423	10.8893	0.0103098	0.116094	0.838634	0.00428679	0.0484155
hsa-miR-146a-5p	NOVA1	-0.08	1	x010011	3	TRUE	FALSE	2.95	11.39	0.0262	0.00512	TRUE	0	0.94	0	0	1	0.988126	ENSG00000139910	-0.900811	7.99505	0.000837781	0.022865	0.838634	0.00428679	0.0484155
hsa-miR-146a-5p	CARHSP1	-0.45	1	x000110	2	TRUE	TRUE	4.67	11.39	0.0256	0.00461	TRUE	0	0	0	0.9	1	0	ENSG00000153048	-0.491676	9.9107	0.000327586	0.0118206	0.838634	0.00428679	0.0484155
hsa-miR-146a-5p	SEMA3D	-0.39	0.94	x001010	2	FALSE	FALSE	3.05	11.39	0.0286	0.00711	TRUE	0	0	0.94	0	0.923077	0	ENSG00000153993	-0.855953	6.74981	0.0028185	0.0515915	0.838634	0.00428679	0.0484155
hsa-miR-146a-5p	MRPL10	-0.68	0.98	x101001	3	FALSE	TRUE	4.63	11.39	0.0467	0.0214	TRUE	0.9	0	0.92	0	0	0.976068	ENSG00000159111	-0.389153	9.56216	0.0171356	0.159265	0.838634	0.00428679	0.0484155
hsa-miR-146a-5p	HSPA4L	-0.46	0.92	x000110	2	FALSE	TRUE	4.19	11.39	0.0445	0.0192	TRUE	0	0	0	0.9	0.923077	0	ENSG00000164070	-0.440044	9.28454	0.0149409	0.14623	0.838634	0.00428679	0.0484155
hsa-miR-146a-5p	RAD54L2	-0.65	1	x000110	2	FALSE	TRUE	4.57	11.39	0.0288	0.00739	TRUE	0	0	0	0.9	1	0	ENSG00000164080	-0.459958	8.78085	0.00310201	0.0547398	0.838634	0.00428679	0.0484155
hsa-miR-146a-5p	SYNE3	-0.43	0.94	x001010	2	TRUE	FALSE	3.64	11.39	0.0251	0.00429	TRUE	0	0	0.94	0	0.923077	0	ENSG00000176438	-1.95729	8.59337	6.06011e-06	0.000549763	0.838634	0.00428679	0.0484155
hsa-miR-146a-5p	METTL7A	-0.77	0.99	x101001	3	FALSE	TRUE	4.82	11.39	0.0301	0.00811	TRUE	0.9	0	0.96	0	0	0.986324	ENSG00000185432	-1.39453	9.81709	0.00382638	0.062952	0.838634	0.00428679	0.0484155
hsa-miR-146a-5p	SESTD1	-0.68	0.92	x000110	2	TRUE	TRUE	5.14	11.39	0.0267	0.00539	TRUE	0	0	0	0.9	0.923077	0	ENSG00000187231	-0.847862	9.65537	0.00110086	0.028306	0.838634	0.00428679	0.0484155
hsa-miR-146a-5p	RASSF5	-0.32	0.92	x000110	2	FALSE	TRUE	3.92	11.39	0.0365	0.0128	TRUE	0	0	0	0.9	0.923077	0	ENSG00000266094	-0.978522	6.63766	0.00847238	0.103084	0.838634	0.00428679	0.0484155
hsa-miR-146b-3p	RASSF1	-0.8	1	x001011	3	FALSE	FALSE	2	1.96	0.0261	0.0049	TRUE	0	0	0.95	0	1	0.985312	ENSG00000068028	0.433381	9.50276	0.00306947	0.0544641	-1.15536	0.00182642	0.0298993
hsa-miR-146b-3p	RASSF2	-0.8	1	x001011	3	TRUE	FALSE	2.49	1.96	0.0198	0.00183	TRUE	0	0	0.9	0	1	0.985872	ENSG00000101265	1.34174	8.07709	2.73663e-08	6.52839e-06	-1.15536	0.00182642	0.0298993
hsa-miR-146b-3p	TFPI2	-0.15	0.96	x001110	3	TRUE	TRUE	2.2	1.96	0.0232	0.00343	TRUE	0	0	0.96	0.9	0.923077	0	ENSG00000105825	1.05594	10.7392	0.00160272	0.0355172	-1.15536	0.00182642	0.0298993
hsa-miR-146b-3p	SHB	-0.84	1	x001011	3	FALSE	FALSE	2.08	1.96	0.0313	0.00886	TRUE	0	0	0.98	0	1	0.990199	ENSG00000107338	0.414658	9.07568	0.00703519	0.0913581	-1.15536	0.00182642	0.0298993
hsa-miR-146b-3p	PFKFB4	-0.36	1	x001011	3	FALSE	FALSE	1.11	1.96	0.0268	0.00547	TRUE	0	0	0.95	0	1	0.986425	ENSG00000114268	0.632093	7.88848	0.00363932	0.0609646	-1.15536	0.00182642	0.0298993
hsa-miR-146b-3p	CDC42EP1	-0.68	1	x001010	2	FALSE	FALSE	1.76	1.96	0.0411	0.0165	TRUE	0	0	0.94	0	1	0	ENSG00000128283	0.384388	11.2697	0.0146973	0.145304	-1.15536	0.00182642	0.0298993
hsa-miR-146b-3p	COLGALT1	-0.34	1	x001010	2	TRUE	FALSE	1.57	1.96	0.0205	0.00241	TRUE	0	0	0.93	0	1	0	ENSG00000130309	0.407902	11.4405	0.000586785	0.0175438	-1.15536	0.00182642	0.0298993
hsa-miR-146b-3p	CCN1	-0.72	0.96	x001010	2	FALSE	FALSE	1.83	1.96	0.0267	0.00538	TRUE	0	0	0.91	0	0.961538	0	ENSG00000142871	0.662472	13.2091	0.00355302	0.0599083	-1.15536	0.00182642	0.0298993
hsa-miR-146b-3p	MARCHF4	-0.65	0.97	x001010	2	TRUE	FALSE	2.19	1.96	0.0198	0.00183	TRUE	0	0	0.97	0	0.923077	0	ENSG00000144583	2.07061	10.943	2.00427e-08	5.06256e-06	-1.15536	0.00182642	0.0298993
hsa-miR-146b-3p	SLC2A6	-0.26	0.98	x001111	4	FALSE	TRUE	1.91	1.96	0.0413	0.0167	TRUE	0	0	0.94	0.9	0.980769	0.983685	ENSG00000160326	0.455755	10.2283	0.014835	0.145952	-1.15536	0.00182642	0.0298993
hsa-miR-146b-3p	MFSD12	-0.61	0.95	x001010	2	TRUE	FALSE	2.12	1.96	0.0198	0.00186	TRUE	0	0	0.95	0	0.923077	0	ENSG00000161091	0.607165	10.7593	3.11358e-05	0.00198705	-1.15536	0.00182642	0.0298993
hsa-miR-146b-3p	IL7R	-0.48	1	x001010	2	FALSE	FALSE	1.35	1.96	0.0319	0.00915	TRUE	0	0	0.95	0	1	0	ENSG00000168685	1.93854	6.70777	0.00732263	0.0939399	-1.15536	0.00182642	0.0298993
hsa-miR-146b-3p	PARM1	-0.53	1	x001010	2	TRUE	FALSE	1.94	1.96	0.0204	0.00205	TRUE	0	0	0.92	0	1	0	ENSG00000169116	0.963959	9.2351	0.000220563	0.00896308	-1.15536	0.00182642	0.0298993
hsa-miR-146b-3p	NUDT4	-0.68	1	x001011	3	FALSE	FALSE	1.75	1.96	0.0258	0.00472	TRUE	0	0	0.95	0	1	0.985519	ENSG00000173598	0.585985	11.9336	0.00289812	0.0523306	-1.15536	0.00182642	0.0298993
hsa-miR-146b-5p	POMT2	-0.56	0.92	x100010	2	TRUE	TRUE	4.16	7.7	0.0189	0.00161	TRUE	0.9	0	0	0	0.923077	0	ENSG00000009830	0.595052	9.48862	0.00160563	0.0355172	-1.18918	5.43746e-10	1.56599e-07
hsa-miR-146b-5p	PTGS2	-0.11	0.98	x001101	3	TRUE	TRUE	3.25	7.7	0.00679	8.01e-05	TRUE	0	0	0.94	0.9	0	0.9807	ENSG00000073756	1.23908	11.235	8.00656e-05	0.0041927	-1.18918	5.43746e-10	1.56599e-07
hsa-miR-146b-5p	TPD52	-0.62	0.96	x001100	2	TRUE	TRUE	4.27	7.7	0.0177	0.00125	TRUE	0	0	0.96	0.9	0	0	ENSG00000076554	0.849136	7.99518	0.00124529	0.0302713	-1.18918	5.43746e-10	1.56599e-07
hsa-miR-146b-5p	NAA10	-0.35	1	x001010	2	FALSE	FALSE	2.25	7.7	0.0389	0.0146	TRUE	0	0	0.9	0	1	0	ENSG00000102030	0.370909	9.15897	0.0146489	0.144937	-1.18918	5.43746e-10	1.56599e-07
hsa-miR-146b-5p	FKBP14	-0.23	1	x001010	2	TRUE	FALSE	2.5	7.7	0.0134	0.000283	TRUE	0	0	0.97	0	1	0	ENSG00000106080	0.720088	10.2028	0.00028303	0.0108576	-1.18918	5.43746e-10	1.56599e-07
hsa-miR-146b-5p	EIF4G2	-0.55	0.98	x010101	3	FALSE	TRUE	3.64	7.7	0.0367	0.0131	TRUE	0	0.98	0	0.9	0	0.982105	ENSG00000110321	0.389834	13.9555	0.0130602	0.135242	-1.18918	5.43746e-10	1.56599e-07
hsa-miR-146b-5p	SSR3	-0.28	0.99	x000111	3	TRUE	TRUE	3.61	7.7	0.0134	0.000289	TRUE	0	0	0	0.9	0.923077	0.986295	ENSG00000114850	0.956134	12.9907	0.000289381	0.0109	-1.18918	5.43746e-10	1.56599e-07
hsa-miR-146b-5p	SLC10A3	-0.58	0.99	x110001	3	TRUE	TRUE	4.19	7.7	0.0177	0.00119	TRUE	0.9	0.99	0	0	0	0.983781	ENSG00000126903	0.390773	10.5847	0.00119213	0.0297616	-1.18918	5.43746e-10	1.56599e-07
hsa-miR-146b-5p	SARAF	-0.55	0.99	x001011	3	TRUE	FALSE	3.14	7.7	0.0177	0.00112	TRUE	0	0	0.92	0	0.923077	0.986319	ENSG00000133872	0.426928	12.2248	0.00111524	0.0285258	-1.18918	5.43746e-10	1.56599e-07
hsa-miR-146b-5p	TLR4	-0.42	0.99	x101011	4	TRUE	TRUE	3.88	7.7	0.0204	0.00206	TRUE	0.99	0	0.94	0	0.923077	0.986155	ENSG00000136869	0.788893	11.0027	0.00206092	0.0420742	-1.18918	5.43746e-10	1.56599e-07
hsa-miR-146b-5p	TXNL4A	-0.38	0.92	x001010	2	FALSE	FALSE	2.3	7.7	0.0315	0.00896	TRUE	0	0	0.91	0	0.923077	0	ENSG00000141759	0.353382	10.8029	0.00896414	0.10682	-1.18918	5.43746e-10	1.56599e-07
hsa-miR-146b-5p	SYT14	-0.79	1	x001011	3	FALSE	FALSE	3.12	7.7	0.037	0.0133	TRUE	0	0	0.92	0	1	0.981663	ENSG00000143469	0.484414	8.72281	0.0133413	0.136942	-1.18918	5.43746e-10	1.56599e-07
hsa-miR-146b-5p	ARL8A	-0.77	1	x100111	4	FALSE	TRUE	4.09	7.7	0.0415	0.0168	TRUE	0.9	0	0	0.9	1	0.987645	ENSG00000143862	0.356215	10.7019	0.0168187	0.157785	-1.18918	5.43746e-10	1.56599e-07
hsa-miR-146b-5p	SRPRB	-0.54	0.98	x101101	4	TRUE	TRUE	4.12	7.7	0.00851	0.000114	TRUE	0.9	0	0.96	0.9	0	0.980003	ENSG00000144867	0.713337	10.5312	0.000113616	0.00542075	-1.18918	5.43746e-10	1.56599e-07
hsa-miR-146b-5p	HDAC8	-0.31	0.99	x001010	2	FALSE	FALSE	2.17	7.7	0.0261	0.00506	TRUE	0	0	0.99	0	0.923077	0	ENSG00000147099	0.675709	6.91914	0.00505904	0.0743109	-1.18918	5.43746e-10	1.56599e-07
hsa-miR-146b-5p	HYOU1	-0.43	1	x000111	3	TRUE	TRUE	3.89	7.7	0.02	0.00196	TRUE	0	0	0	0.9	1	0.985983	ENSG00000149428	0.774585	12.009	0.00195556	0.0406607	-1.18918	5.43746e-10	1.56599e-07
hsa-miR-146b-5p	PID1	-0.39	0.98	x001011	3	FALSE	FALSE	2.32	7.7	0.0227	0.00332	TRUE	0	0	0.97	0	0.923077	0.982485	ENSG00000153823	0.757567	9.09744	0.00331828	0.0571647	-1.18918	5.43746e-10	1.56599e-07
hsa-miR-146b-5p	TMEM167A	-0.51	0.98	x101011	4	TRUE	TRUE	4.05	7.7	0.0205	0.00223	TRUE	0.9	0	0.97	0	0.923077	0.978924	ENSG00000174695	0.580935	10.8604	0.00223219	0.0446508	-1.18918	5.43746e-10	1.56599e-07
hsa-miR-146b-5p	IRAK1	-0.52	0.99	x110101	4	FALSE	TRUE	3.57	7.7	0.0226	0.00323	TRUE	0.99	0.97	0	0.9	0	0.986152	ENSG00000184216	0.445996	13.0185	0.0032332	0.0565244	-1.18918	5.43746e-10	1.56599e-07
hsa-miR-146b-5p	COL4A1	-0.95	0.92	x000110	2	TRUE	TRUE	4.95	7.7	1.67e-06	8.2e-10	TRUE	0	0	0	0.9	0.923077	0	ENSG00000187498	1.88807	14.0162	2.76237e-10	1.22312e-07	-1.18918	5.43746e-10	1.56599e-07
hsa-miR-15a-5p	ENPP4	-0.77	0.9	x001100	2	FALSE	TRUE	4.07	7.63	0.026	0.00481	TRUE	0	0	0.9	0.9	0	0	ENSG00000001561	0.699984	9.48606	0.00480361	0.0722204	-0.847822	3.45141e-06	0.00022089
hsa-miR-15a-5p	RELT	-0.91	0.93	x110000	2	TRUE	TRUE	4.84	7.63	0.0205	0.00226	TRUE	0.9	0.93	0	0	0	0	ENSG00000054967	0.87075	6.44918	0.00225676	0.0450024	-0.847822	3.45141e-06	0.00022089
hsa-miR-15a-5p	SEC61A1	-0.85	0.9	x100100	2	FALSE	TRUE	4.22	7.63	0.0374	0.0136	TRUE	0.9	0	0	0.9	0	0	ENSG00000058262	0.342296	13.7699	0.0136224	0.138582	-0.847822	3.45141e-06	0.00022089
hsa-miR-15a-5p	LMAN1	-0.79	0.92	x000110	2	FALSE	TRUE	4.1	7.63	0.0345	0.0112	TRUE	0	0	0	0.9	0.923077	0	ENSG00000074695	0.444176	11.7016	0.0111465	0.122394	-0.847822	3.45141e-06	0.00022089
hsa-miR-15a-5p	FNDC3B	-0.93	0.98	x010101	3	TRUE	TRUE	4.88	7.63	0.00283	1.65e-05	TRUE	0	0.92	0	0.9	0	0.978966	ENSG00000075420	0.834012	11.328	1.30579e-05	0.00101946	-0.847822	3.45141e-06	0.00022089
hsa-miR-15a-5p	B4GALT1	-0.93	0.99	x110101	4	TRUE	TRUE	4.88	7.63	0.00138	3.67e-06	TRUE	0.9	0.94	0	0.9	0	0.986762	ENSG00000086062	1.01193	12.0508	2.16844e-07	3.58127e-05	-0.847822	3.45141e-06	0.00022089
hsa-miR-15a-5p	FKBP1A	-0.86	0.97	x110001	3	FALSE	TRUE	4.24	7.63	0.0286	0.00713	TRUE	0.9	0.97	0	0	0	0.973617	ENSG00000088832	0.475633	12.5952	0.0071237	0.092202	-0.847822	3.45141e-06	0.00022089
hsa-miR-15a-5p	SLC9A1	-0.67	0.92	x100110	3	FALSE	TRUE	3.87	7.63	0.0434	0.0184	TRUE	0.9	0	0	0.9	0.923077	0	ENSG00000090020	0.42517	10.6163	0.0183509	0.166125	-0.847822	3.45141e-06	0.00022089
hsa-miR-15a-5p	NLRP1	-0.77	0.92	x010110	3	FALSE	TRUE	4.07	7.63	0.0312	0.00882	TRUE	0	0.73	0	0.9	0.923077	0	ENSG00000091592	0.515119	8.62955	0.00881828	0.105672	-0.847822	3.45141e-06	0.00022089
hsa-miR-15a-5p	SMAD7	-0.78	0.99	x110111	5	TRUE	TRUE	4.58	7.63	0.0184	0.00152	TRUE	0.9	0.99	0	0.9	0.923077	0.986186	ENSG00000101665	1.29194	9.38315	0.0015132	0.0343188	-0.847822	3.45141e-06	0.00022089
hsa-miR-15a-5p	SLC38A7	-0.74	0.92	x010010	2	FALSE	FALSE	3	7.63	0.0447	0.0195	TRUE	0	0.85	0	0	0.923077	0	ENSG00000103042	0.326652	10.1596	0.0194663	0.171757	-0.847822	3.45141e-06	0.00022089
hsa-miR-15a-5p	SMURF2	-0.75	0.97	x010101	3	FALSE	TRUE	4.02	7.63	0.0385	0.0144	TRUE	0	0.97	0	0.9	0	0.966677	ENSG00000108854	0.895199	12.1204	0.0143587	0.142723	-0.847822	3.45141e-06	0.00022089
hsa-miR-15a-5p	GALNT7	-0.76	1	x010111	4	FALSE	TRUE	4.05	7.63	0.0366	0.013	TRUE	0	0.94	0	0.9	1	0.981742	ENSG00000109586	0.431297	9.53604	0.0129606	0.135101	-0.847822	3.45141e-06	0.00022089
hsa-miR-15a-5p	EIF4G2	-0.85	0.92	x000110	2	FALSE	TRUE	4.22	7.63	0.0367	0.0131	TRUE	0	0	0	0.9	0.923077	0	ENSG00000110321	0.389834	13.9555	0.0130602	0.135242	-0.847822	3.45141e-06	0.00022089
hsa-miR-15a-5p	KIAA1549L	-0.92	0.92	x000110	2	TRUE	TRUE	4.87	7.63	0.00138	3.64e-06	TRUE	0	0	0	0.9	0.923077	0	ENSG00000110427	1.90024	8.83234	1.92319e-07	3.3542e-05	-0.847822	3.45141e-06	0.00022089
hsa-miR-15a-5p	GOLT1B	-0.87	0.98	x010101	3	TRUE	TRUE	4.76	7.63	0.0132	0.000225	TRUE	0	0.98	0	0.9	0	0.983781	ENSG00000111711	0.633918	9.88178	0.000221449	0.00897078	-0.847822	3.45141e-06	0.00022089
hsa-miR-15a-5p	VEGFA	-0.7	0.99	x110101	4	TRUE	TRUE	4.43	7.63	0.00176	5.87e-06	TRUE	0.99	0.99	0	0.99	0	0.981243	ENSG00000112715	0.817176	11.2217	2.41506e-06	0.000272902	-0.847822	3.45141e-06	0.00022089
hsa-miR-15a-5p	TFG	-0.86	0.93	x001100	2	FALSE	TRUE	4.25	7.63	0.0233	0.00348	TRUE	0	0	0.93	0.9	0	0	ENSG00000114354	0.34389	11.3256	0.00347433	0.0588899	-0.847822	3.45141e-06	0.00022089
hsa-miR-15a-5p	FHL2	-0.8	0.94	x001100	2	TRUE	TRUE	4.63	7.63	0.0177	0.00121	TRUE	0	0	0.94	0.9	0	0	ENSG00000115641	0.720942	11.741	0.0012075	0.0298683	-0.847822	3.45141e-06	0.00022089
hsa-miR-15a-5p	ODC1	-0.78	0.9	x100100	2	FALSE	TRUE	4.08	7.63	0.0404	0.0159	TRUE	0.9	0	0	0.9	0	0	ENSG00000115758	0.642772	11.8939	0.0158986	0.152458	-0.847822	3.45141e-06	0.00022089
hsa-miR-15a-5p	GORASP2	-0.89	0.98	x010101	3	TRUE	TRUE	4.8	7.63	0.0134	0.000417	TRUE	0	0.93	0	0.9	0	0.975202	ENSG00000115806	0.459178	11.3355	0.000413277	0.0134824	-0.847822	3.45141e-06	0.00022089
hsa-miR-15a-5p	TMEM59	-0.26	0.92	x000110	2	FALSE	TRUE	3.04	7.63	0.0239	0.00371	TRUE	0	0	0	0.9	0.923077	0	ENSG00000116209	0.308095	12.6172	0.00370877	0.0616501	-0.847822	3.45141e-06	0.00022089
hsa-miR-15a-5p	ELL2	-0.85	1	x010111	4	TRUE	TRUE	4.73	7.63	0.00721	8.78e-05	TRUE	0	0.86	0	0.9	1	0.986267	ENSG00000118985	0.725252	10.9949	8.43663e-05	0.00432991	-0.847822	3.45141e-06	0.00022089
hsa-miR-15a-5p	SLC17A5	-0.75	0.92	x000110	2	TRUE	TRUE	4.53	7.63	0.0125	0.0002	TRUE	0	0	0	0.9	0.923077	0	ENSG00000119899	0.448805	10.5687	0.000196972	0.00826512	-0.847822	3.45141e-06	0.00022089
hsa-miR-15a-5p	ODF2L	-0.86	0.92	x100010	2	TRUE	TRUE	4.74	7.63	0.02	0.00197	TRUE	0.9	0	0	0	0.923077	0	ENSG00000122417	0.674478	8.84138	0.00196756	0.0406856	-0.847822	3.45141e-06	0.00022089
hsa-miR-15a-5p	RECK	-0.82	0.99	x110101	4	TRUE	TRUE	4.67	7.63	0.0169	0.000714	TRUE	0.99	0.99	0	0.9	0	0.986389	ENSG00000122707	0.523464	11.1444	0.000710961	0.0203073	-0.847822	3.45141e-06	0.00022089
hsa-miR-15a-5p	SLC35B3	-0.88	0.92	x100010	2	FALSE	TRUE	4.29	7.63	0.0304	0.00828	TRUE	0.9	0	0	0	0.923077	0	ENSG00000124786	0.483271	8.95087	0.00827515	0.101815	-0.847822	3.45141e-06	0.00022089
hsa-miR-15a-5p	HS3ST3B1	-0.91	1	x010010	2	TRUE	FALSE	3.84	7.63	0.0019	7e-06	TRUE	0	0.79	0	0	1	0	ENSG00000125430	2.65084	7.18615	3.54401e-06	0.00037117	-0.847822	3.45141e-06	0.00022089
hsa-miR-15a-5p	KLC1	-0.68	0.92	x000110	2	FALSE	TRUE	3.89	7.63	0.0404	0.0158	TRUE	0	0	0	0.9	0.923077	0	ENSG00000126214	0.307565	10.9765	0.0158294	0.152289	-0.847822	3.45141e-06	0.00022089
hsa-miR-15a-5p	CALU	-0.85	0.98	x110101	4	FALSE	TRUE	4.22	7.63	0.0286	0.00713	TRUE	0.9	0.95	0	0.9	0	0.977023	ENSG00000128595	0.52515	14.3189	0.0071288	0.092202	-0.847822	3.45141e-06	0.00022089
hsa-miR-15a-5p	SAT1	-0.73	1	x000110	2	TRUE	TRUE	4.48	7.63	0.00646	7.38e-05	TRUE	0	0	0	0.9	1	0	ENSG00000130066	0.509771	12.3781	7.03079e-05	0.00375812	-0.847822	3.45141e-06	0.00022089
hsa-miR-15a-5p	KIF1A	-0.51	0.92	x100010	2	FALSE	TRUE	3.54	7.63	0.0331	0.00997	TRUE	0.9	0	0	0	0.923077	0	ENSG00000130294	2.08757	6.01989	0.00996727	0.113426	-0.847822	3.45141e-06	0.00022089
hsa-miR-15a-5p	BHLHE40	-0.29	0.9	x100100	2	FALSE	TRUE	3.1	7.63	0.0443	0.0191	TRUE	0.9	0	0	0.9	0	0	ENSG00000134107	0.719761	10.3259	0.0191118	0.170144	-0.847822	3.45141e-06	0.00022089
hsa-miR-15a-5p	NAV1	-0.84	0.99	x010101	3	TRUE	TRUE	4.7	7.63	0.0134	0.000245	TRUE	0	0.87	0	0.9	0	0.986243	ENSG00000134369	0.784208	11.1629	0.000241444	0.00963452	-0.847822	3.45141e-06	0.00022089
hsa-miR-15a-5p	SLC41A2	-0.63	0.98	x010101	3	FALSE	TRUE	3.78	7.63	0.0431	0.0181	TRUE	0	0.95	0	0.9	0	0.981148	ENSG00000136052	0.483589	8.02904	0.0181241	0.165581	-0.847822	3.45141e-06	0.00022089
hsa-miR-15a-5p	LCP1	-0.64	1	x001010	2	TRUE	FALSE	3.31	7.63	0.0198	0.00185	TRUE	0	0	0.9	0	1	0	ENSG00000136167	2.02759	7.94629	0.00184736	0.0389488	-0.847822	3.45141e-06	0.00022089
hsa-miR-15a-5p	SKIL	-0.62	0.92	x010110	3	TRUE	TRUE	4.26	7.63	0.00147	4.14e-06	TRUE	0	0.76	0	0.9	0.923077	0	ENSG00000136603	1.37214	8.80935	6.89445e-07	9.20321e-05	-0.847822	3.45141e-06	0.00022089
hsa-miR-15a-5p	RAB1A	-0.8	1	x000110	2	FALSE	TRUE	4.12	7.63	0.0322	0.00941	TRUE	0	0	0	0.9	1	0	ENSG00000138069	0.331347	12.2201	0.00940569	0.109552	-0.847822	3.45141e-06	0.00022089
hsa-miR-15a-5p	FGF2	-0.63	0.99	x110111	5	FALSE	TRUE	3.79	7.63	0.03	0.00806	TRUE	0.9	0.99	0	0.9	0.923077	0.975143	ENSG00000138685	0.618652	11.8842	0.00805198	0.100121	-0.847822	3.45141e-06	0.00022089
hsa-miR-15a-5p	FBN2	-0.89	0.92	x000110	2	TRUE	TRUE	4.81	7.63	0.0177	0.00112	TRUE	0	0	0	0.9	0.923077	0	ENSG00000138829	1.30216	9.99572	0.00111606	0.0285258	-0.847822	3.45141e-06	0.00022089
hsa-miR-15a-5p	ARRDC4	0.07	0.9	x010100	2	FALSE	TRUE	2.66	7.63	0.0261	0.00505	TRUE	0	0.73	0	0.9	0	0	ENSG00000140450	0.687513	8.58835	0.00504965	0.0742575	-0.847822	3.45141e-06	0.00022089
hsa-miR-15a-5p	FURIN	-0.97	0.98	x110101	4	TRUE	TRUE	4.97	7.63	0.00176	6.02e-06	TRUE	0.9	0.91	0	0.9	0	0.983781	ENSG00000140564	0.792311	12.1343	2.56959e-06	0.000285357	-0.847822	3.45141e-06	0.00022089
hsa-miR-15a-5p	ARL8A	-0.69	1	x000110	2	FALSE	TRUE	3.91	7.63	0.0415	0.0168	TRUE	0	0	0	0.9	1	0	ENSG00000143862	0.356215	10.7019	0.0168187	0.157785	-0.847822	3.45141e-06	0.00022089
hsa-miR-15a-5p	PDIA6	-0.74	0.98	x110101	4	FALSE	TRUE	4.01	7.63	0.0456	0.0201	TRUE	0.9	0.97	0	0.9	0	0.983781	ENSG00000143870	0.36285	12.3437	0.0201303	0.175215	-0.847822	3.45141e-06	0.00022089
hsa-miR-15a-5p	SRPRB	-0.88	1	x100110	3	TRUE	TRUE	4.78	7.63	0.00854	0.000117	TRUE	0.9	0	0	0.9	1	0	ENSG00000144867	0.713337	10.5312	0.000113616	0.00542075	-0.847822	3.45141e-06	0.00022089
hsa-miR-15a-5p	AOPEP	-0.13	0.93	x001010	2	FALSE	FALSE	1.78	7.63	0.0432	0.0182	TRUE	0	0	0.93	0	0.923077	0	ENSG00000148120	0.398872	10.0893	0.0181678	0.165627	-0.847822	3.45141e-06	0.00022089
hsa-miR-15a-5p	EXT2	-0.93	0.97	x001100	2	FALSE	TRUE	4.39	7.63	0.0412	0.0166	TRUE	0	0	0.97	0.9	0	0	ENSG00000151348	0.364931	11.7544	0.0165901	0.156223	-0.847822	3.45141e-06	0.00022089
hsa-miR-15a-5p	GPR180	-0.83	0.9	x101000	2	TRUE	TRUE	4.68	7.63	0.0145	0.000517	TRUE	0.9	0	0.9	0	0	0	ENSG00000152749	0.67981	8.89503	0.000513889	0.0159757	-0.847822	3.45141e-06	0.00022089
hsa-miR-15a-5p	TMEM87B	-0.98	0.9	x010100	2	TRUE	TRUE	4.98	7.63	0.00138	3.46e-06	TRUE	0	0.9	0	0.9	0	0	ENSG00000153214	1.7127	10.582	9.05586e-09	2.48208e-06	-0.847822	3.45141e-06	0.00022089
hsa-miR-15a-5p	CACNA2D1	-0.7	0.92	x010100	2	FALSE	TRUE	3.93	7.63	0.0409	0.0164	TRUE	0	0.92	0	0.9	0	0	ENSG00000153956	0.469509	10.2856	0.0164103	0.155097	-0.847822	3.45141e-06	0.00022089
hsa-miR-15a-5p	SLC26A2	-0.88	1	x000110	2	TRUE	TRUE	4.79	7.63	0.02	0.00197	TRUE	0	0	0	0.9	1	0	ENSG00000155850	0.784479	9.41236	0.00196764	0.0406856	-0.847822	3.45141e-06	0.00022089
hsa-miR-15a-5p	DYNC1I1	-0.74	1	x010011	3	FALSE	FALSE	3	7.63	0.0448	0.0195	TRUE	0	0.97	0	0	1	0.971607	ENSG00000158560	0.421604	9.59416	0.0195445	0.171975	-0.847822	3.45141e-06	0.00022089
hsa-miR-15a-5p	IFNGR2	-0.86	1	x000110	2	FALSE	TRUE	4.25	7.63	0.0407	0.0162	TRUE	0	0	0	0.9	1	0	ENSG00000159128	0.409845	9.12045	0.0162022	0.154342	-0.847822	3.45141e-06	0.00022089
hsa-miR-15a-5p	AK4	-0.81	1	x010011	3	FALSE	FALSE	3.15	7.63	0.0241	0.0039	TRUE	0	0.96	0	0	1	0.974497	ENSG00000162433	0.700126	10.6368	0.0038919	0.0636878	-0.847822	3.45141e-06	0.00022089
hsa-miR-15a-5p	PEX13	-0.5	0.99	x110001	3	FALSE	TRUE	3.53	7.63	0.0364	0.0127	TRUE	0.9	0.99	0	0	0	0.982105	ENSG00000162928	0.354949	9.41241	0.0126756	0.133002	-0.847822	3.45141e-06	0.00022089
hsa-miR-15a-5p	FSTL1	-0.73	0.92	x010110	3	FALSE	TRUE	3.98	7.63	0.0232	0.00343	TRUE	0	0.89	0	0.9	0.923077	0	ENSG00000163430	0.657071	13.5468	0.00342966	0.0585232	-0.847822	3.45141e-06	0.00022089
hsa-miR-15a-5p	ITGA2	-0.76	0.97	x110101	4	TRUE	TRUE	4.54	7.63	0.0173	0.000769	TRUE	0.9	0.86	0	0.9	0	0.967318	ENSG00000164171	1.02092	10.6586	0.000765786	0.0213525	-0.847822	3.45141e-06	0.00022089
hsa-miR-15a-5p	FZD6	-0.24	0.95	x110100	3	TRUE	TRUE	3.5	7.63	0.0134	0.000369	TRUE	0.9	0.95	0	0.9	0	0	ENSG00000164930	0.601701	10.8931	0.00036575	0.0126384	-0.847822	3.45141e-06	0.00022089
hsa-miR-15a-5p	E2F7	-0.79	0.97	x110101	4	TRUE	TRUE	4.61	7.63	0.00138	3.65e-06	TRUE	0.9	0.96	0	0.9	0	0.971901	ENSG00000165891	1.12214	8.62445	1.97066e-07	3.38481e-05	-0.847822	3.45141e-06	0.00022089
hsa-miR-15a-5p	SLC20A2	-0.69	0.99	x010101	3	FALSE	TRUE	3.91	7.63	0.0432	0.0182	TRUE	0	0.99	0	0.9	0	0.982309	ENSG00000168575	0.611638	11.5608	0.0181802	0.165627	-0.847822	3.45141e-06	0.00022089
hsa-miR-15a-5p	MAP2K1	-0.77	0.97	x010101	3	FALSE	TRUE	4.06	7.63	0.0288	0.00733	TRUE	0	0.97	0	0.9	0	0.974641	ENSG00000169032	0.512035	10.4949	0.0073288	0.0939399	-0.847822	3.45141e-06	0.00022089
hsa-miR-15a-5p	C11orf24	-0.9	0.99	x110001	3	FALSE	TRUE	4.32	7.63	0.023	0.00339	TRUE	0.9	0.98	0	0	0	0.986723	ENSG00000171067	0.46631	10.7925	0.00338645	0.0581337	-0.847822	3.45141e-06	0.00022089
hsa-miR-15a-5p	ODAPH	-0.68	0.96	x011010	3	TRUE	FALSE	3.38	7.63	0.00138	3.45e-06	TRUE	0	0.82	0.96	0	0.923077	0	ENSG00000174792	10.6973	11.4547	1.86941e-11	1.07162e-08	-0.847822	3.45141e-06	0.00022089
hsa-miR-15a-5p	RNF152	-0.95	1	x010110	3	FALSE	TRUE	4.42	7.63	0.0224	0.00318	TRUE	0	0.93	0	0.9	1	0	ENSG00000176641	1.33493	7.59052	0.00317668	0.0557933	-0.847822	3.45141e-06	0.00022089
hsa-miR-15a-5p	MCFD2	-0.8	0.92	x101010	3	FALSE	TRUE	4.13	7.63	0.034	0.0108	TRUE	0.9	0	0.9	0	0.923077	0	ENSG00000180398	0.568657	13.1935	0.0108128	0.120078	-0.847822	3.45141e-06	0.00022089
hsa-miR-15a-5p	CADM1	-0.01	0.99	x110001	3	TRUE	TRUE	3.04	7.63	0.00138	3.45e-06	TRUE	0.99	0.81	0	0	0	0.986143	ENSG00000182985	1.68078	7.62064	4.40136e-13	3.79159e-10	-0.847822	3.45141e-06	0.00022089
hsa-miR-15a-5p	TNFAIP8L3	-0.8	0.92	x001010	2	FALSE	FALSE	3.13	7.63	0.0324	0.00961	TRUE	0	0	0.91	0	0.923077	0	ENSG00000183578	1.07053	6.4812	0.00960819	0.110908	-0.847822	3.45141e-06	0.00022089
hsa-miR-15a-5p	KCTD16	-0.81	0.92	x000110	2	TRUE	TRUE	4.64	7.63	0.0206	0.00257	TRUE	0	0	0	0.9	0.923077	0	ENSG00000183775	1.23183	7.23429	0.00256856	0.0486591	-0.847822	3.45141e-06	0.00022089
hsa-miR-15a-5p	PCDH9	-0.84	1	x000111	3	TRUE	TRUE	4.7	7.63	0.00138	3.46e-06	TRUE	0	0	0	0.9	1	0.975735	ENSG00000184226	1.00157	10.2429	3.59591e-09	1.15806e-06	-0.847822	3.45141e-06	0.00022089
hsa-miR-15a-5p	TAF13	-0.83	0.98	x101000	2	TRUE	TRUE	4.69	7.63	0.0079	0.000103	TRUE	0.9	0	0.98	0	0	0	ENSG00000197780	0.881016	10.5455	9.97684e-05	0.00496223	-0.847822	3.45141e-06	0.00022089
hsa-miR-15a-5p	MAFK	-0.29	0.98	x110101	4	TRUE	TRUE	3.6	7.63	0.021	0.00266	TRUE	0.9	0.98	0	0.9	0	0.981649	ENSG00000198517	0.435908	10.4595	0.00265956	0.0497249	-0.847822	3.45141e-06	0.00022089
hsa-miR-15a-5p	PNP	-0.85	0.9	x001100	2	TRUE	TRUE	4.73	7.63	0.0134	0.000246	TRUE	0	0	0.9	0.9	0	0	ENSG00000198805	1.14325	9.44748	0.000242321	0.00963452	-0.847822	3.45141e-06	0.00022089
hsa-miR-15a-5p	UBE2J1	-0.78	0.97	x010101	3	FALSE	TRUE	4.08	7.63	0.0322	0.00944	TRUE	0	0.97	0	0.9	0	0.974405	ENSG00000198833	0.543816	10.4867	0.00944116	0.109667	-0.847822	3.45141e-06	0.00022089
hsa-miR-15a-5p	PHACTR4	-0.42	1	x010110	3	FALSE	TRUE	3.37	7.63	0.0261	0.00495	TRUE	0	0.9	0	0.9	1	0	ENSG00000204138	0.405382	9.42252	0.00494857	0.0736416	-0.847822	3.45141e-06	0.00022089
hsa-miR-15a-5p	SMIM3	-0.81	0.97	x001010	2	FALSE	FALSE	3.14	7.63	0.037	0.0133	TRUE	0	0	0.97	0	0.923077	0	ENSG00000256235	0.558517	10.0872	0.0133236	0.13687	-0.847822	3.45141e-06	0.00022089
hsa-miR-181a-2-3p	SYNE2	-0.9	0.92	x000110	2	FALSE	TRUE	4.11	6.59	0.0374	0.0136	TRUE	0	0	0	0.9	0.923077	0	ENSG00000054654	-0.697188	8.27758	0.00167391	0.03618	0.565439	0.0119492	0.0940707
hsa-miR-181a-2-3p	NUCKS1	-0.86	0.92	x000110	2	FALSE	TRUE	4.04	6.59	0.0401	0.0156	TRUE	0	0	0	0.9	0.923077	0	ENSG00000069275	-0.356837	11.8963	0.00366373	0.0611992	0.565439	0.0119492	0.0940707
hsa-miR-181a-2-3p	NEK9	-0.83	0.92	x000110	2	FALSE	TRUE	3.97	6.59	0.0459	0.0206	TRUE	0	0	0	0.9	0.923077	0	ENSG00000119638	-0.512331	11.0043	0.00864794	0.104115	0.565439	0.0119492	0.0940707
hsa-miR-181a-2-3p	BICC1	-0.41	1	x000110	2	FALSE	TRUE	3.14	6.59	0.0469	0.0216	TRUE	0	0	0	0.9	1	0	ENSG00000122870	-0.447333	9.31569	0.00964602	0.111244	0.565439	0.0119492	0.0940707
hsa-miR-181a-2-3p	FLOT2	-0.73	0.92	x000110	2	FALSE	TRUE	3.78	6.59	0.0362	0.0125	TRUE	0	0	0	0.9	0.923077	0	ENSG00000132589	-0.390229	11.3313	0.000586973	0.0175438	0.565439	0.0119492	0.0940707
hsa-miR-181a-2-3p	APLN	-0.8	0.92	x000110	2	FALSE	TRUE	3.92	6.59	0.0409	0.0163	TRUE	0	0	0	0.9	0.923077	0	ENSG00000171388	-1.32594	5.17089	0.00438336	0.0686076	0.565439	0.0119492	0.0940707
hsa-miR-181a-5p	CNTN1	-0.84	0.92	x000110	2	FALSE	TRUE	4.67	9.96	0.0286	0.00713	TRUE	0	0	0	0.9	0.923077	0	ENSG00000018236	-1.03469	10.4698	1.25942e-05	0.00100769	0.479421	0.00711737	0.0621153
hsa-miR-181a-5p	PIAS1	-0.89	0.9	x010100	2	FALSE	TRUE	4.77	9.96	0.0392	0.0148	TRUE	0	0.89	0	0.9	0	0	ENSG00000033800	-0.440835	9.13621	0.00772382	0.0971751	0.479421	0.00711737	0.0621153
hsa-miR-181a-5p	LMO3	-0.5	0.98	x010101	3	FALSE	TRUE	4	9.96	0.0293	0.0077	TRUE	0	0.96	0	0.9	0	0.975519	ENSG00000048540	-2.59173	4.92407	0.000578398	0.0173681	0.479421	0.00711737	0.0621153
hsa-miR-181a-5p	NUCKS1	-0.77	0.99	x010101	3	FALSE	TRUE	4.54	9.96	0.034	0.0108	TRUE	0	0.93	0	0.9	0	0.99011	ENSG00000069275	-0.356837	11.8963	0.00366373	0.0611992	0.479421	0.00711737	0.0621153
hsa-miR-181a-5p	TGFBR3	-0.7	0.9	x100100	2	FALSE	TRUE	4.39	9.96	0.0286	0.00715	TRUE	0.9	0	0	0.9	0	0	ENSG00000069702	-0.980652	10.312	3.66789e-05	0.0022183	0.479421	0.00711737	0.0621153
hsa-miR-181a-5p	PABPC1	-0.72	0.9	x100100	2	FALSE	TRUE	4.43	9.96	0.0296	0.00782	TRUE	0.9	0	0	0.9	0	0	ENSG00000070756	-0.383035	14.2123	0.000703443	0.0201821	0.479421	0.00711737	0.0621153
hsa-miR-181a-5p	USP33	-0.75	0.98	x010101	3	FALSE	TRUE	4.48	9.96	0.0398	0.0153	TRUE	0	0.9	0	0.9	0	0.979786	ENSG00000077254	-0.411076	10.1937	0.00822395	0.101282	0.479421	0.00711737	0.0621153
hsa-miR-181a-5p	APLP2	-0.73	0.9	x010100	2	FALSE	TRUE	4.46	9.96	0.0358	0.012	TRUE	0	0.75	0	0.9	0	0	ENSG00000084234	-0.30032	13.9388	0.00484343	0.0726345	0.479421	0.00711737	0.0621153
hsa-miR-181a-5p	MAP3K20	-0.75	0.92	x000110	2	FALSE	TRUE	4.5	9.96	0.0292	0.00763	TRUE	0	0	0	0.9	0.923077	0	ENSG00000091436	-0.660987	11.9364	0.000513238	0.0159757	0.479421	0.00711737	0.0621153
hsa-miR-181a-5p	DPYSL2	-0.27	0.98	x010101	3	FALSE	TRUE	3.52	9.96	0.0496	0.0243	TRUE	0	0.82	0	0.9	0	0.983781	ENSG00000092964	-0.478988	10.777	0.0172078	0.159517	0.479421	0.00711737	0.0621153
hsa-miR-181a-5p	CBX5	-0.84	0.92	x010110	3	FALSE	TRUE	4.68	9.96	0.0416	0.017	TRUE	0	0.84	0	0.9	0.923077	0	ENSG00000094916	-0.370315	10.4388	0.0098774	0.112602	0.479421	0.00711737	0.0621153
hsa-miR-181a-5p	CARD10	-0.86	0.9	x010100	2	FALSE	TRUE	4.71	9.96	0.0286	0.00712	TRUE	0	0.8	0	0.9	0	0	ENSG00000100065	-1.2852	7.16181	4.89426e-06	0.000460203	0.479421	0.00711737	0.0621153
hsa-miR-181a-5p	CBX7	-0.84	0.97	x010101	3	FALSE	TRUE	4.67	9.96	0.0326	0.00968	TRUE	0	0.95	0	0.9	0	0.971056	ENSG00000100307	-0.634514	9.11889	0.00255929	0.0485549	0.479421	0.00711737	0.0621153
hsa-miR-181a-5p	SMCHD1	-0.88	0.9	x100100	2	FALSE	TRUE	4.75	9.96	0.0441	0.0189	TRUE	0.9	0	0	0.9	0	0	ENSG00000101596	-0.355783	9.36664	0.0117342	0.125862	0.479421	0.00711737	0.0621153
[truncated: 1,354 more rows]
