# Supplementary material for: Investigating the miRNA-mRNA interactome of human trabecular meshwork cells treated with TGF-β1 provides insights into the pathogenesis of pseudoexfoliation glaucoma
Source: PLoS One. 2025 Jan 30;20(1):e0318125. doi: 10.1371/journal.pone.0318125 (PMC11781692; doi:10.1371/journal.pone.0318125)
Supplement: S3 Table — This file contains miRNA-TF loops. (XLSX) [file pone.0318125.s005.xlsx]

## Sheet: miR_TF_loops
miRNA	gene	miRNet_id	action_type
hsa-miR-15a-5p	E2F7	miRNet-hsatf-316	Repression(feedback)
hsa-miR-183-5p	ZEB1	miRNet-hsatf-2466	Repression(feedback)
hsa-miR-183-5p	ZEB1	miRNet-hsatf-2467	Repression(feedback)
hsa-miR-183-5p	ZEB1	miRNet-hsatf-2468	Activation(feedback)
